# Supplementary material for: Ciprofloxacin salt and salt co-crystal with di­hydroxy­benzoic acids
Source: Acta Crystallogr E Crystallogr Commun. 2022 Feb 3;78(Pt 3):259–63. doi: 10.1107/S2056989022001177 (PMC8900500; doi:10.1107/S2056989022001177)
Supplement: Supplementary file 1 [file e-78-00259-sup1.cif]

##############################################################################
#                                                                            #
# This CIF contains the data in a paper accepted for publication in          #
# Acta Crystallographica Section E. It conforms to the requirements of       #
# Notes for Authors for Acta Crystallographica Section E, and has been       #
# peer reviewed under the auspices of the IUCr Commission on Journals.       #
#                                                                            #
# Full details of the Crystallographic Information File format               #
# are given in the paper "The Crystallographic Information File (CIF):       #
# a New Standard Archive File for Crystallography" by S. R. Hall, F. H.      #
# Allen and I. D. Brown [Acta Cryst. (1991), A47, 655-685].                  #
#                                                                            #
# The current version of the core CIF dictionary is obtainable from          #
# ftp://ftp.iucr.org/pub/cif_core.dic.                                       #
#                                                                            #
# Software is freely available for graphical display of the structure(s)     #
# in this CIF. For information consult the CIF software page                 #
# http://www.iucr.org/resources/cif/software.                                #
#                                                                            #
# This file may be used for bona fide research purposes within the           #
# scientific community so long as proper attribution is given to the journal # 
# article from which it was obtained.                                        #
#                                                                            #
##############################################################################
data_I
_audit_creation_method
;
Olex2 1.3
(compiled 2020.11.12 svn.r5f609507 for OlexSys, GUI svn.r6408)
;
_journal_date_recd_electronic     2022-01-12
_journal_date_accepted     2022-02-01
_journal_name_full     'Acta Crystallographica, Section E'
_journal_year     2022
_journal_volume     78
_journal_issue      3
_journal_page_first     0
_journal_page_last     0
_journal_paper_category     GO
_journal_paper_doi     10.1107/S2056989022001177
_journal_coeditor_code     DX2042
_publ_contact_author_name     'Yuda Prasetya Nugraha'
_publ_contact_author_address
;
Department of Pharmaceutics, School of Pharmacy,
Bandung Institute of Technology, Bandung 40132, Indonesia
;
_publ_contact_author_email     'yudapn@itb.ac.id'
_publ_contact_author_fax     ?
_publ_contact_author_phone     '+6222-2504852'
_publ_section_title
;
Ciprofloxacin salt and salt co-crystal with dihydroxybenzoic acids
;
loop_
    _publ_author_name
    _publ_author_footnote
    _publ_author_address
    'Nugraha, Yuda Prasetya' .
;
Department of Pharmaceutics, School of Pharmacy,
Bandung Institute of Technology,
Bandung 40132,
Indonesia
;
    'Sugiyama, Haruki' .
;
Research and Education Center for Natural Sciences, Keio University, Hiyoshi
4-1-1, Kohoku, Yokohama 223-8521,
Japan
Department of Life and Coordination-Complex Molecular Science,
Institute for Molecular Science, Myodaiji, Okazaki 444-8787, Japan
;
    'Uekusa, Hidehiro' .
;
Department of Chemistry, Tokyo Institute of Technology, 2-12-1, Ookayama,
Meguro, Tokyo 152-8551,
Japan
;
_publ_section_synopsis
;
The crystal structure of a ciprofloxacin salt with 2,6-dihydroxybenzoic acid and
a ciprofloxacin hydrochloride salt co-crystal with 3,5-dihydroxybenzoic acid
are reported.
;
_chemical_name_systematic
;\
4-(3-Carboxy-1-cyclopropyl-6-fluoro-4-oxo-1,4-dihydroquinolin-7-yl)\
piperazin-1-ium 2,6-dihydroxybenzoate
;
_chemical_name_common     'Ciprofloxacin 2,6-Dihydroxybenzoate'
_chemical_formula_moiety     'C17 H19 F N3 O3 +, C7 H5 O4 -'
_chemical_formula_sum     'C24 H24 F N3 O7'
_chemical_formula_iupac     'C17 H19 F N3 O3 +, C7 H5 O4 -'
_chemical_formula_weight     485.46
_chemical_melting_point     ?
_chemical_absolute_configuration     .
_space_group_crystal_system     monoclinic
_space_group_name_H-M_alt     'P 21/c'
_space_group_name_Hall     '-P 2ybc'
loop_
    _space_group_symop_operation_xyz
    'x, y, z'
    '-x, y+1/2, -z+1/2'
    '-x, -y, -z'
    'x, -y-1/2, z-1/2'
_cell_length_a     7.9722(5)
_cell_length_b     21.2705(11)
_cell_length_c     13.0860(7)
_cell_angle_alpha     90
_cell_angle_beta     101.805(6)
_cell_angle_gamma     90
_cell_volume     2172.1(2)
_cell_formula_units_Z     4
_cell_measurement_reflns_used     4777
_cell_measurement_theta_min     4.0280
_cell_measurement_theta_max     72.0070
_cell_measurement_temperature     93.15
_exptl_crystal_description     block
_exptl_crystal_colour     colourless
_exptl_crystal_size_max     0.231
_exptl_crystal_size_mid     0.045
_exptl_crystal_size_min     0.04
_exptl_crystal_density_diffrn     1.485
_exptl_crystal_density_meas     ?
_exptl_crystal_density_method     ?
_exptl_crystal_F_000     1016
_exptl_absorpt_coefficient_mu     0.979
_exptl_absorpt_correction_type     multi-scan
_exptl_absorpt_process_details
;
(CrysAlisPro; Rigaku OD, 2020)
;
_exptl_absorpt_correction_T_min     0.91879
_exptl_absorpt_correction_T_max     1.00000
_diffrn_ambient_temperature     93.15
_diffrn_source     'Rotating-anode X-ray tube'
_diffrn_radiation_type     'Cu K\a'
_diffrn_radiation_wavelength     1.54184
_diffrn_radiation_monochromator     mirror
_diffrn_measurement_device_type     'XtaLAB Synergy R, DW system, HyPix'
_diffrn_measurement_device     'four-circle diffractometer'
_diffrn_measurement_method     '\w scans'
_diffrn_detector     'Hybrid Pixel Array Detector'
_diffrn_detector_area_resol_mean     10.0000
_diffrn_reflns_number     15936
_diffrn_reflns_av_R_equivalents     0.0382
_diffrn_reflns_av_unetI/netI     0.0361
_diffrn_reflns_theta_min     4.029
_diffrn_reflns_theta_max     76.291
_diffrn_reflns_theta_full     67.684
_diffrn_measured_fraction_theta_max     0.963
_diffrn_measured_fraction_theta_full     0.999
_diffrn_reflns_limit_h_min     -9
_diffrn_reflns_limit_h_max     9
_diffrn_reflns_limit_k_min     -17
_diffrn_reflns_limit_k_max     26
_diffrn_reflns_limit_l_min     -15
_diffrn_reflns_limit_l_max     16
_diffrn_radiation_probe     x-ray
_refine_special_details     ?
_reflns_number_total     4378
_reflns_number_gt     3601
_refine_ls_structure_factor_coef     Fsqd
_refine_ls_matrix_type     full
_refine_ls_R_factor_all     0.0641
_refine_ls_R_factor_gt     0.0529
_refine_ls_wR_factor_gt     0.1316
_refine_ls_wR_factor_ref     0.1393
_refine_ls_goodness_of_fit_ref     1.035
_refine_ls_restrained_S_all     1.035
_refine_ls_number_reflns     4378
_refine_ls_number_parameters     319
_refine_ls_number_restraints     0
_refine_ls_hydrogen_treatment     constr
_refine_ls_weighting_scheme     calc
_refine_ls_weighting_details
              'w=1/[\s^2^(Fo^2^)+(0.0620P)^2^+1.4432P] where P=(Fo^2^+2Fc^2^)/3'
_atom_sites_solution_hydrogens     geom
_atom_sites_solution_primary     dual
_atom_sites_solution_secondary     ?
_refine_ls_shift/su_max     0.001
_refine_ls_shift/su_mean     0.000
_refine_diff_density_max     0.337
_refine_diff_density_min     -0.414
_refine_ls_extinction_method     none
_refine_ls_extinction_coef     .
loop_
    _atom_type_symbol
    _atom_type_description
    _atom_type_scat_dispersion_real
    _atom_type_scat_dispersion_imag
    _atom_type_scat_source
    C C 0.0181 0.0091 'International Tables Vol C Tables 4.2.6.8 and 6.1.1.4'
    H H 0.0000 0.0000 'International Tables Vol C Tables 4.2.6.8 and 6.1.1.4'
    F F 0.0727 0.0534 'International Tables Vol C Tables 4.2.6.8 and 6.1.1.4'
    N N 0.0311 0.0180 'International Tables Vol C Tables 4.2.6.8 and 6.1.1.4'
    O O 0.0492 0.0322 'International Tables Vol C Tables 4.2.6.8 and 6.1.1.4'
_computing_data_collection
;
CrysAlisPro (Rigaku OD, 2020)
;
_computing_cell_refinement
;
CrysAlisPro (Rigaku OD, 2020)
;
_computing_data_reduction
;
CrysAlisPro (Rigaku OD, 2020)
;
_computing_structure_solution
;
<i>SHELXT2018/2</i> (Sheldrick, 2015a)
;
_computing_structure_refinement
;
<i>SHELXL2018/3</i> (Sheldrick, 2015b)
;
_computing_molecular_graphics
;
<i>OLEX2</i> (Dolomanov <i>et al.</i>,  2009)
;
_computing_publication_material
;
Mercury (Macrae <i>et al.</i>,  2020)
;
loop_
    _atom_site_type_symbol
    _atom_site_label
    _atom_site_fract_x
    _atom_site_fract_y
    _atom_site_fract_z
    _atom_site_U_iso_or_equiv
    _atom_site_adp_type
    _atom_site_calc_flag
    _atom_site_occupancy
    _atom_site_disorder_assembly
    _atom_site_disorder_group
    F F1 0.05295(16) 0.41493(5) 0.67770(9) 0.0377(3) Uani d 1 . .
    O O1 0.4436(2) 0.54707(8) 0.16888(11) 0.0432(4) Uani d 1 . .
    O O2 0.3833(2) 0.44645(7) 0.18852(11) 0.0402(4) Uani d 1 . .
    H H2 0.347742 0.424196 0.232696 0.060 Uiso calc 1 . .
    O O3 0.28730(19) 0.41034(7) 0.35014(11) 0.0362(3) Uani d 1 . .
    N N1 0.3471(2) 0.59129(8) 0.46044(12) 0.0314(4) Uani d 1 . .
    N N2 0.0934(2) 0.53783(8) 0.75639(13) 0.0328(4) Uani d 1 . .
    N N3 0.2572(3) 0.58568(8) 0.95730(14) 0.0395(4) Uani d 1 . .
    H H3A 0.356800 0.595565 1.002153 0.047 Uiso calc 1 . .
    H H3B 0.169225 0.594851 0.989447 0.047 Uiso calc 1 . .
    C C1 0.4001(3) 0.50538(10) 0.22173(15) 0.0354(5) Uani d 1 . .
    C C2 0.3602(3) 0.51643(10) 0.32635(15) 0.0327(4) Uani d 1 . .
    C C3 0.3006(2) 0.46647(10) 0.38290(15) 0.0326(4) Uani d 1 . .
    C C4 0.2566(2) 0.48427(10) 0.48093(15) 0.0316(4) Uani d 1 . .
    C C5 0.1856(3) 0.44006(9) 0.54010(15) 0.0327(4) Uani d 1 . .
    H H5 0.172151 0.397574 0.517532 0.039 Uiso calc 1 . .
    C C6 0.1363(3) 0.45781(9) 0.62931(15) 0.0321(4) Uani d 1 . .
    C C7 0.1580(2) 0.51970(9) 0.67053(15) 0.0313(4) Uani d 1 . .
    C C8 0.2342(2) 0.56281(9) 0.61296(15) 0.0314(4) Uani d 1 . .
    H H8 0.256130 0.604419 0.638611 0.038 Uiso calc 1 . .
    C C9 0.2786(2) 0.54598(9) 0.51851(15) 0.0303(4) Uani d 1 . .
    C C10 0.3838(3) 0.57567(10) 0.36771(15) 0.0329(4) Uani d 1 . .
    H H10 0.428110 0.607231 0.329187 0.040 Uiso calc 1 . .
    C C11 0.3814(3) 0.65431(9) 0.50290(16) 0.0338(4) Uani d 1 . .
    H H11 0.471754 0.657418 0.568093 0.041 Uiso calc 1 . .
    C C12 0.2333(3) 0.69888(10) 0.49555(18) 0.0418(5) Uani d 1 . .
    H H12A 0.232822 0.727421 0.555245 0.050 Uiso calc 1 . .
    H H12B 0.118861 0.684208 0.459028 0.050 Uiso calc 1 . .
    C C13 0.3671(3) 0.70946(10) 0.43140(17) 0.0407(5) Uani d 1 . .
    H H13A 0.334605 0.701423 0.355393 0.049 Uiso calc 1 . .
    H H13B 0.448510 0.744615 0.451562 0.049 Uiso calc 1 . .
    C C14 0.1041(3) 0.49851(10) 0.84970(16) 0.0357(5) Uani d 1 . .
    H H14A 0.115360 0.453863 0.830791 0.043 Uiso calc 1 . .
    H H14B -0.002908 0.502959 0.876377 0.043 Uiso calc 1 . .
    C C15 0.2556(3) 0.51692(9) 0.93462(16) 0.0340(4) Uani d 1 . .
    H H15A 0.250824 0.493237 0.999094 0.041 Uiso calc 1 . .
    H H15B 0.363113 0.505307 0.912586 0.041 Uiso calc 1 . .
    C C16 0.2411(3) 0.62529(10) 0.86112(16) 0.0364(5) Uani d 1 . .
    H H16A 0.344474 0.620481 0.830902 0.044 Uiso calc 1 . .
    H H16B 0.229875 0.670139 0.878811 0.044 Uiso calc 1 . .
    C C17 0.0831(3) 0.60408(10) 0.78271(15) 0.0327(4) Uani d 1 . .
    H H17A -0.020076 0.611142 0.812303 0.039 Uiso calc 1 . .
    H H17B 0.071566 0.629659 0.718442 0.039 Uiso calc 1 . .
    O O4 1.1188(2) 0.66620(11) 1.0984(2) 0.0830(8) Uani d 1 . .
    O O5 0.8981(3) 0.62083(8) 0.99400(18) 0.0683(6) Uani d 1 . .
    O O6 0.5971(2) 0.63810(8) 1.02051(13) 0.0476(4) Uani d 1 . .
    H H6 0.675991 0.625422 0.991803 0.071 Uiso calc 1 . .
    O O7 1.0721(3) 0.74339(12) 1.23479(19) 0.0809(8) Uani d 1 . .
    H H7 1.128472 0.712831 1.218955 0.121 Uiso calc 1 . .
    C C18 0.9592(3) 0.65706(12) 1.0688(2) 0.0531(7) Uani d 1 . .
    C C19 0.8411(3) 0.68834(9) 1.12632(16) 0.0336(4) Uani d 1 . .
    C C20 0.6639(3) 0.67641(10) 1.10169(16) 0.0332(4) Uani d 1 . .
    C C21 0.5540(3) 0.70341(11) 1.1582(2) 0.0447(5) Uani d 1 . .
    H H21 0.434867 0.694228 1.142088 0.054 Uiso calc 1 . .
    C C22 0.6208(4) 0.74400(12) 1.2386(2) 0.0593(8) Uani d 1 . .
    H H22 0.545515 0.763145 1.277098 0.071 Uiso calc 1 . .
    C C23 0.7929(5) 0.75756(13) 1.2647(2) 0.0625(8) Uani d 1 . .
    H H23 0.835717 0.785656 1.320376 0.075 Uiso calc 1 . .
    C C24 0.9025(3) 0.72996(12) 1.20927(18) 0.0475(6) Uani d 1 . .
loop_
    _atom_site_aniso_label
    _atom_site_aniso_U_11
    _atom_site_aniso_U_22
    _atom_site_aniso_U_33
    _atom_site_aniso_U_12
    _atom_site_aniso_U_13
    _atom_site_aniso_U_23
    F1 0.0444(7) 0.0350(6) 0.0334(6) -0.0065(5) 0.0070(5) -0.0004(5)
    O1 0.0555(10) 0.0466(9) 0.0264(7) 0.0049(7) 0.0058(7) 0.0000(7)
    O2 0.0470(9) 0.0437(9) 0.0280(7) 0.0011(7) 0.0030(6) -0.0068(6)
    O3 0.0384(8) 0.0360(8) 0.0312(7) 0.0019(6) 0.0003(6) -0.0065(6)
    N1 0.0347(9) 0.0338(9) 0.0239(8) 0.0014(7) 0.0017(7) 0.0003(6)
    N2 0.0370(9) 0.0345(9) 0.0254(8) -0.0019(7) 0.0030(7) -0.0007(7)
    N3 0.0477(10) 0.0353(9) 0.0290(9) 0.0021(8) -0.0074(8) -0.0025(7)
    C1 0.0360(11) 0.0418(11) 0.0255(10) 0.0036(9) -0.0008(8) -0.0026(9)
    C2 0.0300(10) 0.0390(11) 0.0260(9) 0.0034(8) -0.0014(8) -0.0031(8)
    C3 0.0288(9) 0.0364(10) 0.0288(10) 0.0040(8) -0.0033(8) -0.0031(8)
    C4 0.0290(9) 0.0370(10) 0.0254(9) 0.0016(8) -0.0022(7) -0.0011(8)
    C5 0.0331(10) 0.0313(10) 0.0298(10) 0.0020(8) -0.0024(8) -0.0035(8)
    C6 0.0304(10) 0.0340(10) 0.0293(10) -0.0024(8) -0.0001(8) 0.0016(8)
    C7 0.0300(9) 0.0360(10) 0.0253(9) 0.0006(8) -0.0002(7) -0.0010(8)
    C8 0.0308(10) 0.0337(10) 0.0265(9) 0.0011(8) -0.0017(7) -0.0016(8)
    C9 0.0297(10) 0.0345(10) 0.0242(9) 0.0027(8) -0.0001(7) 0.0005(8)
    C10 0.0332(10) 0.0387(11) 0.0249(9) 0.0031(8) 0.0014(8) 0.0011(8)
    C11 0.0398(11) 0.0325(10) 0.0282(10) -0.0005(8) 0.0053(8) -0.0009(8)
    C12 0.0457(12) 0.0372(11) 0.0420(12) 0.0049(9) 0.0074(10) -0.0010(9)
    C13 0.0538(13) 0.0345(11) 0.0328(11) 0.0025(9) 0.0067(9) 0.0015(9)
    C14 0.0406(11) 0.0380(11) 0.0275(10) -0.0058(9) 0.0047(8) 0.0008(8)
    C15 0.0385(11) 0.0330(10) 0.0283(10) 0.0013(8) 0.0018(8) -0.0005(8)
    C16 0.0410(11) 0.0326(10) 0.0321(10) 0.0006(8) -0.0011(9) -0.0021(8)
    C17 0.0335(10) 0.0359(10) 0.0269(9) 0.0020(8) 0.0017(8) -0.0010(8)
    O4 0.0390(10) 0.0790(14) 0.140(2) 0.0173(9) 0.0391(12) 0.0559(15)
    O5 0.1042(17) 0.0351(9) 0.0862(15) 0.0002(10) 0.0675(13) -0.0015(10)
    O6 0.0513(10) 0.0531(10) 0.0356(8) -0.0164(8) 0.0027(7) -0.0101(7)
    O7 0.0613(12) 0.0922(16) 0.0708(14) -0.0414(11) -0.0296(11) 0.0281(13)
    C18 0.0488(14) 0.0374(13) 0.082(2) 0.0124(10) 0.0340(14) 0.0259(13)
    C19 0.0320(10) 0.0335(10) 0.0344(10) -0.0010(8) 0.0048(8) 0.0063(8)
    C20 0.0342(10) 0.0347(10) 0.0296(10) -0.0019(8) 0.0036(8) 0.0007(8)
    C21 0.0394(12) 0.0431(12) 0.0547(14) 0.0024(10) 0.0172(10) 0.0040(11)
    C22 0.096(2) 0.0364(13) 0.0590(16) -0.0030(13) 0.0477(16) -0.0036(11)
    C23 0.108(2) 0.0474(14) 0.0343(12) -0.0330(15) 0.0198(14) -0.0087(11)
    C24 0.0525(14) 0.0496(13) 0.0341(11) -0.0194(11) -0.0056(10) 0.0104(10)
_geom_special_details
;
 All esds (except the esd in the dihedral angle between two l.s. planes)
 are estimated using the full covariance matrix.  The cell esds are taken
 into account individually in the estimation of esds in distances, angles
 and torsion angles; correlations between esds in cell parameters are only
 used when they are defined by crystal symmetry.  An approximate (isotropic)
 treatment of cell esds is used for estimating esds involving l.s. planes.
;
loop_
    _geom_bond_atom_site_label_1
    _geom_bond_atom_site_label_2
    _geom_bond_site_symmetry_2
    _geom_bond_distance
    _geom_bond_publ_flag
    F1 C6 . 1.359(2) ?
    O1 C1 . 1.218(3) ?
    O2 H2 . 0.8400 ?
    O2 C1 . 1.325(3) ?
    O3 C3 . 1.265(2) ?
    N1 C9 . 1.405(3) ?
    N1 C10 . 1.347(3) ?
    N1 C11 . 1.455(3) ?
    N2 C7 . 1.383(3) ?
    N2 C14 . 1.468(3) ?
    N2 C17 . 1.457(3) ?
    N3 H3A . 0.9100 ?
    N3 H3B . 0.9100 ?
    N3 C15 . 1.492(3) ?
    N3 C16 . 1.498(3) ?
    C1 C2 . 1.486(3) ?
    C2 C3 . 1.431(3) ?
    C2 C10 . 1.369(3) ?
    C3 C4 . 1.448(3) ?
    C4 C5 . 1.408(3) ?
    C4 C9 . 1.400(3) ?
    C5 H5 . 0.9500 ?
    C5 C6 . 1.359(3) ?
    C6 C7 . 1.420(3) ?
    C7 C8 . 1.402(3) ?
    C8 H8 . 0.9500 ?
    C8 C9 . 1.400(3) ?
    C10 H10 . 0.9500 ?
    C11 H11 . 1.0000 ?
    C11 C12 . 1.501(3) ?
    C11 C13 . 1.490(3) ?
    C12 H12A . 0.9900 ?
    C12 H12B . 0.9900 ?
    C12 C13 . 1.503(3) ?
    C13 H13A . 0.9900 ?
    C13 H13B . 0.9900 ?
    C14 H14A . 0.9900 ?
    C14 H14B . 0.9900 ?
    C14 C15 . 1.516(3) ?
    C15 H15A . 0.9900 ?
    C15 H15B . 0.9900 ?
    C16 H16A . 0.9900 ?
    C16 H16B . 0.9900 ?
    C16 C17 . 1.521(3) ?
    C17 H17A . 0.9900 ?
    C17 H17B . 0.9900 ?
    O4 C18 . 1.267(3) ?
    O5 C18 . 1.263(4) ?
    O6 H6 . 0.8400 ?
    O6 C20 . 1.358(3) ?
    O7 H7 . 0.8400 ?
    O7 C24 . 1.355(3) ?
    C18 C19 . 1.479(3) ?
    C19 C20 . 1.406(3) ?
    C19 C24 . 1.409(3) ?
    C20 C21 . 1.382(3) ?
    C21 H21 . 0.9500 ?
    C21 C22 . 1.381(4) ?
    C22 H22 . 0.9500 ?
    C22 C23 . 1.375(5) ?
    C23 H23 . 0.9500 ?
    C23 C24 . 1.376(4) ?
loop_
    _geom_angle_atom_site_label_1
    _geom_angle_atom_site_label_2
    _geom_angle_atom_site_label_3
    _geom_angle_site_symmetry_1
    _geom_angle_site_symmetry_3
    _geom_angle
    _geom_angle_publ_flag
    C1 O2 H2 . . 109.5 ?
    C9 N1 C11 . . 119.24(16) ?
    C10 N1 C9 . . 119.88(17) ?
    C10 N1 C11 . . 120.86(17) ?
    C7 N2 C14 . . 123.30(17) ?
    C7 N2 C17 . . 120.67(17) ?
    C17 N2 C14 . . 110.55(16) ?
    H3A N3 H3B . . 107.8 ?
    C15 N3 H3A . . 109.0 ?
    C15 N3 H3B . . 109.0 ?
    C15 N3 C16 . . 112.86(16) ?
    C16 N3 H3A . . 109.0 ?
    C16 N3 H3B . . 109.0 ?
    O1 C1 O2 . . 121.63(19) ?
    O1 C1 C2 . . 123.19(19) ?
    O2 C1 C2 . . 115.18(19) ?
    C3 C2 C1 . . 121.03(18) ?
    C10 C2 C1 . . 118.14(19) ?
    C10 C2 C3 . . 120.83(19) ?
    O3 C3 C2 . . 122.61(19) ?
    O3 C3 C4 . . 121.90(19) ?
    C2 C3 C4 . . 115.48(18) ?
    C5 C4 C3 . . 120.65(18) ?
    C9 C4 C3 . . 121.38(19) ?
    C9 C4 C5 . . 117.95(18) ?
    C4 C5 H5 . . 119.8 ?
    C6 C5 C4 . . 120.40(19) ?
    C6 C5 H5 . . 119.8 ?
    F1 C6 C5 . . 117.95(18) ?
    F1 C6 C7 . . 118.58(18) ?
    C5 C6 C7 . . 123.34(19) ?
    N2 C7 C6 . . 122.04(18) ?
    N2 C7 C8 . . 121.89(18) ?
    C8 C7 C6 . . 115.79(18) ?
    C7 C8 H8 . . 119.2 ?
    C9 C8 C7 . . 121.53(19) ?
    C9 C8 H8 . . 119.2 ?
    C4 C9 N1 . . 119.20(18) ?
    C4 C9 C8 . . 120.89(19) ?
    C8 C9 N1 . . 119.91(18) ?
    N1 C10 C2 . . 123.07(19) ?
    N1 C10 H10 . . 118.5 ?
    C2 C10 H10 . . 118.5 ?
    N1 C11 H11 . . 115.6 ?
    N1 C11 C12 . . 118.27(18) ?
    N1 C11 C13 . . 120.07(17) ?
    C12 C11 H11 . . 115.6 ?
    C13 C11 H11 . . 115.6 ?
    C13 C11 C12 . . 60.32(15) ?
    C11 C12 H12A . . 117.8 ?
    C11 C12 H12B . . 117.8 ?
    C11 C12 C13 . . 59.47(14) ?
    H12A C12 H12B . . 115.0 ?
    C13 C12 H12A . . 117.8 ?
    C13 C12 H12B . . 117.8 ?
    C11 C13 C12 . . 60.21(15) ?
    C11 C13 H13A . . 117.8 ?
    C11 C13 H13B . . 117.8 ?
    C12 C13 H13A . . 117.8 ?
    C12 C13 H13B . . 117.8 ?
    H13A C13 H13B . . 114.9 ?
    N2 C14 H14A . . 109.4 ?
    N2 C14 H14B . . 109.4 ?
    N2 C14 C15 . . 111.36(17) ?
    H14A C14 H14B . . 108.0 ?
    C15 C14 H14A . . 109.4 ?
    C15 C14 H14B . . 109.4 ?
    N3 C15 C14 . . 111.86(17) ?
    N3 C15 H15A . . 109.2 ?
    N3 C15 H15B . . 109.2 ?
    C14 C15 H15A . . 109.2 ?
    C14 C15 H15B . . 109.2 ?
    H15A C15 H15B . . 107.9 ?
    N3 C16 H16A . . 110.0 ?
    N3 C16 H16B . . 110.0 ?
    N3 C16 C17 . . 108.50(17) ?
    H16A C16 H16B . . 108.4 ?
    C17 C16 H16A . . 110.0 ?
    C17 C16 H16B . . 110.0 ?
    N2 C17 C16 . . 111.57(16) ?
    N2 C17 H17A . . 109.3 ?
    N2 C17 H17B . . 109.3 ?
    C16 C17 H17A . . 109.3 ?
    C16 C17 H17B . . 109.3 ?
    H17A C17 H17B . . 108.0 ?
    C20 O6 H6 . . 109.5 ?
    C24 O7 H7 . . 109.5 ?
    O4 C18 C19 . . 118.7(3) ?
    O5 C18 O4 . . 122.3(3) ?
    O5 C18 C19 . . 119.0(2) ?
    C20 C19 C18 . . 121.1(2) ?
    C20 C19 C24 . . 117.7(2) ?
    C24 C19 C18 . . 121.2(2) ?
    O6 C20 C19 . . 120.12(19) ?
    O6 C20 C21 . . 118.6(2) ?
    C21 C20 C19 . . 121.3(2) ?
    C20 C21 H21 . . 120.7 ?
    C22 C21 C20 . . 118.7(2) ?
    C22 C21 H21 . . 120.7 ?
    C21 C22 H22 . . 119.0 ?
    C23 C22 C21 . . 122.0(2) ?
    C23 C22 H22 . . 119.0 ?
    C22 C23 H23 . . 120.4 ?
    C22 C23 C24 . . 119.3(2) ?
    C24 C23 H23 . . 120.4 ?
    O7 C24 C19 . . 119.6(3) ?
    O7 C24 C23 . . 119.3(3) ?
    C23 C24 C19 . . 121.1(2) ?
loop_
    _geom_torsion_atom_site_label_1
    _geom_torsion_atom_site_label_2
    _geom_torsion_atom_site_label_3
    _geom_torsion_atom_site_label_4
    _geom_torsion_site_symmetry_1
    _geom_torsion_site_symmetry_2
    _geom_torsion_site_symmetry_3
    _geom_torsion_site_symmetry_4
    _geom_torsion
    _geom_torsion_publ_flag
    F1 C6 C7 N2 . . . . -1.6(3) ?
    F1 C6 C7 C8 . . . . -175.68(16) ?
    O1 C1 C2 C3 . . . . 176.50(19) ?
    O1 C1 C2 C10 . . . . -4.2(3) ?
    O2 C1 C2 C3 . . . . -2.7(3) ?
    O2 C1 C2 C10 . . . . 176.59(18) ?
    O3 C3 C4 C5 . . . . -4.5(3) ?
    O3 C3 C4 C9 . . . . 177.25(17) ?
    N1 C11 C12 C13 . . . . -110.4(2) ?
    N1 C11 C13 C12 . . . . 107.5(2) ?
    N2 C7 C8 C9 . . . . -171.43(18) ?
    N2 C14 C15 N3 . . . . 52.0(2) ?
    N3 C16 C17 N2 . . . . -58.5(2) ?
    C1 C2 C3 O3 . . . . 3.8(3) ?
    C1 C2 C3 C4 . . . . -176.44(17) ?
    C1 C2 C10 N1 . . . . 178.08(18) ?
    C2 C3 C4 C5 . . . . 175.74(17) ?
    C2 C3 C4 C9 . . . . -2.5(3) ?
    C3 C2 C10 N1 . . . . -2.6(3) ?
    C3 C4 C5 C6 . . . . -176.56(18) ?
    C3 C4 C9 N1 . . . . -0.9(3) ?
    C3 C4 C9 C8 . . . . 179.39(18) ?
    C4 C5 C6 F1 . . . . 173.48(16) ?
    C4 C5 C6 C7 . . . . -2.5(3) ?
    C5 C4 C9 N1 . . . . -179.21(17) ?
    C5 C4 C9 C8 . . . . 1.1(3) ?
    C5 C6 C7 N2 . . . . 174.32(18) ?
    C5 C6 C7 C8 . . . . 0.2(3) ?
    C6 C7 C8 C9 . . . . 2.7(3) ?
    C7 N2 C14 C15 . . . . 97.0(2) ?
    C7 N2 C17 C16 . . . . -93.5(2) ?
    C7 C8 C9 N1 . . . . 176.92(17) ?
    C7 C8 C9 C4 . . . . -3.4(3) ?
    C9 N1 C10 C2 . . . . -1.1(3) ?
    C9 N1 C11 C12 . . . . -78.7(2) ?
    C9 N1 C11 C13 . . . . -148.89(19) ?
    C9 C4 C5 C6 . . . . 1.8(3) ?
    C10 N1 C9 C4 . . . . 2.8(3) ?
    C10 N1 C9 C8 . . . . -177.48(18) ?
    C10 N1 C11 C12 . . . . 102.8(2) ?
    C10 N1 C11 C13 . . . . 32.6(3) ?
    C10 C2 C3 O3 . . . . -175.52(18) ?
    C10 C2 C3 C4 . . . . 4.3(3) ?
    C11 N1 C9 C4 . . . . -175.72(17) ?
    C11 N1 C9 C8 . . . . 4.0(3) ?
    C11 N1 C10 C2 . . . . 177.41(18) ?
    C14 N2 C7 C6 . . . . 42.6(3) ?
    C14 N2 C7 C8 . . . . -143.72(19) ?
    C14 N2 C17 C16 . . . . 61.2(2) ?
    C15 N3 C16 C17 . . . . 53.4(2) ?
    C16 N3 C15 C14 . . . . -51.4(2) ?
    C17 N2 C7 C6 . . . . -166.08(18) ?
    C17 N2 C7 C8 . . . . 7.6(3) ?
    C17 N2 C14 C15 . . . . -56.9(2) ?
    O4 C18 C19 C20 . . . . -175.4(2) ?
    O4 C18 C19 C24 . . . . 3.0(3) ?
    O5 C18 C19 C20 . . . . 2.6(3) ?
    O5 C18 C19 C24 . . . . -179.0(2) ?
    O6 C20 C21 C22 . . . . -177.9(2) ?
    C18 C19 C20 O6 . . . . -3.4(3) ?
    C18 C19 C20 C21 . . . . 177.1(2) ?
    C18 C19 C24 O7 . . . . 2.3(3) ?
    C18 C19 C24 C23 . . . . -178.0(2) ?
    C19 C20 C21 C22 . . . . 1.6(3) ?
    C20 C19 C24 O7 . . . . -179.2(2) ?
    C20 C19 C24 C23 . . . . 0.5(3) ?
    C20 C21 C22 C23 . . . . -0.9(4) ?
    C21 C22 C23 C24 . . . . 0.0(4) ?
    C22 C23 C24 O7 . . . . 179.9(2) ?
    C22 C23 C24 C19 . . . . 0.2(4) ?
    C24 C19 C20 O6 . . . . 178.08(19) ?
    C24 C19 C20 C21 . . . . -1.4(3) ?
loop_
    _geom_hbond_atom_site_label_D
    _geom_hbond_atom_site_label_H
    _geom_hbond_atom_site_label_A
    _geom_hbond_site_symmetry_A
    _geom_hbond_distance_DH
    _geom_hbond_distance_HA
    _geom_hbond_distance_DA
    _geom_hbond_angle_DHA
    _geom_hbond_publ_flag
    O2 H2 O3 . 0.84 1.73 2.512(2) 155 yes
    N3 H3A O1 1_556 0.91 2.38 2.977(2) 123 yes
    N3 H3A O6 . 0.91 2.09 2.890(2) 146 yes
    N3 H3B O4 1_455 0.91 2.18 2.897(3) 136 yes
    N3 H3B O5 1_455 0.91 2.24 3.090(3) 155 yes
    C11 H11 O3 3_666 1.00 2.46 3.239(3) 134 yes
    C12 H12A O4 4_475 0.99 2.54 3.374(3) 141 yes
    C13 H13A O7 1_454 0.99 2.51 3.193(3) 126 yes
    C14 H14A F1 . 0.99 2.13 2.831(2) 126 yes
    C15 H15B O1 3_666 0.99 2.33 3.282(3) 161 yes
    C17 H17A O5 1_455 0.99 2.60 3.408(3) 139 yes
    O6 H6 O5 . 0.84 1.77 2.520(3) 148 yes
    O7 H7 O4 . 0.84 1.85 2.508(4) 134 yes
    C21 H21 O4 1_455 0.95 2.54 3.488(3) 178 yes
_shelx_space_group_comment
;
The symmetry employed for this shelxl refinement is uniquely defined
by the following loop, which should always be used as a source of
symmetry information in preference to the above space-group names.
They are only intended as comments.
;
_shelx_estimated_absorpt_T_min     0.805
_shelx_estimated_absorpt_T_max     0.962
_shelx_hkl_file
;
   0   0   1    0.53    0.32
   0   0   1   -0.17    0.36
   0   0   2    7.74    0.88
   0   0   2    7.41    0.93
   0   0   3    0.14    1.02
   0   0   3    0.05    1.12
   0   0   4  216.29    9.23
   0   0   4  217.49    9.32
   0   0   5    3.89    1.27
   0   0   6 1507.40   60.26
   0   0   7    2.50    1.40
   0   0   8  322.04   14.49
   0   0   9   -0.13    1.01
   0   0   9    2.41    1.80
   0   0  10   72.76    3.81
   0   0  10   82.06    5.42
   0   0  11   -0.86    1.18
   0   0 -11   -1.87    2.10
   0   0  11   -1.79    2.14
   0   0  12    6.31    1.31
   0   0  12    5.24    2.39
   0   0 -12    3.03    2.35
   0   0 -13    0.32    0.97
   0   0  14    4.90    1.23
   0   0  15    1.47    0.97
   0   0  16    2.33    0.67
   0  -1   1  104.80    4.32
   0   1   1  105.14    4.35
   0  -1   1  105.92    4.25
   0  -1   2  538.29   21.29
   0   1   2  522.81   21.28
   0  -1   2  539.83   21.20
   0  -1   3   12.14    1.45
   0   1   3   12.67    1.37
   0  -1   3   12.98    1.26
   0   1   4    5.09    1.19
   0  -1   4    7.09    1.30
   0   1   5   74.29    3.94
   0  -1   5   72.61    3.94
   0  -1   6  265.91   11.70
   0  -1   7  667.91   27.72
   0  -1   8   78.60    4.89
   0  -1   9    3.90    1.10
   0   1   9    6.86    1.25
   0  -1   9    6.45    1.95
   0  -1  10   15.25    1.61
   0   1  10   17.30    1.70
   0   1 -10   17.95    1.62
   0  -1  10   16.05    2.75
   0  -1  11    7.14    2.41
   0   1  11    6.57    1.36
   0  -1  11    6.11    1.31
   0  -1 -11    6.92    2.43
   0  -1  12    8.64    2.69
   0  -1  12    7.41    1.29
   0   1  12    7.12    1.36
   0  -1 -12    9.60    2.56
   0   1  13   51.69    2.97
   0   1 -13   56.05    2.95
   0  -1  14   19.51    1.77
   0  -1  15    1.87    0.97
   0  -1  16    1.33    0.62
   0   2   0 3711.29  143.97
   0   2   0 3660.44  143.85
   0   2   1   58.79    2.49
   0  -2   1   57.39    2.49
   0   2   2   26.96    1.66
   0  -2   2   26.34    1.60
   0   2   2   26.50    1.61
   0   2   3 1106.66   43.55
   0  -2   3 1088.24   43.49
   0  -2   4  575.55   24.04
   0   2   4  615.59   24.12
   0   2   5    3.19    1.29
   0  -2   5    2.14    1.24
   0  -2   6 1552.57   62.03
   0  -2   7  100.66    5.49
   0  -2   8   96.05    5.57
   0  -2   9   10.09    2.17
   0   2   9   11.99    1.44
   0   2 -10   37.43    2.44
   0   2  10   39.62    3.83
   0  -2  10   40.73    3.83
   0  -2  10   38.09    2.41
   0   2  10   44.83    2.64
   0   2  11    2.65    1.27
   0   2 -11   -0.79    1.17
   0   2  11    1.01    2.09
   0  -2  11   -0.25    2.07
   0   2 -11    3.73    2.26
   0  -2 -11    0.53    2.11
   0   2  12    2.53    1.28
   0  -2  12    3.38    2.48
   0   2  12    1.55    2.17
   0   2 -12    2.18    1.16
   0  -2 -12   -0.27    2.18
   0   2 -13   11.51    1.41
   0   2  13   11.39    1.48
   0  -2  14   68.17    3.62
   0  -2  15    4.84    1.05
   0  -2  16   -0.27    0.57
   0   2  16    0.03    0.55
   0   3   0    0.72    0.61
   0   3   0    1.26    0.38
   0   3   1 2378.05   93.99
   0   3  -1 2433.36   94.07
   0  -3   1 2417.67   93.86
   0   3   1 2365.85   93.86
   0   3   2  890.71   35.58
   0  -3   2  909.12   35.58
   0  -3   3  148.65    6.44
   0   3   3  148.51    6.45
   0   3   4  311.76   13.02
   0   3   4  312.68   12.89
   0  -3   4  302.72   12.88
   0   3   5  193.16    8.41
   0  -3   5  180.81    8.28
   0   3   5  182.50    8.28
   0  -3   6  698.39   29.55
   0   3   6  748.72   29.62
   0  -3   7  273.66   12.46
   0   3   7  283.88   12.51
   0   3   8    1.86    1.06
   0  -3   8    2.38    1.58
   0   3   8    1.86    1.49
   0   3   9  104.36    4.99
   0  -3   9  112.24    6.30
   0   3   9  100.29    6.10
   0   3  10   26.72    2.12
   0   3 -10   25.05    3.30
   0  -3 -10   27.58    3.35
   0   3 -10   30.63    2.15
   0   3  10   25.81    3.30
   0  -3  10   30.63    3.35
   0   3  11    0.26    1.24
   0   3  11   -1.00    2.24
   0  -3  11    0.25    2.23
   0  -3 -11    1.32    2.05
   0   3 -11    1.06    2.25
   0   3 -11    0.45    1.17
   0   3 -12    3.97    1.29
   0   3  12    4.08    2.34
   0  -3  12    4.62    2.49
   0   3 -12    3.80    1.22
   0   3  12    4.52    1.32
   0   3  13   77.62    4.02
   0   3 -13   87.02    4.00
   0   3 -13   73.99    3.83
   0   3  14   66.18    3.51
   0  -3  14   65.46    3.51
   0  -3  15   12.41    1.27
   0   3  15   14.73    1.33
   0   4   0  749.89   29.62
   0   4   0  758.25   29.88
   0  -4   1 2043.06   80.29
   0   4   1 2071.01   80.30
   0   4   1 2034.93   80.50
   0   4  -1 2019.05   80.62
   0  -4   2 4817.18  184.99
   0   4   2 4641.65  184.98
   0   4   2 4696.96  185.16
   0  -4   3  575.99   22.98
   0   4   3  569.21   22.98
   0  -4   4   55.58    3.02
   0   4   4   54.01    3.00
   0   4   5  232.85   10.16
   0  -4   5  224.51   10.01
   0   4   5  230.90   10.04
   0  -4   6  399.83   17.62
   0   4   6  437.16   17.70
   0  -4   7  260.86   11.90
   0   4   7  267.28   11.91
   0   4   8    1.00    1.01
   0  -4   8    1.03    1.52
   0   4   8   -0.68    1.47
   0   4   9    0.92    1.12
   0   4  -9    0.91    1.09
   0  -4   9    3.24    1.88
   0   4   9    1.00    1.72
   0   4  10   38.34    2.54
   0   4 -10   42.83    3.88
   0  -4 -10   30.76    3.60
   0   4 -10   35.76    2.41
   0  -4  10   29.30    3.45
   0   4  10   40.93    3.80
   0   4  11   33.50    2.36
   0   4  11   33.15    3.69
   0  -4  11   26.22    3.50
   0   4 -11   27.00    3.56
   0  -4 -11   27.06    3.47
   0   4 -11   31.48    2.25
   0   4 -12   36.29    2.47
   0  -4  12   33.89    3.79
   0   4  12   33.32    3.80
   0   4  12   41.64    2.63
   0   4 -12   38.57    2.48
   0   4 -13    0.44    1.09
   0   4  13    1.80    1.18
   0   4 -13    1.40    1.02
   0  -4  14    1.69    1.10
   0   4  14    2.19    1.10
   0   4 -14    2.65    0.92
   0  -4  15    4.22    0.97
   0   4  15    3.83    0.95
   0   5   0    0.40    0.62
   0   5   0   -0.39    1.01
   0   5   1    7.11    1.03
   0  -5   1    6.27    0.65
   0   5   1    8.03    0.66
   0   5  -2  346.74   14.22
   0   5   2  345.33   14.13
   0   5   2  343.67   13.89
   0  -5   2  346.29   13.89
   0   5   3 3379.82  130.03
   0  -5   3 3385.99  129.80
   0   5   3 3173.67  129.77
   0  -5   4  728.39   29.40
   0   5   4  734.30   29.41
   0  -5   5  516.03   21.41
   0   5   5  525.84   21.42
   0   5   6  178.71    8.06
   0  -5   6  164.65    7.99
   0  -5   7    9.06    1.84
   0   5   7   10.66    1.86
   0   5  -7   10.46    1.34
   0   5  -7   12.23    1.35
   0   5   8    0.14    1.02
   0  -5   8    1.72    1.58
   0   5   8   -0.51    1.54
   0   5   9   16.54    1.74
   0   5  -9   18.79    1.69
   0  -5   9   17.38    2.63
   0   5   9   14.00    2.41
   0   5  10    5.97    1.43
   0  -5  10    8.23    2.37
   0   5  10    7.01    2.33
   0   5 -10    3.36    2.18
   0  -5 -10    7.37    2.38
   0   5 -10    7.21    1.44
   0   5  11   82.27    4.11
   0   5  11   64.02    5.30
   0  -5  11   77.75    5.61
   0   5 -11   84.49    5.71
   0  -5 -11   60.49    5.25
   0   5 -11   75.43    3.97
   0   5 -11   73.35    3.96
   0   5 -12   -0.33    1.13
   0   5  12   -1.08    1.20
   0   5 -13   -0.26    1.09
   0   5  13   -0.87    1.14
   0   5  13   -1.64    1.20
   0  -5  13    1.14    1.24
   0   5 -13   -0.64    1.04
   0  -5  14   25.74    1.87
   0   5  14   27.12    1.86
   0  -5  15    3.32    0.90
   0   5  15    2.97    0.86
   0   6   0  310.91   12.30
   0   6   0  288.71   11.81
   0   6   1  625.83   24.22
   0   6  -1  611.58   24.47
   0   6   1  614.42   24.50
   0   6  -1  599.85   23.84
   0   6   2 1654.42   65.40
   0  -6   2 1687.03   65.40
   0   6  -2 1660.65   65.87
   0   6   2 1636.68   65.70
   0  -6   3   38.82    2.18
   0   6   3   36.27    2.13
   0   6   3   38.55    2.49
   0   6   4  513.44   20.78
   0  -6   4  498.49   20.48
   0   6   4  499.78   20.47
   0   6   5  709.54   28.67
   0  -6   5  702.68   28.66
   0   6   6    0.34    1.25
   0  -6   6   -0.12    1.30
   0   6  -7    2.22    1.08
   0   6  -7    2.11    1.05
   0  -6   7    1.28    1.45
   0   6   7   -0.28    1.41
   0  -6   8   30.38    2.97
   0   6   8   36.00    3.10
   0   6   8   28.08    2.14
   0   6  -8   30.35    2.09
   0   6   9    1.38    1.13
   0   6   9    2.22    1.21
   0  -6   9    0.80    1.76
   0   6   9    1.39    1.80
   0   6  -9    1.69    1.83
   0  -6  -9    2.31    1.92
   0   6  -9    1.93    1.18
   0   6  10  122.08    5.50
   0   6  10  127.95    5.78
   0  -6  10  114.54    7.02
   0   6  10  122.25    7.09
   0   6 -10  114.47    5.63
   0   6 -10  117.25    7.08
   0  -6 -10  111.66    7.02
   0   6 -10  115.56    5.66
   0   6  11   25.18    2.17
   0   6 -11   24.14    2.10
   0  -6 -11   22.38    3.22
   0   6 -11   19.10    3.04
   0   6  11   19.80    3.11
   0  -6  11   18.39    3.06
   0   6 -11   26.55    2.10
   0   6 -12   84.21    4.39
   0   6  12   90.02    4.52
   0   6 -12   87.77    4.41
   0   6 -13   95.57    4.67
   0   6  13   92.29    4.75
   0   6  13  100.98    4.83
   0  -6  13   98.02    4.83
   0   6 -13  105.88    4.73
   0   6 -14   31.25    1.92
   0  -6  14   29.92    2.02
   0   6  14   31.84    2.03
   0   6 -15   12.63    1.21
   0  -6  15   13.44    1.11
   0   6  15   12.36    1.07
   0   7   0    1.22    0.61
   0   7   0    0.36    1.08
   0   7   1 2299.70   89.83
   0   7   1 2244.51   89.46
   0   7  -1 2299.33   89.80
   0   7   2 1219.57   49.00
   0   7  -2 1216.57   49.24
   0   7   2 1244.68   48.61
   0  -7   2 1236.91   48.61
   0   7  -2 1229.66   48.64
   0  -7  -2 1239.65   48.63
   0   7  -3  186.25    8.57
   0  -7   3  194.53    8.08
   0   7   3  193.38    8.08
   0   7   3  188.96    8.47
   0  -7   4   49.27    2.79
   0   7   4   51.05    2.79
   0   7   4   47.45    3.12
   0  -7   5  308.92   13.20
   0   7   5  309.81   13.21
   0   7   5  315.24   13.57
   0  -7   6   12.55    1.77
   0   7   6   13.58    1.82
   0   7   7   60.76    3.06
   0   7   7   65.14    3.91
   0  -7   7   65.82    3.94
   0   7  -7   58.74    3.12
   0   7  -7   57.75    3.12
   0   7  -7   53.09    3.04
   0   7  -8   40.69    2.47
   0  -7   8   33.55    3.18
   0   7   8   39.42    3.27
   0   7  -8   35.47    2.36
   0   7   9    0.84    1.15
   0   7   9   -0.25    1.21
   0   7   9   -1.57    1.79
   0  -7   9    0.40    1.77
   0   7  -9   -0.08    1.24
   0   7  -9    1.88    1.79
   0  -7  -9   -1.03    1.80
   0   7  -9    0.67    1.15
   0   7  10   16.83    1.73
   0   7  10   19.08    1.94
   0  -7  10   10.80    2.58
   0   7  10   16.30    2.76
   0   7 -10   19.06    1.88
   0  -7 -10   19.98    2.91
   0   7 -10   18.57    2.83
   0   7 -10   18.96    1.82
   0   7  11   53.57    3.08
   0   7  11   62.08    3.45
   0   7 -11   58.02    3.35
   0   7  11   52.73    4.46
   0  -7  11   52.59    4.54
   0   7 -11   44.66    4.36
   0  -7 -11   53.48    4.61
   0   7 -11   62.65    3.37
   0   7 -12   51.57    3.06
   0   7 -12   47.66    2.98
   0   7  12   56.44    3.19
   0   7 -13    5.21    1.23
   0   7 -13    5.01    1.16
   0   7  13    5.03    1.26
   0  -7  13    4.51    1.22
   0   7  13    4.85    1.26
   0  -7  14    6.11    1.10
   0   7  14    6.88    1.07
   0   7 -14    7.58    1.02
   0  -7  15    7.11    0.78
   0   8   0    2.31    1.26
   0   8   1   86.29    3.88
   0   8  -1   77.61    4.24
   0   8   2  195.49    7.90
   0  -8   2  185.59    7.89
   0   8   2  205.95    8.48
   0  -8  -2  188.00    7.91
   0   8  -2  204.07    7.94
   0   8   3   84.71    3.96
   0  -8   3   86.91    3.96
   0   8   3   85.81    4.43
   0   8  -3   89.42    4.66
   0  -8  -3   88.12    4.01
   0   8  -3   86.11    4.00
   0  -8   4 1742.85   68.77
   0   8   4 1719.17   68.76
   0   8  -4 1729.40   69.37
   0   8   4 1773.31   69.25
   0  -8   5   86.41    4.32
   0   8   5   86.28    4.35
   0   8  -5   75.79    4.69
   0  -8   6   25.15    2.26
   0   8   6   24.47    2.25
   0   8   6   25.05    1.78
   0   8  -6   23.06    1.77
   0   8  -7   24.82    1.88
   0   8   7   22.06    1.79
   0   8  -7   22.21    1.84
   0   8  -7   20.16    1.73
   0   8   7   22.75    1.73
   0   8   7   22.81    2.38
   0  -8   7   21.08    2.37
   0   8   8   30.47    2.09
   0   8  -8   31.61    2.21
   0   8   8   28.98    2.88
   0  -8   8   25.80    2.84
   0  -8  -8   31.46    3.01
   0   8  -8   27.77    2.13
   0   8  -8   30.50    3.00
   0   8  -8   25.98    2.05
   0   8   9   -1.12    1.21
   0   8   9   -0.57    1.85
   0  -8   9   -0.58    1.94
   0   8  -9   -0.25    1.24
   0   8  -9    0.09    1.17
   0   8  -9   -0.21    1.74
   0  -8  -9   -1.02    1.72
   0   8 -10   19.33    2.78
   0  -8 -10   18.88    2.87
   0   8  10   17.13    1.72
   0   8  10   16.77    1.88
   0  -8  10   15.10    2.65
   0   8  10   15.29    2.60
   0   8 -10   21.41    1.99
   0   8 -10   17.42    1.82
   0   8 -10   15.79    2.84
   0   8  11    2.82    1.18
   0   8  11    2.09    1.29
   0   8 -11    3.60    1.45
   0   8 -11    2.21    1.24
   0   8 -11    3.61    2.07
   0   8  11    2.80    2.02
   0  -8  11    0.87    2.03
   0   8 -12   22.74    1.93
   0   8  12   19.72    1.87
   0   8 -12   19.10    1.82
   0  -8  12   18.30    1.81
   0   8  12   18.06    1.77
   0   8 -13   13.57    1.43
   0  -8  13    9.82    1.39
   0   8  13   10.11    1.33
   0  -8  14   49.98    2.57
   0   9   0    1.29    1.26
   0   9  -1   75.04    4.11
   0   9   1   74.12    3.57
   0   9  -2   44.25    2.93
   0   9   2   41.08    2.54
   0  -9   3  148.25    6.40
   0   9   3  155.07    6.42
   0  -9  -3  142.34    6.42
   0   9  -3  152.61    6.47
   0   9  -3  168.64    7.41
   0   9   3  161.64    7.07
   0   9  -4   91.34    4.38
   0  -9  -4   95.05    4.39
   0   9  -4   92.93    5.06
   0   9   4   92.76    4.32
   0  -9   4   84.99    4.28
   0   9  -5  130.19    6.15
   0  -9  -5  132.99    6.16
   0   9  -5  133.32    6.77
   0   9   5  126.47    6.03
   0  -9   5  128.17    6.07
   0   9   6  987.18   38.93
   0   9  -6  927.97   38.91
   0   9   6  990.22   39.45
   0  -9   6  967.74   39.44
   0   9   6  974.77   38.88
   0  -9  -6 1007.27   39.56
   0   9  -6  970.25   39.55
   0   9  -6 1040.08   40.26
   0   9  -7   30.48    2.11
   0   9  -7   29.70    2.13
   0   9   7   27.53    2.60
   0  -9   7   28.52    2.67
   0   9   7   29.67    2.09
   0   9   7   31.43    2.14
   0   9  -7   28.56    2.68
   0  -9  -7   32.88    2.83
   0   9  -7   38.73    3.25
   0   9  -8   58.24    3.36
   0   9  -8   63.00    3.39
   0   9   8   52.86    4.04
   0  -9   8   53.70    4.04
   0   9   8   64.97    3.34
   0   9   8   70.88    3.48
   0   9  -8   62.79    4.53
   0  -9  -8   52.70    4.06
   0   9  -8   55.63    4.17
   0   9   9  268.73   11.08
   0   9   9  230.61   12.00
   0  -9   9  236.19   12.06
   0   9  -9  268.48   11.23
   0   9  -9  271.49   11.21
   0   9  -9  292.09   12.98
   0   9  -9  255.77   12.31
   0  -9  -9  231.60   12.11
   0   9  10   14.48    1.65
   0   9  10   10.94    2.44
   0   9 -10   16.16    1.76
   0   9 -10   12.09    1.73
   0   9 -10   17.04    2.91
   0   9 -10   10.47    2.34
   0   9  11  158.29    7.29
   0  -9  11  155.37    7.30
   0   9 -11  167.45    7.50
   0   9 -11  168.91    7.50
   0   9  11  164.96    7.29
   0   9  11  169.64    7.55
   0   9  12   57.11    3.05
   0   9 -12   62.14    3.31
   0   9 -12   65.87    3.39
   0  -9  12   52.67    3.12
   0   9  12   53.88    3.11
   0   9  12   61.69    3.37
   0  -9  13    7.11    1.13
   0   9 -13    8.34    1.27
   0   9  14    4.46    0.96
   0   9 -14    3.47    1.02
   0  10   0    7.97    1.64
   0  10  -1  234.20   10.50
   0  10  -2   78.36    4.45
   0  10  -3  293.14   12.97
   0  10  -4  219.31    9.39
   0  10  -4  235.81   10.40
   0  10   4  219.17    9.31
   0  10   5    4.10    1.12
   0  10  -5    4.95    1.16
   0  10   5    7.80    1.10
   0  10   5    5.20    1.16
   0  10  -5    4.31    1.15
   0  10  -5    4.13    1.13
   0  10  -5    3.89    1.16
   0  10  -5    3.47    1.59
   0  10   6  209.14    9.08
   0  10  -6  213.92    9.11
   0  10  -6  215.46    9.07
   0  10   6  199.16    9.37
   0  10   6  211.55    9.02
   0  10   6  208.34    9.04
   0  10  -6  198.69    9.47
   0  10  -6  215.84    9.06
   0  10  -6  236.87   10.47
   0  10  -7   34.80    2.30
   0  10   7   25.70    2.56
   0  10   7   33.00    2.25
   0  10   7   34.50    2.23
   0  10  -7   31.98    2.75
   0  10  -7   27.06    3.13
   0  10  -8   70.74    3.90
   0  10  -8   76.55    3.93
   0  10   8   60.36    4.39
   0  10   8   80.09    3.91
   0  10   8   75.31    3.90
   0  10  -8   67.84    4.62
   0  10  -8   82.09    5.38
   0  10  -9   21.30    2.05
   0  10  -9   21.72    2.02
   0  10   9   14.95    2.42
   0  10   9   23.04    2.05
   0  10  -9   26.84    3.26
   0  10  -9   17.40    2.39
   0  10   9   22.80    1.96
   0  10 -10   22.86    3.26
   0  10 -10   24.34    2.19
   0  10 -10   24.30    2.14
   0  10  10   25.78    2.09
   0  10 -11    2.08    1.31
   0  10  11   -0.57    1.03
   0  10  11   -0.45    1.13
   0  10 -11   -0.19    1.22
   0  10 -12    6.79    1.42
   0  10 -12    6.66    1.33
   0  10  12    7.02    1.24
   0  10 -13    5.90    1.15
   0  10 -13    6.36    1.23
   0  10 -14   33.18    2.03
   0  10  14   37.31    2.02
   0  11   0    1.04    1.32
   0  11  -1    6.03    1.56
   0  11  -2   36.11    2.90
   0  11  -3  173.72    8.39
   0  11  -4  169.19    8.17
   0  11  -4  160.63    7.02
   0  11  -5  879.07   35.73
   0  11  -5  893.33   35.73
   0  11   5  886.66   35.77
   0  11  -5  905.55   35.86
   0  11  -5  891.20   35.74
   0  11  -5  930.17   37.10
   0  11   5  907.67   35.84
   0  11   6    2.18    1.11
   0  11   6    2.54    1.14
   0  11   6    2.71    1.09
   0  11  -6    2.37    1.10
   0  11  -6    2.99    1.14
   0  11  -6    2.60    1.64
   0  11  -6    2.70    1.17
   0  11  -6    3.43    1.25
   0  11   7   12.94    1.69
   0  11  -7   17.20    1.70
   0  11   7   15.56    1.61
   0  11  -7   11.78    2.37
   0  11  -7   14.26    1.64
   0  11   8  112.92    5.59
   0  11  -8  118.79    5.69
   0  11  -8  128.52    7.22
   0  11   8  115.42    5.59
   0  11   9  160.46    7.16
   0  11  -9  150.26    7.17
   0  11  -9  150.03    7.13
   0  11  -9  166.06    8.86
   0  11   9  154.12    7.10
   0  11  10    9.36    1.58
   0  11 -10   10.28    1.64
   0  11 -10   11.12    1.66
   0  11 -10   12.68    2.65
   0  11  10   11.47    1.61
   0  11 -11   42.04    2.76
   0  11 -11   45.02    2.81
   0  11  11   40.03    2.62
   0  11 -12   16.69    1.68
   0  11  12   12.18    1.45
   0  11 -12   15.43    1.60
   0  11 -13    5.60    1.13
   0  11  14    0.86    0.75
   0  11 -14    0.96    0.77
   0  12   0  136.84    7.00
   0  12  -1   36.21    2.95
   0  12  -2   67.59    4.29
   0  12   3    0.57    1.01
   0  12  -3    2.91    1.05
   0  12  -3    0.81    1.43
   0  12   3   -0.42    1.00
   0  12  -4    1.57    1.60
   0  12  -4   -0.47    1.03
   0  12   4    2.22    1.12
   0  12   5  149.05    6.19
   0  12   5  133.27    6.11
   0  12   5  127.92    5.91
   0  12  -5  137.40    6.19
   0  12  -5  134.68    6.06
   0  12  -5  131.04    6.06
   0  12  -5  127.43    6.01
   0  12  -5  141.03    7.35
   0  12   6  127.38    5.84
   0  12   6  128.72    5.88
   0  12   6  128.69    5.78
   0  12  -6  118.91    5.89
   0  12  -6  120.14    5.81
   0  12  -6  130.78    5.85
   0  12  -6  125.10    5.85
   0  12  -6  135.13    7.23
   0  12   7   34.29    2.36
   0  12   7   35.94    2.47
   0  12   7   30.34    2.29
   0  12  -7   34.14    2.49
   0  12  -7   32.29    2.40
   0  12  -7   40.31    2.52
   0  12  -7   35.75    2.47
   0  12  -7   35.76    3.58
   0  12   8   17.30    1.83
   0  12  -8   19.26    2.93
   0  12   8   18.96    1.96
   0  12  -8   17.94    1.88
   0  12   9    6.02    1.45
   0  12  -9    8.88    1.60
   0  12  -9   10.10    2.49
   0  12   9    8.60    1.53
   0  12 -10   21.46    2.04
   0  12 -10   21.48    2.02
   0  12  10   18.58    1.88
   0  12  10   21.98    1.98
   0  12 -11    7.69    1.51
   0  12  11    8.12    1.40
   0  12  11    7.94    1.42
   0  12 -11    5.72    1.42
   0  12  12    1.31    1.03
   0  12 -12    3.05    1.15
   0  12 -13    9.77    1.18
   0  12  13   11.34    1.27
   0  12  14    0.07    0.65
   0  13   0    2.14    1.53
   0  13  -1    9.35    1.26
   0  13   1    9.84    1.24
   0  13  -1    7.49    1.23
   0  13   1   11.07    1.27
   0  13  -1   13.01    2.01
   0  13   2   35.10    2.18
   0  13  -2   38.90    2.24
   0  13   2   37.65    2.27
   0  13   2   37.72    2.40
   0  13   2   39.20    2.29
   0  13  -2   33.26    2.20
   0  13  -2   36.96    3.17
   0  13  -3  146.88    6.46
   0  13  -3  140.66    6.47
   0  13   3  151.78    6.63
   0  13   3  151.16    6.64
   0  13  -3  146.21    6.55
   0  13  -3  168.46    7.92
   0  13  -3  145.06    6.43
   0  13   3  154.41    6.71
   0  13  -4    1.53    1.65
   0  13  -4    0.63    1.05
   0  13  -4    1.92    1.07
   0  13   4    1.15    1.21
   0  13  -5   31.06    3.14
   0  13   5   29.41    2.02
   0  13  -5   25.62    1.97
   0  13  -5   33.15    2.29
   0  13  -5   31.49    2.21
   0  13  -5   34.89    2.21
   0  13  -5   33.33    2.24
   0  13   5   33.80    2.30
   0  13   6  131.28    6.06
   0  13   6  127.19    6.08
   0  13   6  131.53    5.92
   0  13  -6  125.75    6.15
   0  13  -6  133.60    6.07
   0  13  -6  130.17    6.02
   0  13  -6  129.60    6.06
   0  13  -6  133.91    7.46
   0  13   7  135.71    6.50
   0  13   7  143.01    6.67
   0  13   7  146.84    6.54
   0  13  -7  135.36    6.60
   0  13  -7  150.75    8.20
   0  13  -7  143.34    6.62
   0  13  -7  155.30    6.83
   0  13   8   21.07    1.93
   0  13  -8   20.80    2.13
   0  13  -8   19.56    2.01
   0  13   8   21.00    2.06
   0  13  -8   20.78    2.08
   0  13  -8   19.31    3.12
   0  13   9   33.80    2.44
   0  13  -9   31.83    2.49
   0  13  -9   32.78    3.64
   0  13   9   29.57    2.30
   0  13 -10    4.49    1.43
   0  13  10    2.71    1.32
   0  13  10    2.22    1.22
   0  13 -10    2.91    1.35
   0  13 -10    2.98    1.29
   0  13  11   19.84    1.77
   0  13 -11   18.20    1.76
   0  13 -12    2.91    1.03
   0  13  12    2.16    1.11
   0  13  12    3.62    1.07
   0  13 -13    1.59    0.87
   0  13  13    1.98    0.91
   0  14   0   39.91    2.40
   0  14   0   48.61    2.69
   0  14   0   41.02    2.44
   0  14   0   44.79    2.60
   0  14   0   38.86    2.44
   0  14   1   40.02    2.35
   0  14  -1   37.88    2.24
   0  14  -1   37.99    2.35
   0  14  -1   40.21    2.33
   0  14   1   40.71    2.42
   0  14  -1   43.08    2.59
   0  14  -1   41.55    2.44
   0  14   1   44.12    2.46
   0  14  -1   42.61    3.50
   0  14  -2  219.12    9.36
   0  14  -2  232.10    9.56
   0  14   2  228.31    9.57
   0  14   2  213.27    9.43
   0  14  -2  213.96    9.35
   0  14  -2  223.79    9.51
   0  14   2  220.42    9.55
   0  14  -2  239.89   10.98
   0  14   2  236.02    9.73
   0  14  -2  235.31    9.64
   0  14  -3   99.00    4.48
   0  14   3   94.35    4.62
   0  14  -3   93.42    4.50
   0  14  -3   95.40    4.47
   0  14  -3   94.26    4.47
   0  14  -3   89.82    4.44
   0  14   3   97.14    4.73
   0  14  -3   98.84    4.62
   0  14  -3   94.50    5.81
   0  14   3   98.64    4.66
   0  14  -4    3.97    1.85
   0  14   4    2.04    1.21
   0  14  -4    2.45    1.14
   0  14   4    2.50    1.27
   0  14  -4    2.20    1.15
   0  14  -4    1.60    1.10
   0  14  -4    2.10    1.08
   0  14   4    1.57    1.19
   0  14  -5    2.73    1.34
   0  14  -5    0.73    1.22
   0  14   5    0.49    0.99
   0  14   5    1.79    1.34
   0  14  -5    1.07    1.05
   0  14  -5    1.56    1.86
   0  14  -5    1.49    1.20
   0  14   6  108.12    5.08
   0  14   6  101.04    4.83
   0  14   6  102.01    5.08
   0  14  -6   95.70    4.81
   0  14  -6  103.93    5.17
   0  14  -6  100.80    5.01
   0  14  -6  101.61    5.03
   0  14  -6  107.24    5.02
   0  14  -6  108.96    6.49
   0  14   7    8.19    1.57
   0  14   7    8.67    1.42
   0  14  -7    8.28    1.61
   0  14  -7   10.33    1.70
   0  14  -7    3.71    2.11
   0  14  -7    8.71    1.61
   0  14  -7    8.13    1.39
   0  14   8   94.03    4.92
   0  14  -8   94.54    4.99
   0  14  -8   88.78    4.73
   0  14  -8   96.74    4.93
   0  14  -8   99.63    6.45
   0  14   8  102.41    4.84
   0  14  -8  109.15    4.98
   0  14   9   73.41    3.94
   0  14   9   83.06    4.14
   0  14  -9   73.08    3.95
   0  14  -9   75.24    4.17
   0  14  10    2.31    1.23
   0  14 -10    1.39    1.13
   0  14 -11   18.84    1.71
   0  14  11   22.31    1.82
   0  14  11   24.57    1.96
   0  14  12    0.77    0.92
   0  14  12   -0.13    1.01
   0  14 -12   -0.52    0.95
   0  14  13   -0.04    0.78
   0  15   0   -0.38    1.00
   0  15   0    0.08    1.17
   0  15   0    0.08    1.09
   0  15   0    0.85    0.99
   0  15   0   -0.12    1.03
   0  15  -1   13.25    1.49
   0  15   1   11.53    1.48
   0  15  -1   12.91    1.41
   0  15  -1   14.22    1.49
   0  15  -1   12.73    1.33
   0  15   1   12.64    1.44
   0  15   1   15.32    1.56
   0  15  -1   15.52    2.47
   0  15  -1   13.71    1.63
   0  15  -2   32.43    2.10
   0  15   2   32.58    2.26
   0  15  -2   36.82    2.29
   0  15  -2   34.64    2.10
   0  15   2   30.21    2.14
   0  15  -2   36.57    2.21
   0  15  -2   35.00    2.27
   0  15   2   35.05    2.29
   0  15  -2   30.48    3.26
   0  15  -2   32.36    2.34
   0  15   2   30.96    2.40
   0  15  -3    6.63    1.25
   0  15  -3    8.16    1.28
   0  15   3    7.29    1.42
   0  15  -3    6.05    1.20
   0  15  -3    9.70    1.38
   0  15   3    8.36    1.52
   0  15  -3    5.99    1.13
   0  15  -3    9.45    1.43
   0  15  -3    8.73    2.16
   0  15   3    7.95    1.28
   0  15   3    5.87    1.34
   0  15  -4   31.37    3.36
   0  15   4   26.87    2.21
   0  15  -4   26.55    2.07
   0  15  -4   27.08    2.07
   0  15   4   33.64    2.30
   0  15  -4   30.10    2.13
   0  15   4   30.96    2.32
   0  15  -4   26.91    2.09
   0  15   5   16.88    1.85
   0  15  -5   11.84    1.48
   0  15   5   14.93    1.74
   0  15  -5   11.65    1.58
   0  15  -5   14.60    1.67
   0  15  -5   10.92    2.60
   0  15  -5   14.45    1.65
   0  15  -5   13.42    1.75
   0  15   6    4.31    1.49
   0  15   6    3.08    1.47
   0  15   6    1.03    1.08
   0  15  -6    3.18    1.41
   0  15  -6    1.50    1.41
   0  15  -6    4.47    1.37
   0  15  -6    2.67    1.29
   0  15  -6    0.99    1.99
   0  15   7  241.97    9.86
   0  15  -7  206.30    9.45
   0  15  -7  217.17    9.70
   0  15  -7  244.96    9.76
   0  15  -7  233.45   11.47
   0  15   7  211.83    9.47
   0  15   7  213.37    9.63
   0  15  -8    0.63    1.05
   0  15  -8    0.82    1.36
   0  15  -8    0.09    1.41
   0  15   8    0.28    1.27
   0  15  -8    0.25    2.13
   0  15   9   24.41    2.12
   0  15  -9   21.59    1.83
   0  15 -10   14.35    1.56
   0  15  10   12.68    1.63
   0  15  10   14.94    1.73
   0  15 -10   12.83    1.41
   0  15  11    3.23    1.13
   0  15  11    2.46    1.08
   0  15 -11    0.69    1.04
   0  15  12    4.57    1.04
   0  15  13    0.59    0.66
   0  16   0    0.98    1.06
   0  16   0   -0.50    1.14
   0  16   0    1.10    1.08
   0  16   0    0.18    1.25
   0  16   1   12.28    1.56
   0  16  -1   13.03    1.56
   0  16   1   13.71    1.52
   0  16   1   12.10    1.61
   0  16  -1   12.93    1.41
   0  16   1   15.51    1.56
   0  16  -1   12.47    1.51
   0  16  -1   15.58    1.81
   0  16  -2   23.87    1.96
   0  16   2   23.39    2.03
   0  16  -2   25.04    3.14
   0  16  -2   22.12    1.76
   0  16   2   22.74    1.87
   0  16  -2   22.33    1.85
   0  16  -2   23.12    2.10
   0  16   2   27.61    2.20
   0  16  -2   28.88    2.04
   0  16   2   27.30    2.07
   0  16   3   61.81    3.41
   0  16   3   63.52    3.44
   0  16  -3   65.08    3.23
   0  16  -3   61.44    3.25
   0  16   3   56.06    3.24
   0  16  -3   62.50    4.70
   0  16   3   62.92    3.60
   0  16  -3   56.40    3.18
   0  16  -3   58.75    3.39
   0  16   4    1.15    1.26
   0  16  -4    1.05    1.14
   0  16  -4    2.19    2.25
   0  16  -4    1.15    1.22
   0  16  -4    0.72    1.17
   0  16   4    4.02    1.45
   0  16   4    0.63    1.10
   0  16   4    1.90    1.27
   0  16  -5   -1.90    1.47
   0  16  -5    2.45    1.31
   0  16  -5    0.25    2.04
   0  16  -5   -1.14    1.29
   0  16  -5    0.82    1.14
   0  16   5   -0.10    1.36
   0  16   5    0.85    1.08
   0  16   5   -0.58    1.27
   0  16  -6    1.02    1.43
   0  16  -6    0.51    2.00
   0  16  -6   -0.74    1.21
   0  16   6   -1.21    1.40
   0  16   6    1.30    1.31
   0  16   7   10.25    1.65
   0  16  -7    9.76    2.56
   0  16  -7    9.88    1.66
   0  16  -7   12.37    1.61
   0  16   7   14.68    1.81
   0  16   7   10.10    1.62
   0  16  -8   84.43    4.38
   0  16  -8   96.90    4.64
   0  16   8   91.90    4.68
   0  16   9    2.57    1.28
   0  16  -9    0.60    1.15
   0  16  10    2.27    1.19
   0  16 -10    1.02    1.06
   0  16  11   -0.17    0.99
   0  16  11    0.40    1.01
   0  16  12    5.04    0.86
   0  16  12    7.07    1.03
   0  17   0    0.88    1.25
   0  17   0    1.41    1.09
   0  17   0    0.07    1.15
   0  17   0    0.58    1.37
   0  17   1  223.62    9.80
   0  17  -1  215.46    9.69
   0  17   1  216.97    9.63
   0  17   1  227.46    9.59
   0  17   1  226.41    9.66
   0  17  -1  226.89    9.65
   0  17  -1  229.52    9.88
   0  17  -2   20.44    1.86
   0  17   2   18.51    1.88
   0  17  -2   18.48    2.93
   0  17   2   16.95    1.69
   0  17   2   23.96    2.14
   0  17  -2   19.10    2.01
   0  17   2   19.61    1.84
   0  17   3  278.17   11.60
   0  17   3  281.45   11.64
   0  17  -3  267.05   11.30
   0  17  -3  271.09   11.34
   0  17   3  268.53   11.37
   0  17  -3  261.62   13.16
   0  17  -3  260.06   11.34
   0  17   3  276.52   11.78
   0  17  -3  268.94   11.59
   0  17   4    8.83    1.56
   0  17  -4    6.61    1.55
   0  17  -4    8.36    1.43
   0  17  -4   11.47    2.61
   0  17  -4    8.04    1.43
   0  17  -4    7.27    1.46
   0  17   4   12.30    1.76
   0  17   4    7.48    1.31
   0  17   4    7.90    1.51
   0  17   5   65.55    3.53
   0  17   5   58.25    3.45
   0  17  -5   62.36    3.43
   0  17  -5   56.26    3.21
   0  17   5   56.23    3.14
   0  17  -5   57.26    4.86
   0  17  -5   54.74    3.19
   0  17   5   59.60    3.51
   0  17  -6    1.44    1.40
   0  17  -6    2.35    2.13
   0  17  -6    1.63    1.29
   0  17   6    1.99    1.36
   0  17   6    1.94    1.03
   0  17   6    2.07    1.42
   0  17   7   20.96    2.04
   0  17  -7   22.51    2.05
   0  17  -7   17.34    1.78
   0  17   7   21.47    2.07
   0  17   7   19.55    1.93
   0  17  -8    6.34    1.37
   0  17  -8   10.60    1.64
   0  17   8    7.56    1.51
   0  17   8    5.20    1.40
   0  17   9   20.29    1.80
   0  17  -9   13.64    1.47
   0  17  10   35.44    2.27
   0  17  11    4.19    1.02
   0  17  12    0.04    0.68
   0  18   0   37.99    2.68
   0  18   0   37.52    2.51
   0  18   0   38.85    2.81
   0  18   0   44.80    2.62
   0  18   1    5.46    1.33
   0  18  -1    7.00    1.46
   0  18   1    5.07    1.49
   0  18  -1    3.05    1.44
   0  18  -1    5.63    1.32
   0  18   1    4.14    1.26
   0  18   2   -0.08    1.14
   0  18  -2    0.17    1.17
   0  18   2    1.89    1.33
   0  18   2    1.10    1.25
   0  18   2    2.59    1.53
   0  18  -2    0.76    1.37
   0  18  -2    0.08    1.13
   0  18   2   -0.94    1.12
   0  18   3   94.33    4.63
   0  18   3   93.90    4.66
   0  18  -3   84.54    4.27
   0  18   3   98.68    4.45
   0  18  -3   94.38    6.30
   0  18  -3   81.57    4.33
   0  18  -3   85.74    4.60
   0  18   3   99.06    4.86
   0  18   4    6.34    1.52
   0  18   4    4.83    1.41
   0  18  -4    6.91    1.56
   0  18  -4    8.86    2.55
   0  18  -4    7.36    1.36
   0  18   4    9.74    1.32
   0  18   4    8.08    1.63
   0  18  -4    5.74    1.39
   0  18   5    2.67    1.39
   0  18   5    0.48    1.23
   0  18  -5   -1.58    1.45
   0  18  -5    1.57    2.22
   0  18  -5    1.20    1.14
   0  18   5    1.38    1.40
   0  18  -5    0.22    1.07
   0  18   5   -0.66    0.99
   0  18  -6    9.97    1.43
   0  18   6    9.78    1.65
   0  18   6   10.66    1.72
   0  18  -6    9.96    1.62
   0  18  -7   29.22    2.17
   0  18   7   36.98    2.53
   0  18   7   33.09    2.40
   0  18  -7   39.48    2.50
   0  18   8   14.82    1.71
   0  18   8   14.03    1.69
   0  18   9    3.67    1.23
   0  18   9    3.57    1.24
   0  18  10   39.23    2.31
   0  18  11   19.12    1.38
   0  19   0   -1.45    1.20
   0  19   0   -1.03    1.40
   0  19   0    1.22    1.27
   0  19   1   12.01    1.53
   0  19  -1   10.67    1.71
   0  19   1   12.62    1.64
   0  19  -1   11.94    1.63
   0  19   1   10.31    1.49
   0  19   2    0.07    1.09
   0  19  -2   -0.24    1.13
   0  19  -2    0.77    1.35
   0  19   2   -0.11    1.41
   0  19   2   -0.17    1.17
   0  19  -2    0.26    1.17
   0  19   2   -1.20    1.36
   0  19   3  287.59   11.91
   0  19   3  286.69   11.94
   0  19   3  300.74   12.13
   0  19   3  279.86   11.65
   0  19  -3  259.88   11.61
   0  19  -3  262.73   11.88
   0  19   3  280.12   12.11
   0  19  -4    3.54    1.45
   0  19   4    2.83    1.40
   0  19   4    2.79    1.42
   0  19   4    3.44    1.33
   0  19   4    2.02    1.03
   0  19  -4    1.83    1.29
   0  19   4    0.92    1.41
   0  19  -5   11.29    1.63
   0  19  -5    8.21    1.34
   0  19   5    9.69    1.69
   0  19   5    9.78    1.57
   0  19   5   12.35    1.68
   0  19  -6   10.25    1.59
   0  19   6    8.16    1.55
   0  19   6    9.64    1.58
   0  19   6    7.81    1.47
   0  19  -7    2.22    1.27
   0  19   7   -0.17    1.20
   0  19   8   38.08    2.41
   0  19   8   33.10    2.33
   0  19   9   52.37    2.86
   0  19   9   50.00    2.83
   0  19  10    7.54    1.06
   0  19  10    7.20    1.04
   0  20   0   62.47    3.48
   0  20   0   57.15    3.60
   0  20   1    3.40    1.18
   0  20  -1    3.78    1.32
   0  20   1    4.88    1.36
   0  20  -1    5.56    1.37
   0  20  -1    1.60    1.46
   0  20   1    3.22    1.17
   0  20   2    3.01    1.25
   0  20   2    2.26    1.31
   0  20   2    2.11    1.06
   0  20   2    4.49    1.62
   0  20  -2    2.38    1.41
   0  20  -2    1.84    1.15
   0  20  -3   -1.52    1.34
   0  20   3    0.10    1.27
   0  20   3   -0.84    1.19
   0  20   3    0.06    0.97
   0  20  -3    0.80    1.31
   0  20  -3    0.19    0.93
   0  20   3    0.51    1.40
   0  20  -4   77.02    3.76
   0  20   4   70.46    3.92
   0  20   4   70.03    3.79
   0  20   4   68.56    3.72
   0  20   4   70.76    3.94
   0  20  -4   59.99    3.60
   0  20  -5   13.77    1.69
   0  20  -5   15.29    1.50
   0  20   5   16.99    1.86
   0  20   5   15.17    1.69
   0  20   5   13.24    1.69
   0  20   6    3.96    1.37
   0  20   6    4.62    1.27
   0  20   6    3.68    1.34
   0  20  -6    6.56    1.35
   0  20   7    6.59    1.39
   0  20   7    5.31    1.25
   0  20  -7    6.44    1.34
   0  20   8    0.50    1.04
   0  20   8    1.97    1.03
   0  20   9    0.39    0.94
   0  20   9    0.27    0.86
   0  20  10    3.78    0.82
   0  20  10    3.49    0.83
   0  21   0    0.99    1.41
   0  21   0   -1.84    1.24
   0  21   0    0.35    1.19
   0  21  -1    0.40    1.14
   0  21  -1    1.15    1.34
   0  21  -1    0.50    1.15
   0  21   1    0.46    1.23
   0  21   2    1.80    1.40
   0  21  -2    1.34    1.08
   0  21  -2    1.27    1.32
   0  21   2    1.49    1.29
   0  21   2    0.74    1.10
   0  21  -2   -1.81    1.30
   0  21  -3   77.89    3.88
   0  21   3   76.80    4.05
   0  21   3   73.81    3.83
   0  21  -3   67.85    3.87
   0  21   3   78.31    4.16
   0  21  -4    0.75    1.21
   0  21  -4    0.57    1.12
   0  21   4    1.56    1.40
   0  21   4   -1.07    1.14
   0  21   4    0.27    1.21
   0  21  -5   12.04    1.51
   0  21   5   12.20    1.61
   0  21   5    8.94    1.39
   0  21  -6    1.60    1.12
   0  21   6   -0.14    1.05
   0  21   6    2.39    1.19
   0  21   7    9.30    1.28
   0  21   7    7.82    1.31
   0  21   8   20.08    1.61
   0  21   8   19.73    1.53
   0  21   9    0.88    0.80
   0  21   9   -0.49    0.74
   0  21   9    0.03    0.68
   0  22   0    7.07    1.35
   0  22   0    8.93    1.40
   0  22   0   10.39    1.64
   0  22   1    0.17    1.11
   0  22  -1   -2.47    1.33
   0  22   1    0.51    1.14
   0  22  -1   -0.29    1.05
   0  22  -2    6.67    1.33
   0  22   2   10.79    1.51
   0  22   2   11.59    1.65
   0  22  -2    7.73    1.47
   0  22  -3    3.05    1.21
   0  22   3    4.43    1.35
   0  22  -3    3.15    1.23
   0  22   3    4.19    1.25
   0  22   3    2.50    1.05
   0  22  -4    8.85    1.34
   0  22   4    9.51    1.50
   0  22   4    7.70    1.40
   0  22   4    9.60    1.32
   0  22  -5    1.18    1.08
   0  22   5    4.25    1.21
   0  22   5    1.56    0.99
   0  22   5    3.90    1.26
   0  22   6   17.76    1.51
   0  22   7   -0.74    0.84
   0  22   8    0.32    0.81
   0  22   8    0.62    0.75
   0  22   8    0.41    0.73
   0  23   0    1.55    1.25
   0  23   0    1.02    1.03
   0  23   1   13.30    1.49
   0  23  -1   13.05    1.58
   0  23  -1   11.35    1.31
   0  23   1   12.37    1.46
   0  23   2    5.82    1.25
   0  23   2    5.18    1.22
   0  23   2    6.27    1.41
   0  23  -2    5.83    1.32
   0  23   3    5.67    1.23
   0  23   3    5.43    1.34
   0  23  -3    5.27    1.19
   0  23   3    4.76    1.22
   0  23   4    1.51    1.07
   0  23   4    0.99    1.16
   0  23   5    3.65    1.05
   0  23   5    2.27    1.11
   0  23   6    4.81    1.03
   0  23   7   22.43    1.48
   0  23   8    0.74    0.53
   0  24   0   52.18    2.78
   0  24   0   55.77    3.02
   0  24   1    1.96    0.95
   0  24  -1    0.52    1.06
   0  24   2    0.65    0.94
   0  24  -2    1.04    1.01
   0  24   2    0.43    0.93
   0  24   3    2.83    1.00
   0  24   3    2.13    1.10
   0  24   3    2.78    1.01
   0  24   4    3.25    1.00
   0  24   4    3.57    0.98
   0  24   4    2.13    1.03
   0  24   5    1.89    0.87
   0  24   6    1.37    0.78
   0  24   6    1.23    0.75
   0  24   7    2.88    0.61
   0  25   0    0.82    0.96
   0  25   1    1.34    0.83
   0  25   1    1.56    1.01
   0  25  -1    1.95    0.96
   0  25  -2   11.34    1.16
   0  25   2   11.99    1.16
   0  25   3    1.49    0.93
   0  25   3    0.81    0.82
   0  25   4    6.89    0.93
   0  26   0    1.90    0.78
   0  26  -1   11.81    1.02
   0  26   1   11.21    1.10
   0  26   2    2.07    0.62
   0  26   3    3.60    0.63
  -1   0  16    9.45    0.97
  -1   0  15    0.65    1.01
  -1   0  14    6.37    1.09
  -1   0  13   -0.57    1.07
   1   0 -12   27.76    3.78
  -1   0  12   39.03    2.45
  -1   0  12   28.91    3.81
   1   0 -11   -2.12    2.11
  -1   0  11    0.87    1.18
  -1   0  11   -0.50    2.04
   1   0 -10   39.83    3.84
  -1   0  10   39.84    2.52
  -1   0  10   38.24    3.70
   1   0  -9   -0.21    1.77
  -1   0   9    1.58    1.04
  -1   0   9   -0.19    1.71
   1   0  -8   54.79    3.93
  -1   0   8   55.66    3.86
  -1   0   7    1.11    1.48
  -1   0   7   -0.12    1.36
  -1   0   6  154.04    7.18
  -1   0   6  142.61    6.93
  -1   0   5   -0.24    1.08
  -1   0   4  267.23   11.18
  -1   0   3    0.31    1.00
   1   0  -3    1.77    1.15
   1   0  -2 4339.19  168.79
   1   0  -2 4272.76  168.74
   1   0  -1    0.33    0.57
  -1   0   0   70.75    3.10
   1   0   1   -0.07    0.74
  -1   0  -1    0.71    0.75
   1   0   2  255.62   10.50
  -1   0  -2  251.63   10.48
   1   0   3    1.36    1.07
  -1   0  -3    1.31    1.20
   1   0   4  892.67   35.87
   1   0   5    0.31    1.16
   1   0   6  540.49   22.61
   1   0   7    1.24    1.34
   1   0   8  317.38   14.48
   1   0   9    0.22    1.78
   1   0   9    0.77    1.04
   1   0  10   19.91    2.99
   1   0  10   18.29    1.77
   1   0  11    0.79    2.15
   1   0  12   83.61    4.49
   1   0  13    1.20    1.22
   1   0  14    1.16    1.04
  -1   0 -14   -1.26    0.92
   1   0  15    1.36    0.83
  -1  -1  16    0.23    0.72
  -1  -1  15   23.12    1.76
  -1   1  14   77.64    3.76
  -1  -1  13   20.04    1.71
  -1   1  13   22.71    1.86
  -1   1  12   14.10    1.64
  -1  -1  12   11.45    1.49
  -1  -1  12   10.43    2.77
   1  -1 -12    9.96    2.75
   1   1 -12   12.94    1.53
  -1  -1  11   40.48    4.21
  -1   1  11   53.62    3.06
  -1  -1  11   51.82    2.96
   1  -1 -11   50.95    4.62
  -1  -1  10   -0.90    1.84
  -1   1  10   -0.15    1.11
  -1  -1  10    0.92    1.08
   1  -1 -10    2.40    1.88
  -1  -1   9    8.75    2.19
   1  -1  -9   13.91    2.49
  -1  -1   9    8.91    1.24
  -1   1   9    9.15    1.34
   1  -1  -8   61.46    4.23
  -1  -1   8   61.88    4.14
  -1   1   8   62.12    4.08
  -1  -1   7   48.47    3.38
  -1  -1   7   44.75    3.06
  -1   1   7   41.38    3.13
  -1  -1   6    4.55    1.57
  -1  -1   6    4.49    1.35
  -1   1   6    3.06    1.42
  -1  -1   5  871.69   34.77
  -1   1   5  861.49   34.89
  -1  -1   4  161.64    7.09
  -1   1   4  167.56    7.23
  -1  -1   3    9.14    1.12
  -1   1   3    8.17    1.22
   1  -1  -3    6.99    1.31
   1  -1  -2  567.77   23.01
   1  -1  -2  587.86   23.07
   1  -1  -1    2.27    0.66
   1   1   0   14.53    0.74
  -1   1   0   13.73    0.68
  -1  -1   0   14.65    0.99
   1  -1   1  328.29   13.30
  -1  -1  -1  331.60   13.29
   1  -1   2  985.67   39.31
  -1  -1  -2  997.10   39.30
   1  -1   3 1410.95   55.61
  -1  -1  -3 1395.77   55.62
   1  -1   4  190.23    8.39
   1  -1   5    2.77    1.37
   1  -1   6    1.02    1.35
   1  -1   7    3.27    1.55
   1  -1   8  146.44    7.53
   1   1   8  138.01    6.22
   1  -1   9  180.77    9.04
   1   1   9  173.74    7.47
   1  -1   9  160.76    7.34
   1  -1  10    0.49    1.98
   1  -1  10    0.51    1.11
   1   1  10    3.11    1.26
   1  -1  11   70.54    5.33
   1   1  11   64.93    3.58
   1  -1  12   10.92    1.72
   1  -1  13    9.57    1.53
   1  -1  14    4.12    1.12
  -1   1 -14    3.81    0.92
  -1  -1 -14    4.95    0.92
   1  -1  15    3.02    0.88
  -1   2  16    0.96    0.66
  -1  -2  16    0.67    0.66
  -1  -2  15    3.83    1.06
   1  -2 -15    2.73    0.87
   1   2 -15    2.23    0.98
  -1   2  14    3.20    1.06
   1   2 -13    8.71    1.31
  -1   2  13    7.29    1.39
  -1   2  12  126.31    5.74
  -1  -2  12  112.42    5.46
  -1  -2  12  122.81    7.50
  -1   2  12  122.62    7.53
   1  -2 -12  118.25    7.58
   1   2 -12  113.47    7.56
   1   2 -12  121.98    5.57
   1  -2 -11   66.01    5.24
   1   2 -11   67.03    5.25
  -1  -2  11   59.63    3.31
  -1   2  11   63.33    3.51
  -1   2  11   64.26    4.99
  -1  -2  11   65.12    5.00
   1  -2 -10   64.90    4.89
  -1   2  10   65.56    3.49
  -1  -2  10   62.56    3.33
  -1  -2  10   67.41    4.83
  -1   2  10   59.91    4.71
   1  -2  -9    2.71    1.73
  -1  -2   9    0.24    0.94
  -1   2   9    0.21    1.06
  -1  -2   9    0.78    1.74
  -1  -2   8    6.86    1.82
   1  -2  -8   10.87    2.01
  -1   2   8    7.90    1.84
   1  -2  -7   22.38    2.40
  -1  -2   7   22.09    2.37
  -1  -2   7   20.51    2.05
  -1   2   7   21.29    2.33
  -1  -2   6    1.64    1.46
  -1  -2   6    1.13    1.20
  -1   2   6    1.00    1.35
  -1  -2   5   24.85    2.13
  -1   2   5   24.94    2.10
  -1  -2   5   24.06    1.86
  -1   2   4  221.05    9.49
  -1  -2   4  218.92    9.27
   1  -2  -4  224.82    9.55
  -1  -2   3 1365.08   53.68
  -1   2   3 1364.38   53.90
   1  -2  -3 1352.60   53.93
   1  -2  -2  416.30   16.33
   1   2  -2  402.47   16.36
   1  -2  -2  396.71   16.36
   1  -2  -1  249.27   10.05
   1   2  -1  247.10   10.04
   1   2   0   85.10    3.55
  -1   2   0   82.46    3.50
  -1  -2   0   84.88    3.62
  -1   2   0   82.59    3.61
  -1   2  -1  361.23   14.70
  -1  -2  -1  371.00   14.70
   1  -2   2   77.21    3.75
  -1  -2  -2   83.32    3.80
   1  -2   3  338.84   14.37
  -1  -2  -3  360.55   14.44
   1  -2   4   30.14    2.19
   1  -2   5  346.47   14.73
   1  -2   6    5.12    1.50
   1  -2   7   14.67    2.10
   1  -2   8   55.05    3.98
   1   2   8   51.30    2.86
   1   2   9  350.46   14.62
   1  -2   9  365.10   16.20
  -1   2  -9  348.48   14.49
   1   2  10   19.63    1.82
   1  -2  10   15.44    2.83
   1   2  10   16.84    2.83
  -1   2 -10   19.51    1.76
   1  -2  11   84.75    6.32
   1   2  11  100.00    6.58
   1   2  11   97.81    4.78
   1  -2  12    5.97    1.53
  -1   2 -13    0.22    1.02
   1  -2  13    0.18    1.17
  -1   2 -14    0.92    0.85
   1  -2  14    1.70    1.07
   1  -2  15    7.73    1.01
   1   2  15    8.84    1.02
  -1   3  16    0.17    0.65
  -1  -3  16    1.33    0.67
   1   3 -15    7.67    1.16
  -1  -3  15    8.73    1.19
  -1   3  15    9.13    1.20
  -1   3  14   -0.84    0.98
   1   3 -14    0.50    0.93
  -1   3  13   -0.97    1.19
   1   3 -13   -0.27    1.10
  -1   3  12   14.41    1.71
  -1  -3  12   10.50    2.63
  -1   3  12   10.41    2.51
   1  -3 -12   10.07    2.70
   1   3 -12    9.03    2.59
   1   3 -12   10.62    1.52
  -1  -3  11   59.76    4.96
  -1   3  11   63.66    4.99
   1  -3 -11   61.81    5.02
   1   3 -11   63.44    5.08
   1   3 -11   62.45    3.35
  -1   3  11   64.62    3.57
  -1  -3  10   11.62    2.38
  -1   3  10   14.41    2.58
  -1   3  10   15.56    1.69
   1   3 -10   12.94    2.72
   1  -3 -10   12.89    2.57
  -1   3   9    0.39    1.65
  -1  -3   9    1.37    1.66
  -1   3   9    3.44    1.14
   1   3  -9    1.04    1.84
   1  -3  -9    6.24    2.06
  -1  -3   8   10.82    1.98
  -1   3   8   12.56    2.08
  -1   3   8   11.75    2.01
   1   3  -8   13.57    2.29
   1  -3  -8   12.47    2.25
  -1   3   7  145.08    7.26
  -1  -3   7  146.18    7.28
  -1   3   7  139.67    7.24
   1   3  -7  146.18    7.39
   1  -3  -7  154.87    7.41
  -1   3   6   13.73    1.96
  -1  -3   6   14.42    1.96
  -1  -3   6   10.45    1.52
  -1   3   6   14.11    1.97
   1   3  -6   16.92    2.06
   1  -3  -6   18.79    2.03
  -1  -3   5  270.02   11.64
  -1   3   5  287.50   11.69
  -1   3   5  277.82   11.65
  -1  -3   5  249.27   11.22
   1  -3  -5  274.95   11.67
   1   3  -5  266.67   11.63
  -1  -3   4   43.75    2.41
  -1   3   4   50.85    2.83
   1  -3  -4   47.14    2.83
   1   3  -4   47.23    2.78
  -1  -3   3   28.24    1.53
  -1   3   3   24.96    1.88
   1  -3  -3   24.19    1.86
   1   3  -3   24.62    1.88
   1   3  -2    2.89    1.06
   1  -3  -2    4.82    0.99
   1  -3  -2    3.34    1.08
   1   3  -2    2.97    1.06
   1  -3  -1  193.12    8.02
   1   3  -1  198.23    8.03
   1   3  -1  197.34    8.11
  -1   3   0  418.73   16.90
   1   3   0  435.64   16.96
  -1   3   0  419.98   16.89
  -1  -3   0  423.65   16.89
  -1   3  -1  867.84   34.35
  -1   3  -1  878.68   34.35
  -1  -3  -1  859.14   34.35
  -1  -3  -2  884.33   35.04
  -1   3  -2  877.52   35.04
   1  -3   2  864.16   35.04
   1   3   2  902.34   35.05
  -1  -3  -3  100.42    4.67
  -1   3  -3   91.48    4.63
   1   3   3  108.80    4.71
   1  -3   3   92.92    4.61
   1  -3   4  274.21   11.66
   1   3   4  273.21   11.65
   1  -3   5   70.80    4.05
   1   3   5   75.94    4.10
   1   3   6  532.25   23.57
   1  -3   6  606.11   23.75
   1   3   7  139.88    7.08
   1  -3   7  134.12    7.05
   1   3   8   27.63    1.94
   1   3   8   26.13    2.74
   1  -3   8   23.43    2.73
  -1   3  -8   24.22    1.83
   1   3   9    1.97    1.16
   1  -3   9    0.44    1.78
   1   3   9    2.17    1.88
  -1   3  -9    1.84    1.10
  -1   3 -10   35.58    2.41
   1  -3  10   37.78    3.79
   1   3  10   37.57    3.84
   1   3  10   38.05    2.54
  -1   3 -11   84.77    4.22
   1   3  11   84.97    4.37
   1  -3  11   84.23    6.02
   1   3  11   85.54    6.07
   1  -3  12    8.59    1.53
   1   3  12   12.75    1.70
   1   3  13    4.47    1.28
   1  -3  13    5.21    1.32
  -1   3 -13    4.64    1.14
   1  -3  14   21.15    1.76
   1   3  14   25.39    1.86
  -1   3 -14   22.76    1.62
   1  -3  15   11.86    1.13
   1   3  15   10.65    1.08
  -1  -4  16    2.84    0.66
  -1   4  16    1.00    0.62
   1   4 -15    1.03    0.95
  -1   4  15    2.40    0.93
  -1  -4  15    2.48    0.97
   1   4 -14    2.12    0.99
  -1   4  14    0.26    1.03
   1   4 -13    3.96    1.26
  -1   4  13    3.85    1.28
  -1   4  12   23.47    2.05
  -1  -4  12   21.62    3.33
  -1   4  12   17.15    3.17
   1   4 -12   28.01    2.06
   1  -4 -12   20.13    3.21
   1   4 -12   22.17    3.25
   1   4 -12   24.44    1.87
  -1   4  11   35.34    2.47
   1  -4 -11   30.54    3.72
   1   4 -11   27.36    3.58
   1   4 -11   30.41    2.20
  -1  -4  11   32.73    3.72
  -1   4  11   32.13    3.65
  -1   4  10   10.88    1.55
   1  -4 -10    8.31    2.46
   1   4 -10    5.97    2.32
   1   4 -10    9.25    1.32
  -1   4  10    6.39    2.24
  -1  -4  10    6.90    2.22
  -1   4   9   16.65    1.58
  -1   4   9   17.13    2.44
  -1  -4   9   15.17    2.43
   1  -4  -9   14.56    2.47
   1   4  -9   15.67    2.56
   1   4  -9   12.78    1.41
  -1   4   8  329.25   13.81
  -1  -4   8  326.92   14.85
  -1   4   8  315.96   14.77
  -1   4   8  346.96   15.03
   1  -4  -8  339.39   15.04
   1   4  -8  352.61   15.11
  -1   4   7   37.35    2.94
  -1  -4   7   30.92    2.80
  -1   4   7   39.58    3.08
   1  -4  -7   37.92    3.06
   1   4  -7   37.31    3.02
  -1  -4   6    7.38    1.62
  -1   4   6    6.04    1.62
  -1   4   6    7.47    1.66
   1   4  -6    6.95    1.64
   1  -4  -6    7.65    1.60
  -1   4   5  184.91    8.00
  -1  -4   5  183.00    8.01
   1   4  -5  169.53    7.95
   1  -4  -5  186.45    8.03
  -1   4   5  180.89    8.07
  -1  -4   5  158.66    7.44
   1   4  -4   36.49    2.36
   1  -4  -4   30.82    2.28
  -1  -4   4   35.05    1.91
   1  -4  -3   14.85    1.46
  -1  -4   3   16.07    1.08
   1   4  -2  128.07    5.21
   1  -4  -2  117.41    5.17
   1   4  -2  111.35    5.15
   1   4  -1 1774.18   68.67
   1   4  -1 1735.00   68.46
   1  -4  -1 1730.76   68.45
  -1   4   0   29.87    1.67
  -1  -4   0   30.56    1.67
  -1   4   0   35.01    1.88
   1   4   0   35.55    1.94
  -1   4  -1  837.29   33.79
  -1  -4  -1  871.50   33.80
  -1   4  -1  853.79   33.89
   1  -4   2   45.28    2.45
   1   4   2   46.16    2.43
  -1   4  -2   43.88    2.46
  -1  -4  -2   45.39    2.45
   1   4   3  114.65    5.07
   1  -4   3  103.00    4.99
   1   4   4  231.95    9.74
   1  -4   4  216.27    9.70
   1  -4   5   59.17    3.51
   1   4   5   58.31    3.47
   1   4   6    7.21    1.61
   1  -4   6    8.39    1.69
  -1   4  -7  162.68    7.20
  -1   4  -7  164.25    7.21
   1  -4   7  169.92    8.30
   1   4   8   48.87    2.83
   1  -4   8   51.42    3.86
   1   4   8   52.99    3.88
  -1   4  -8   46.99    2.73
   1   4   9   17.40    1.75
   1  -4   9   15.23    2.62
   1   4   9   16.22    2.67
  -1   4  -9   14.99    1.62
   1   4  10  163.49    7.36
  -1   4 -10  155.28    7.20
   1   4  10  177.40    9.04
   1  -4  10  156.88    8.84
  -1   4 -11    5.75    1.39
   1  -4  11    9.21    2.57
   1   4  11    8.38    2.45
   1   4  11    9.26    1.50
  -1   4 -12    0.43    1.12
   1   4  12    3.12    1.30
   1  -4  12    3.05    1.40
   1  -4  13   32.85    2.33
   1   4  13   32.90    2.30
  -1   4 -13   31.82    2.17
   1  -4  14    0.45    0.94
   1   4  14    2.16    0.98
  -1   4 -14    1.69    0.90
   1   4  15   -1.13    0.73
   1  -4  15   -0.20    0.74
  -1  -5  15    0.92    0.89
  -1   5  15    1.01    0.87
   1   5 -15    1.71    0.95
   1   5 -14    2.91    1.05
  -1   5  14    4.03    1.12
   1   5 -13    0.65    1.18
  -1   5  13   -0.08    1.13
   1   5 -12    2.22    1.29
   1   5 -12    3.50    1.18
  -1  -5  12   -2.20    2.78
  -1   5  12   -4.59    2.77
  -1   5  12    4.00    1.39
  -1   5  11  120.43    5.74
   1   5 -11  121.17    5.57
   1   5 -11  121.90    5.68
  -1   5  11  110.53    7.06
  -1  -5  11  111.79    7.17
   1  -5 -11  119.43    7.40
   1   5 -11  109.09    7.21
   1   5 -10   18.22    1.71
  -1   5  10   23.54    3.02
  -1  -5  10   19.65    2.92
   1  -5 -10   21.20    3.03
   1   5 -10   20.40    2.97
  -1   5  10   19.14    1.86
   1   5  -9   59.62    3.21
   1  -5  -9   62.48    4.49
   1   5  -9   65.98    4.61
  -1  -5   9   57.78    4.31
  -1   5   9   64.54    4.41
  -1   5   9   61.33    3.39
  -1   5   8    3.94    1.65
  -1  -5   8    1.49    1.58
   1   5  -8    1.95    0.95
   1   5  -8    1.78    1.68
   1  -5  -8    1.06    1.59
  -1   5   8    2.47    1.09
  -1   5   8    1.99    1.56
  -1  -5   7    2.08    1.45
  -1   5   7    3.02    1.52
   1   5  -7    1.63    1.59
   1  -5  -7    5.45    1.67
  -1   5   7    2.18    1.65
  -1   5   6  126.93    6.28
  -1  -5   6  128.06    6.30
   1   5  -6  130.07    6.37
   1  -5  -6  123.99    6.32
  -1   5   6  121.20    6.40
   1   5  -5  126.52    6.11
   1  -5  -5  129.56    6.14
  -1   5   5  130.94    6.14
  -1  -5   5  120.74    6.08
  -1  -5   4   64.48    3.05
   1  -5  -4   75.55    3.67
   1   5  -4   69.46    3.59
  -1   5   3  217.24    9.11
  -1  -5   3  200.67    8.45
   1   5  -3  225.98    8.97
   1  -5  -3  224.13    8.96
  -1  -5   2  946.23   37.44
  -1   5   2 1002.21   38.02
   1   5  -1    2.49    0.72
   1  -5  -1    1.24    0.67
  -1   5   0    3.96    1.03
   1   5   0    6.17    1.12
  -1  -5   0    4.02    0.77
  -1   5   0    4.25    0.71
  -1   5  -1   12.87    1.30
  -1  -5  -1   11.11    1.07
  -1   5  -1   11.81    1.10
   1   5   2  142.85    6.14
   1  -5   2  138.01    6.13
  -1   5  -2  142.28    6.27
  -1  -5  -2  139.67    6.12
  -1   5  -2  146.54    6.15
   1   5   3    6.24    1.18
   1  -5   3    3.96    1.13
   1  -5   4   21.68    1.87
   1   5   4   22.67    1.95
   1   5   5  312.13   13.38
   1  -5   5  309.91   13.39
   1  -5   6   59.74    3.83
   1   5   6   61.83    3.85
  -1   5  -7   33.88    2.14
  -1   5  -7   30.66    2.12
   1   5   7   34.22    2.91
   1   5   7   35.50    2.22
   1   5   8    8.09    1.37
   1   5   8    8.77    1.22
  -1   5  -8    7.36    1.30
  -1   5  -8    6.59    1.24
   1   5   8    7.64    1.96
   1  -5   8    7.69    1.97
  -1   5  -9   14.83    1.67
   1   5   9   16.30    1.76
   1  -5   9   13.39    2.53
   1   5   9   13.29    2.43
  -1   5 -10    8.77    1.54
   1   5  10    8.58    1.56
   1  -5  10    7.65    2.46
   1   5  10    9.95    2.64
   1   5  11    1.00    1.15
   1   5  11    0.56    1.34
  -1   5 -11    3.13    1.35
   1   5  11    1.39    1.33
   1  -5  11    3.11    1.41
   1  -5  11    1.51    2.31
   1   5  11   -0.75    2.16
  -1   5 -11    0.26    2.04
  -1  -5 -11    1.02    2.05
  -1   5 -12   45.26    2.79
   1   5  12   41.72    2.79
   1  -5  12   44.44    2.85
  -1   5 -13   12.01    1.45
   1  -5  13   11.48    1.49
   1   5  13   12.87    1.50
  -1   5 -14   20.38    1.50
   1   5  14   20.63    1.60
   1  -5  14   20.86    1.63
   1   5  15    2.44    0.72
   1  -5  15    1.37    0.67
  -1  -6  15   10.91    1.13
  -1   6  15   10.92    1.11
   1   6 -15   10.43    1.22
  -1  -6  14    1.09    1.04
  -1   6  14    0.40    0.99
   1   6 -14    1.39    1.01
  -1   6  14    1.17    1.03
   1   6 -13    9.72    1.47
  -1   6  13    9.34    1.50
   1   6 -12   71.42    3.91
  -1   6  12   76.66    4.03
   1   6 -12   73.73    3.80
  -1   6  11  373.24   14.56
  -1  -6  11  312.69   15.79
  -1   6  11  325.94   15.80
   1   6 -11  343.55   14.40
   1  -6 -11  333.40   16.06
   1   6 -11  324.74   16.02
   1   6 -11  342.45   14.32
  -1   6  10   61.80    4.70
  -1  -6  10   61.00    4.73
  -1   6  10   66.67    3.61
   1  -6 -10   58.50    4.73
   1   6 -10   64.37    4.84
   1   6 -10   64.16    3.43
  -1   6   9   -0.55    1.00
  -1   6   9   -0.24    1.09
  -1   6   9    0.19    1.63
  -1  -6   9    0.58    1.76
   1   6  -9    1.25    1.86
   1  -6  -9    1.86    1.87
   1   6  -9    0.44    1.02
  -1   6   8   26.20    1.85
  -1   6   8   30.02    2.06
  -1   6   8   29.27    2.98
   1   6  -8   27.04    1.91
   1   6  -8   25.81    2.84
   1  -6  -8   27.97    2.91
  -1   6   8   28.32    2.80
  -1  -6   8   27.23    2.76
   1  -6  -7    7.99    1.77
   1   6  -7    9.65    1.82
  -1   6   7    9.12    1.77
  -1  -6   7    8.83    1.81
  -1   6   7    9.96    1.90
   1  -6  -6    3.39    1.42
   1   6  -6    4.00    1.45
  -1  -6   6    4.37    1.56
  -1   6   6    3.41    1.45
   1   6  -5   74.32    4.14
   1  -6  -5   76.77    4.13
  -1  -6   5   73.90    4.11
  -1   6   5   77.97    4.16
   1  -6  -4  749.30   30.50
   1   6  -4  747.80   30.50
  -1   6   4  782.68   30.54
  -1  -6   4  738.93   30.49
  -1   6   4  774.23   30.74
   1  -6  -3  722.28   29.03
   1   6  -3  722.78   29.04
  -1   6   3  734.20   29.29
  -1   6   2   40.64    2.40
   1   6  -1    0.59    0.60
   1  -6  -1    0.53    0.60
  -1   6   1    0.19    0.85
   1  -6   0   37.05    1.92
   1   6   0   41.78    1.96
  -1  -6   0   42.93    1.95
  -1   6   0   40.99    1.93
  -1   6   0   41.93    2.43
   1   6   0   42.95    2.49
  -1   6  -1  119.16    5.05
  -1  -6  -1  120.01    5.07
  -1   6  -1  115.84    5.38
  -1  -6  -2  529.44   20.79
  -1   6  -2  499.78   21.02
  -1   6  -3  632.18   26.60
   1   6   3  672.40   26.44
   1  -6   3  660.73   26.44
   1  -6   4  501.86   20.74
   1   6   4  509.36   20.74
   1  -6   5   23.52    2.20
   1   6   5   23.99    2.14
   1   6   6   52.51    3.50
   1  -6   6   51.04    3.46
  -1   6  -6   53.16    2.77
   1   6   7    0.47    1.03
  -1   6  -7   -0.19    1.00
   1   6   7    0.94    1.47
   1  -6   7   -1.10    1.51
  -1   6  -7    0.78    1.08
   1   6   7    0.59    0.94
  -1   6  -7    0.49    1.05
   1   6   8   14.88    1.58
  -1   6  -8   13.21    1.58
   1   6   8   12.04    2.20
   1  -6   8   10.82    2.12
   1   6   8   12.89    1.41
  -1   6  -8   13.79    1.55
   1  -6   9    6.42    2.08
   1   6   9    9.12    2.29
   1   6   9    8.54    1.46
   1   6   9    8.25    1.27
  -1   6  -9    8.62    1.47
  -1   6 -10  102.05    5.03
   1   6  10  100.75    6.49
   1  -6  10   91.87    6.33
   1   6  10  107.46    5.16
   1   6  11  100.49    5.04
   1   6  11  101.14    4.77
  -1  -6 -11   88.29    6.37
  -1   6 -11   90.04    6.39
  -1   6 -11   98.24    4.91
  -1   6 -11   98.96    6.40
  -1   6 -11  110.79    5.10
   1  -6  11   92.92    6.43
   1   6  11  104.09    5.09
   1  -6  11  100.11    5.05
   1   6  11   92.92    6.40
   1  -6  12   16.68    1.80
   1   6  12   20.02    1.85
  -1   6 -12   17.23    1.76
   1   6  13   44.75    2.71
   1  -6  13   47.11    2.76
  -1   6 -13   49.78    2.76
  -1   6 -14    2.78    0.93
   1  -6  14    1.16    0.93
   1   6  14    3.29    0.93
   1   7 -15   11.24    1.20
  -1  -7  15   11.77    1.05
  -1   7  14    9.43    1.26
   1   7 -14    7.69    1.32
   1   7 -14    8.12    1.20
  -1   7  14    6.29    1.15
  -1  -7  14    6.71    1.16
  -1   7  14    7.78    1.11
   1   7 -13   11.95    1.52
   1   7 -13   10.02    1.28
  -1   7  13   10.64    1.50
   1   7 -12  156.69    7.04
  -1   7  12  158.28    7.09
   1   7 -12  146.37    6.87
  -1   7  11  355.24   14.30
  -1   7  11  316.92   15.54
  -1  -7  11  301.14   15.49
   1   7 -11  351.73   14.23
   1   7 -11  311.42   15.74
   1  -7 -11  324.85   15.80
   1   7 -11  342.67   14.14
  -1   7  10   20.53    2.84
  -1  -7  10   17.01    2.69
  -1   7  10   20.72    1.99
   1   7 -10   15.28    1.71
   1  -7 -10   18.80    2.88
   1   7 -10   20.59    2.96
  -1   7  10   15.21    1.64
   1  -7  -9  100.78    6.33
   1   7  -9  105.66    6.39
  -1   7   9  113.55    5.12
  -1  -7   9  108.42    6.35
  -1   7   9  111.35    6.33
   1   7  -9  111.34    5.22
   1   7  -8    7.09    1.95
   1  -7  -8   10.93    2.12
  -1   7   8    9.33    1.28
  -1   7   8   10.22    1.95
  -1  -7   8    9.23    1.96
   1   7  -8    8.97    1.28
   1   7  -7   31.02    2.72
   1   7  -7   25.27    1.89
   1  -7  -7   26.46    2.56
  -1   7   7   28.87    1.85
  -1   7   7   25.31    2.51
  -1  -7   7   27.77    2.58
   1   7  -7   26.21    1.84
  -1   7   6    6.52    1.42
  -1  -7   6    6.84    1.55
   1   7  -6    6.19    1.58
   1  -7  -6    5.32    1.54
   1   7  -5  232.29   10.16
   1  -7  -5  228.39   10.11
  -1  -7   5  229.33   10.09
  -1   7   5  225.37   10.06
  -1   7   5  238.31   10.47
   1  -7  -4  605.28   24.95
   1   7  -4  608.59   24.97
  -1  -7   4  598.69   24.92
  -1   7   4  635.08   24.97
  -1   7   4  640.38   25.30
  -1  -7   3  268.31   11.18
  -1   7   3  265.82   11.17
  -1   7   3  273.78   11.50
  -1   7   2  149.42    6.68
  -1  -7   1   11.14    0.85
  -1   7   1   12.33    0.86
  -1   7   1   12.09    1.25
  -1  -7   0  109.85    4.34
  -1   7   0  106.72    4.32
  -1   7   0  108.31    4.98
   1   7   0  119.37    5.12
   1   7   0  104.34    4.34
   1  -7   0   93.28    4.31
  -1   7  -1  404.56   16.95
  -1  -7  -1  426.84   16.50
  -1   7  -1  401.93   16.46
  -1   7  -2   19.61    1.80
  -1   7  -3  103.94    5.38
   1   7   3  116.97    5.14
   1  -7   3  110.60    5.10
  -1   7  -4  163.55    7.65
   1   7   4  164.09    7.40
   1  -7   4  164.82    7.40
   1  -7   5   34.19    2.62
   1   7   5   39.98    2.69
   1   7   6   56.21    3.52
   1  -7   6   52.81    3.50
  -1   7  -6   49.95    2.80
  -1   7  -6   51.99    2.82
   1   7   6   56.10    2.84
  -1   7  -7   79.39    3.99
   1   7   7   86.39    4.91
   1  -7   7   80.34    4.80
  -1   7  -7   74.21    3.93
  -1   7  -7   82.33    3.98
   1   7   7   82.68    3.94
  -1   7  -8    2.01    1.20
   1   7   8   -1.10    1.69
   1  -7   8    2.59    1.76
   1   7   8    3.31    1.21
  -1   7  -8    3.38    1.25
  -1   7  -8    3.22    1.30
   1   7   8    1.95    1.10
   1  -7   9   81.49    5.38
   1   7   9   77.36    5.33
   1   7   9   82.32    4.24
  -1   7  -9   81.03    4.23
  -1   7 -10   48.97    2.96
  -1   7 -10   43.15    2.84
   1   7  10   41.58    4.03
   1  -7  10   45.12    2.87
   1  -7  10   34.22    3.80
   1   7  10   48.85    2.93
  -1   7 -10   39.76    3.94
   1   7  10   47.02    2.97
   1   7  11   -0.19    1.25
  -1   7 -11    0.34    1.30
   1   7  11   -0.43    1.09
  -1   7 -11    0.19    1.16
   1   7  11   -1.45    1.26
   1  -7  11   -0.37    1.21
  -1   7 -12  215.53    9.13
   1  -7  12  201.15    9.05
   1   7  12  204.85    9.04
  -1   7 -13    6.90    1.20
   1   7  13    6.09    1.14
   1  -7  13    4.84    1.15
  -1   7 -14    2.23    0.85
   1  -7  14    1.80    0.86
   1   8 -15    1.63    0.84
  -1   8  14   11.29    1.30
   1   8 -14   10.20    1.24
  -1   8  14   10.96    1.20
  -1  -8  14    9.89    1.21
   1   8 -13   39.03    2.38
   1   8 -13   42.54    2.55
  -1   8  13   39.42    2.55
   1   8 -12    4.10    1.33
  -1   8  12    4.05    1.30
   1   8 -12    3.84    1.25
   1   8 -11   70.15    3.69
   1   8 -11   73.71    3.80
  -1   8  11   77.53    3.88
  -1   8  11   57.95    4.74
  -1  -8  11   61.05    4.86
   1   8 -11   54.82    4.80
   1  -8 -11   56.34    4.87
   1   8 -11   63.01    5.18
  -1   8  10    0.15    1.14
   1   8 -10    0.09    1.28
   1   8 -10    0.52    1.23
   1   8 -10   -0.90    1.92
   1  -8 -10   -2.01    1.95
  -1  -8  10    2.30    2.01
  -1   8  10    1.03    1.97
   1   8  -9   16.05    2.51
   1  -8  -9   14.51    2.51
  -1  -8   9   13.19    2.39
  -1   8   9   14.81    2.41
  -1   8   9   16.38    1.67
   1   8  -9   13.30    1.58
   1   8  -8   99.68    5.88
   1  -8  -8  102.37    5.85
  -1   8   8  107.73    5.80
  -1  -8   8   95.76    5.70
  -1   8   8  107.78    4.97
   1   8  -8  104.25    4.91
  -1   8   8   99.55    4.82
   1  -8  -7    0.88    1.35
   1   8  -7   -0.44    1.36
  -1   8   7    0.18    1.01
   1   8  -7   -0.27    0.97
  -1   8   7    0.13    1.01
  -1   8   7    0.54    1.39
  -1  -8   7    0.14    1.40
   1   8  -7    0.61    1.10
  -1   8   7   -0.89    1.59
  -1   8   6   13.41    1.83
  -1  -8   6   12.05    1.74
  -1   8   6   14.04    2.08
   1   8  -6   11.93    1.39
   1   8  -6   17.53    1.97
   1  -8  -6   16.96    1.98
  -1  -8   5  606.88   24.98
  -1   8   5  603.07   24.95
  -1   8   5  637.86   25.51
   1   8  -5  626.59   25.58
   1  -8  -5  610.16   25.05
   1   8  -5  604.92   25.07
  -1   8   4    4.82    1.19
  -1  -8   4    4.68    1.24
  -1   8   4    2.94    1.46
   1  -8  -4    2.64    1.16
   1   8  -4    3.89    1.21
  -1  -8   3  467.03   18.98
  -1   8   3  455.36   18.95
  -1   8   3  501.78   19.47
  -1   8   2  496.36   20.43
  -1  -8   2  522.25   20.45
  -1   8   2  531.92   20.95
  -1  -8   1  120.33    4.91
  -1   8   1  118.22    4.90
  -1   8   0  227.83    8.77
   1   8   0  249.22    8.92
  -1   8   0  239.28    8.27
  -1   8  -1   15.51    1.69
  -1   8  -2   13.22    1.64
  -1   8  -3  860.05   34.82
   1   8   4   22.07    1.91
   1  -8   4   21.43    1.89
  -1   8  -4   22.41    2.22
   1   8   5   95.21    4.67
   1  -8   5   85.50    4.57
  -1   8  -5   78.55    4.77
  -1   8  -6  132.72    5.91
  -1   8  -6  127.62    5.89
   1   8   6  132.26    5.94
  -1   8  -6  125.70    6.80
   1   8   6  134.52    5.93
   1   8   6  137.47    6.62
   1  -8   6  143.39    6.66
  -1   8  -6  126.97    5.91
  -1   8  -7  141.97    6.56
   1   8   7  154.36    7.44
   1  -8   7  149.74    7.40
  -1   8  -7  146.58    6.55
  -1   8  -7  140.70    6.51
  -1   8  -7  153.47    7.68
   1   8   7  144.63    6.51
  -1   8  -8   35.41    2.39
  -1   8  -8   36.56    2.44
   1  -8   8   33.38    3.23
   1   8   8   35.45    3.22
   1   8   8   35.77    2.35
  -1   8  -8   36.47    2.42
  -1   8  -8   34.05    2.42
  -1   8  -8   33.78    3.37
  -1   8  -9   46.10    2.82
  -1   8  -9   40.04    2.75
   1   8   9   41.30    3.74
   1  -8   9   34.08    3.56
   1   8   9   40.92    2.71
   1  -8   9   39.50    2.66
  -1   8  -9   41.58    3.86
   1   8   9   45.56    2.85
  -1  -8 -10   -2.02    1.94
  -1   8 -10    0.46    1.84
   1   8  10   -0.40    1.24
   1   8  10   -0.10    1.30
  -1   8 -10    0.82    1.32
  -1   8 -10   -2.38    2.13
  -1   8 -10   -0.10    1.24
   1   8  10   -0.26    1.13
   1  -8  10   -0.53    1.22
   1  -8  10   -0.44    1.97
   1   8  10    3.71    2.07
  -1   8 -11   16.29    1.76
  -1   8 -11   14.04    1.74
   1  -8  11   11.68    1.62
   1   8  11   10.84    1.60
   1   8  11   14.06    1.60
   1   8  12   35.47    2.25
   1  -8  12   33.96    2.36
   1   8  12   32.84    2.33
   1  -8  13   62.08    3.31
   1   8  13   64.15    3.31
   1  -8  14    2.02    0.72
  -1   8 -14    0.87    0.79
  -1   9  14    0.93    0.85
  -1  -9  13    4.69    1.11
  -1   9  13    5.01    1.23
   1   9 -13    5.62    1.25
   1   9 -12   53.43    3.10
  -1   9  12   53.28    3.13
   1   9 -12   49.58    2.98
  -1   9  11   34.74    2.37
   1   9 -11   40.82    2.67
   1   9 -11   31.43    3.72
   1   9 -11   38.13    2.55
   1   9 -10   83.79    4.33
   1   9 -10   85.55    4.38
  -1   9  10   75.56    5.28
  -1   9  10   87.08    4.23
   1   9 -10   90.20    5.98
   1   9 -10   72.88    5.39
   1   9  -9   24.49    2.08
   1   9  -9   28.77    2.20
  -1   9   9   24.05    2.00
  -1   9   9   24.07    2.08
  -1   9   9   23.49    2.75
  -1  -9   9   20.66    2.76
   1   9  -9   21.75    3.16
   1  -9  -9   23.57    2.87
   1   9  -9   22.20    2.84
  -1   9   8   60.91    3.31
  -1   9   8   65.98    3.40
   1   9  -8   61.55    3.34
  -1   9   8   62.69    4.15
  -1  -9   8   53.66    4.00
   1   9  -8   66.00    4.72
   1  -9  -8   61.47    4.26
   1   9  -8   56.53    4.17
   1   9  -7    5.11    1.27
  -1   9   7    4.88    1.20
  -1   9   7    3.02    1.12
   1   9  -7    4.97    1.12
  -1   9   7    4.85    1.91
   1   9  -7    5.00    1.86
   1  -9  -7    2.76    1.49
   1   9  -7    2.04    1.41
  -1   9   7    4.33    1.47
  -1  -9   7    4.01    1.50
   1   9  -6    0.28    1.03
  -1   9   6    1.04    1.06
  -1   9   6    0.86    1.25
  -1  -9   6    0.43    1.29
   1   9  -6    0.59    1.30
   1  -9  -6    2.26    1.33
  -1   9   6    1.78    1.54
   1   9  -6    0.70    1.49
   1   9  -6    0.78    0.99
  -1   9   5  768.37   30.80
  -1  -9   5  735.21   30.78
  -1   9   5  793.98   31.48
   1   9  -5  802.05   31.66
   1   9  -5  769.30   30.92
   1  -9  -5  739.90   30.86
  -1   9   4   10.60    1.75
  -1   9   4    8.03    1.29
  -1  -9   4    7.50    1.29
  -1   9   3   23.59    1.63
  -1  -9   3   25.72    1.64
  -1   9   2  848.07   28.42
  -1   9   2  670.04   27.55
  -1   9   1   51.69    2.83
  -1   9   0   48.88    2.53
  -1   9   0   50.05    3.12
  -1   9  -1   99.02    3.27
  -1   9  -1  109.31    4.31
  -1   9  -2  425.64   17.84
  -1   9  -3  398.36   16.92
  -1   9  -4 1293.86   52.10
   1   9   5    0.72    1.25
   1  -9   5    0.82    1.22
   1   9   5    1.80    1.02
  -1   9  -5    0.60    1.38
  -1   9  -6   88.56    4.31
  -1   9  -6   89.37    4.32
  -1   9  -6   88.55    4.34
  -1   9  -6   88.74    4.33
   1   9   6   89.98    4.88
   1  -9   6   85.41    4.86
   1   9   6   83.27    4.28
   1   9   6   89.42    4.33
  -1   9  -7   14.49    1.63
  -1   9  -7   13.92    1.59
  -1   9  -7   14.34    1.55
  -1   9  -7   14.08    1.64
   1   9   7   11.74    1.39
   1  -9   7   11.33    2.00
   1   9   7   12.48    2.00
   1   9   7   14.09    1.55
  -1   9  -7   12.65    2.35
   1   9   7   13.81    1.54
  -1   9  -8   64.45    3.48
  -1   9  -8   66.49    3.51
   1  -9   8   52.24    4.19
   1   9   8   59.24    4.32
   1   9   8   59.03    3.32
  -1   9  -8   62.09    3.49
  -1   9  -8   67.51    3.56
  -1   9  -8   64.10    4.62
   1   9   8   63.55    3.44
  -1   9  -9  158.20    8.10
   1   9   9  130.38    7.54
   1  -9   9  113.49    7.35
  -1   9  -9  142.18    6.55
   1  -9   9  137.06    6.34
   1   9   9  140.32    6.35
  -1   9  -9  130.26    7.59
  -1   9  -9  149.26    6.60
   1   9  10  249.10   10.10
  -1   9 -10  235.17   10.19
  -1   9 -10  234.85   10.23
   1  -9  10  219.34    9.98
   1   9  10  233.10   10.02
  -1   9 -10  251.62   11.88
   1  -9  11   19.62    1.83
   1   9  11   21.85    1.86
  -1   9 -11   21.99    2.06
   1   9  11   22.78    1.91
   1  -9  12   74.38    3.89
   1   9  12   78.82    3.92
  -1   9 -12   86.90    4.16
   1   9  12   81.56    3.89
  -1   9 -13   44.05    2.34
   1  -9  13   31.48    2.03
  -1   9 -14    8.33    1.04
   1  10 -15    4.24    0.74
   1  10 -14    0.91    0.97
  -1  10  14    1.25    0.84
   1  10 -13   14.51    1.58
  -1  10  13   15.66    1.54
  -1  10  13   14.96    1.54
   1  10 -13   13.24    1.61
   1  10 -12   11.07    1.59
   1  10 -12   13.81    1.68
   1  10 -12   10.86    1.47
   1  10 -11   79.46    4.09
  -1  10  11   73.51    3.84
   1  10 -11   74.07    3.99
  -1  10  10   15.33    1.74
  -1  10  10   19.92    1.94
   1  10 -10   17.49    1.86
   1  10 -10   14.96    2.87
   1  10 -10   16.59    1.81
   1  10  -9  102.46    4.92
   1  10  -9  102.06    4.91
  -1  10   9   85.10    5.53
  -1  10   9   99.72    4.86
  -1  10   9   97.01    4.78
   1  10  -9  108.97    6.54
   1  10  -9   78.59    5.59
   1  10  -8  155.32    6.88
  -1  10   8  134.10    7.45
  -1  10   8  149.74    6.80
  -1  10   8  154.86    6.84
   1  10  -8  173.70    8.57
   1  10  -8  133.31    7.55
   1  10  -7   97.67    4.77
  -1  10   7  102.79    5.95
  -1  10   7   95.96    5.25
  -1  10   7   95.51    4.72
  -1  10   7  103.04    4.76
   1  10  -7  109.22    6.18
   1  10  -7   97.45    4.71
   1  10  -7   93.18    5.36
   1  10  -6  272.33   11.59
  -1  10   6  303.83   12.81
  -1  10   6  259.53   11.52
  -1  10   6  281.55   11.49
   1  10  -6  268.82   11.46
  -1  10   6  281.88   11.92
   1  10  -6  287.87   12.95
  -1  10   5  278.07   11.95
   1  10  -5  270.19   12.12
  -1  10   5  264.52   10.94
   1  10  -5  259.05   10.97
   1  10  -5  256.64   10.83
   1  10  -5  253.34   10.85
  -1  10   5  265.28   11.11
  -1  10   4   22.51    2.25
  -1  10   4   21.28    1.62
  -1  10   3   48.19    3.09
  -1  10   2  965.41   38.72
  -1  10   1  280.04   11.71
  -1  10   0    7.91    1.05
  -1  10   0   11.65    1.73
  -1  10  -1  250.16    9.96
  -1  10  -1  209.29    8.82
  -1  10  -2  935.19   37.93
  -1  10  -3   17.85    2.12
  -1  10  -4   40.71    2.36
  -1  10  -4   43.32    2.38
  -1  10  -4   43.15    3.17
  -1  10  -4   35.74    2.25
   1  10   4   42.50    2.41
  -1  10  -5  343.48   15.28
   1  10   5  344.92   14.27
   1  10   6  755.55   29.64
   1  10   6  724.88   29.54
  -1  10  -6  749.31   30.82
  -1  10  -6  701.58   29.53
   1  10   6  757.50   29.59
  -1  10  -7   58.30    3.32
  -1  10  -7   62.93    3.37
  -1  10  -7   56.99    3.33
  -1  10  -7   58.64    3.34
   1  10   7   59.56    3.32
  -1  10  -7   59.67    4.45
   1  10   7   59.98    3.30
  -1  10  -8   80.07    4.19
  -1  10  -8   69.87    4.90
  -1  10  -8   80.39    4.19
  -1  10  -8   86.84    5.57
   1  10   8   84.19    4.25
  -1  10  -8   81.48    4.28
  -1  10  -8   79.55    4.26
   1  10   8   80.79    4.16
   1  10   9  167.61    7.17
  -1  10  -9  157.35    7.20
   1  10   9  150.50    6.89
  -1  10  -9  149.79    7.21
  -1  10  -9  147.24    8.49
   1  10  10  145.95    6.19
   1  10  10  121.43    5.91
  -1  10 -10  131.03    6.23
  -1  10 -10  133.30    7.70
  -1  10 -10  125.94    6.24
   1  10  11    2.41    0.98
  -1  10 -11    2.41    1.25
   1  10  11    2.17    1.24
  -1  10 -12    8.63    1.36
   1  10  12    5.99    1.19
  -1  10 -13   59.24    3.06
   1  10  14    0.23    0.73
  -1  10 -14    0.39    0.67
  -1  11  14    1.78    0.77
   1  11 -14    0.26    0.83
  -1  11  13    7.32    1.22
   1  11 -13    6.58    1.23
   1  11 -13    3.87    1.18
   1  11 -12    6.35    1.35
   1  11 -12    3.94    1.29
  -1  11  12    5.16    1.15
   1  11 -11    0.09    1.24
   1  11 -11   -0.44    1.25
   1  11 -11    0.21    1.30
  -1  11  11    0.09    1.22
  -1  11  11   -0.07    1.19
  -1  11  10    1.37    1.31
   1  11 -10    0.94    1.26
   1  11 -10    0.84    1.30
  -1  11  10    0.41    1.21
  -1  11   9   66.49    3.70
   1  11  -9   64.46    3.72
   1  11  -9   68.28    5.24
  -1  11   9   69.06    3.71
  -1  11   8  314.74   13.01
   1  11  -8  304.95   13.07
   1  11  -8  304.64   13.02
   1  11  -8  310.27   14.68
  -1  11   8  305.76   13.00
  -1  11   7  142.86    6.53
  -1  11   7  143.67    6.46
   1  11  -7  141.44    6.57
   1  11  -7  142.53    6.50
   1  11  -7  138.59    6.44
   1  11  -7  157.17    8.09
  -1  11   6   20.27    1.80
  -1  11   6   16.81    1.59
  -1  11   6   23.81    2.63
   1  11  -6   22.99    2.75
   1  11  -6   20.43    1.75
   1  11  -6   18.82    1.77
   1  11  -5    1.34    1.06
   1  11  -5   -0.23    1.04
  -1  11   5    0.94    1.05
  -1  11   5    0.31    1.42
   1  11  -5    0.73    1.57
   1  11  -5    0.20    0.90
   1  11  -5    0.64    1.02
  -1  11   4   65.36    3.48
   1  11  -4   69.53    4.42
  -1  11   4   77.78    4.26
  -1  11   3   38.28    2.71
  -1  11   2   95.90    4.78
  -1  11   1  108.25    5.03
  -1  11   0  104.50    4.67
  -1  11   0  105.88    5.56
  -1  11  -1   41.44    3.08
  -1  11  -2  435.25   18.55
  -1  11  -3   49.26    2.69
  -1  11  -3   48.11    2.64
   1  11   3   52.46    2.75
  -1  11  -3   49.63    3.46
  -1  11  -4   33.30    2.15
  -1  11  -4   34.89    2.18
  -1  11  -4   33.97    2.88
  -1  11  -4   32.84    2.12
   1  11   5   33.07    2.22
   1  11   5   29.19    2.05
  -1  11  -5   34.09    2.20
  -1  11  -5   30.99    2.17
  -1  11  -5   37.64    3.15
   1  11   5   31.95    2.20
   1  11   6    4.97    1.40
   1  11   6    5.35    1.22
   1  11   6    4.89    1.33
  -1  11  -6    8.23    2.00
  -1  11  -6    7.16    1.40
  -1  11  -7   58.63    3.32
  -1  11  -7   58.14    3.37
   1  11   7   60.75    3.35
   1  11   7   54.31    3.27
  -1  11  -7   64.05    4.56
   1  11   8   39.58    2.64
  -1  11  -8   31.21    2.51
  -1  11  -8   34.70    2.60
   1  11   8   35.99    2.57
  -1  11  -8   40.64    2.63
  -1  11  -8   43.55    2.71
  -1  11  -8   38.96    3.71
  -1  11  -9  266.73   12.16
  -1  11  -9  273.89   12.15
  -1  11  -9  284.56   13.66
   1  11   9  296.38   12.14
   1  11   9  292.55   12.17
  -1  11 -10  109.24    5.59
   1  11  10  117.83    5.50
  -1  11 -11   36.99    2.46
   1  11  11   31.97    2.30
  -1  11 -12   56.28    3.03
   1  11  12   50.17    2.80
  -1  11 -13    4.66    1.01
  -1  11 -13    2.71    0.92
   1  11  14    4.84    0.77
  -1  11 -14    3.57    0.75
  -1  12  14    2.52    0.73
   1  12 -14    3.35    0.84
  -1  12  13   -0.93    0.94
   1  12 -13   -0.13    0.95
  -1  12  12    5.74    1.27
   1  12 -12    7.65    1.38
   1  12 -12    5.87    1.34
  -1  12  12    4.86    1.29
   1  12 -11    0.53    1.24
  -1  12  11    3.29    1.26
  -1  12  11    2.94    1.24
   1  12 -11    2.61    1.32
  -1  12  10    3.91    1.33
   1  12 -10    1.61    2.16
  -1  12  10    3.62    1.33
   1  12 -10    2.65    1.32
   1  12 -10    3.99    1.39
  -1  12   9   -0.09    1.19
   1  12  -9    0.51    1.29
   1  12  -9    1.55    1.27
   1  12  -9   -1.88    2.11
  -1  12   9   -0.44    1.28
  -1  12   8  595.46   24.61
   1  12  -8  606.64   24.79
   1  12  -8  605.21   24.78
   1  12  -8  608.14   24.69
   1  12  -8  656.98   26.69
  -1  12   8  596.69   24.69
  -1  12   7    3.27    1.31
  -1  12   7    5.04    1.27
   1  12  -7    4.90    1.29
   1  12  -7    7.18    1.42
   1  12  -7    3.66    1.30
   1  12  -7    3.57    1.93
   1  12  -7    7.18    1.45
  -1  12   6    9.20    1.36
  -1  12   6    8.96    1.43
  -1  12   6    8.55    1.28
   1  12  -6   10.65    1.36
   1  12  -6    9.38    2.17
   1  12  -6   11.98    1.55
   1  12  -6    8.83    1.35
   1  12  -6    9.87    1.48
  -1  12   5   73.78    3.87
   1  12  -5   74.64    3.77
   1  12  -5   76.58    3.76
  -1  12   5   85.25    4.76
   1  12  -5   81.48    5.08
   1  12  -5   73.20    3.75
  -1  12   5   74.70    3.81
  -1  12   4  312.79   12.84
   1  12  -4  300.73   13.24
   1  12  -4  285.63   11.85
   1  12  -4  283.10   11.87
   1  12  -4  277.63   11.89
  -1  12   3   33.76    2.19
  -1  12   3   33.98    2.62
  -1  12   2  234.67    9.65
  -1  12   2  213.18    9.88
  -1  12   2  231.22    9.61
  -1  12   1  409.17   16.80
  -1  12   0   71.49    4.36
  -1  12  -1   24.44    1.74
  -1  12  -1   25.06    1.84
  -1  12  -1   25.84    2.54
  -1  12  -2    4.38    1.04
  -1  12  -2    5.55    1.16
  -1  12  -2    2.58    1.46
  -1  12  -2    2.44    1.00
   1  12   2    5.34    1.12
  -1  12  -2    3.65    1.09
   1  12   2    4.44    1.10
  -1  12  -3   69.03    3.52
   1  12   3   71.46    3.62
   1  12   3   69.26    3.55
  -1  12  -3   69.75    3.60
   1  12   3   76.31    3.71
  -1  12  -3   67.87    4.39
  -1  12  -3   75.63    3.56
  -1  12  -4   68.04    3.42
   1  12   4   72.53    3.62
   1  12   4   66.94    3.45
  -1  12  -4   65.82    3.48
  -1  12  -4   66.67    3.47
  -1  12  -4   63.43    3.40
  -1  12  -4   60.81    4.26
   1  12   5   12.27    1.58
  -1  12  -5   15.90    1.64
   1  12   5   13.39    1.45
  -1  12  -5   12.30    1.61
   1  12   5   18.92    1.71
  -1  12  -5   13.30    1.55
  -1  12  -5   13.89    2.26
   1  12   6  112.52    5.29
   1  12   6  112.19    5.23
  -1  12  -6  100.04    5.17
  -1  12  -6  108.41    5.19
  -1  12  -6  101.46    5.16
  -1  12  -6  114.12    6.47
   1  12   6  109.12    5.23
   1  12   6  111.71    5.14
   1  12   7   54.57    3.25
   1  12   7   48.66    3.08
   1  12   7   52.07    3.17
  -1  12  -7   57.33    3.29
  -1  12  -7   51.24    4.34
  -1  12  -7   57.91    3.26
  -1  12  -8    3.68    1.53
   1  12   8    3.15    1.44
   1  12   8    2.05    1.25
  -1  12  -8    3.51    1.48
  -1  12  -8    2.60    1.49
  -1  12  -8    5.21    2.11
  -1  12  -8    3.61    1.42
  -1  12  -9  184.96    8.54
  -1  12  -9  171.19    9.81
   1  12   9  202.41    8.54
  -1  12  -9  190.37    8.62
   1  12  10   -0.08    1.34
  -1  12 -10    1.08    1.28
   1  12  11    4.30    1.28
  -1  12 -11    4.27    1.29
   1  12  12   49.64    2.72
  -1  12 -12   54.42    2.84
  -1  12 -12   52.91    2.92
   1  12  13    3.96    0.97
  -1  13  13    0.47    0.85
   1  13 -13   -0.06    0.89
   1  13 -12   16.74    1.67
   1  13 -12   20.13    1.77
  -1  13  12   18.92    1.66
  -1  13  11    2.11    1.17
  -1  13  11    3.84    1.33
   1  13 -11    1.34    1.22
  -1  13  11    2.37    1.22
   1  13 -10    8.16    1.51
  -1  13  10    8.17    1.54
  -1  13  10    6.01    1.39
  -1  13   9    1.03    1.29
   1  13  -9    3.95    1.34
   1  13  -9    5.91    1.47
  -1  13   9    5.24    1.45
   1  13  -9    4.61    2.18
  -1  13   8  541.08   22.06
   1  13  -8  542.44   22.22
   1  13  -8  529.02   22.13
  -1  13   8  541.92   22.19
   1  13  -8  558.69   24.07
  -1  13   7   12.73    1.59
  -1  13   7   13.87    1.75
  -1  13   7   12.67    1.52
   1  13  -7   10.51    1.58
   1  13  -7   11.51    1.68
   1  13  -7   10.04    2.63
   1  13  -7   15.76    1.75
  -1  13   6   18.77    1.83
  -1  13   6   20.70    1.90
  -1  13   6   20.78    1.72
   1  13  -6   20.05    1.81
   1  13  -6   20.76    1.83
   1  13  -6   19.27    1.87
   1  13  -6   24.32    3.00
  -1  13   5   60.96    3.21
  -1  13   5   58.85    3.21
  -1  13   5   51.11    2.89
   1  13  -5   58.16    3.05
   1  13  -5   62.55    4.38
   1  13  -5   53.54    3.08
   1  13  -5   53.82    3.04
  -1  13   4    6.83    1.33
   1  13  -4    4.18    1.04
   1  13  -4    3.89    1.88
  -1  13   4    4.04    1.52
   1  13  -4    3.41    1.16
   1  13  -4    4.27    1.13
   1  13  -4    3.75    1.06
  -1  13   4    4.26    1.25
  -1  13   3   93.65    5.09
  -1  13   3   98.34    4.67
  -1  13   3   96.04    4.68
  -1  13   3   99.41    4.70
  -1  13   2    2.87    1.13
  -1  13   2    3.11    1.12
  -1  13   2    1.70    1.10
  -1  13   2    2.49    1.17
  -1  13   1  225.69    9.56
  -1  13   1  228.42    9.54
  -1  13   1  221.53    9.53
  -1  13   0    3.29    1.03
  -1  13   0    5.17    1.13
  -1  13   0    2.43    1.03
  -1  13   0    2.12    0.97
  -1  13  -1    0.55    0.94
   1  13   1    0.79    0.95
  -1  13  -1    2.46    1.59
  -1  13  -1    1.05    0.95
   1  13   1    1.06    1.02
  -1  13  -1    2.02    1.05
  -1  13  -1    0.87    1.02
   1  13   2   47.23    2.75
   1  13   2   43.45    2.51
  -1  13  -2   45.17    2.59
  -1  13  -2   46.03    2.58
   1  13   2   41.11    2.54
  -1  13  -2   45.42    2.50
  -1  13  -2   45.03    3.49
  -1  13  -2   41.73    2.47
  -1  13  -3    6.97    1.21
  -1  13  -3    4.71    1.21
   1  13   3    6.42    1.24
  -1  13  -3    4.58    1.15
  -1  13  -3    6.47    1.30
  -1  13  -3    4.82    1.17
   1  13   3    5.44    1.19
  -1  13  -3    5.33    1.74
   1  13   3    7.23    1.41
   1  13   4  221.68    9.40
   1  13   4  212.57    9.26
  -1  13  -4  212.23    9.34
  -1  13  -4  218.26    9.22
  -1  13  -4  222.91   10.51
  -1  13  -4  208.20    9.23
  -1  13  -5    8.27    1.48
  -1  13  -5    7.08    1.42
   1  13   5    7.07    1.42
  -1  13  -5    3.63    1.93
   1  13   5    6.74    1.41
  -1  13  -5    7.28    1.42
   1  13   6   -0.70    1.34
   1  13   6    1.46    1.35
   1  13   6   -0.54    1.27
  -1  13  -6    1.31    1.30
  -1  13  -6    0.94    1.31
  -1  13  -6   -1.51    1.74
  -1  13  -7   86.01    5.89
   1  13   7  100.72    4.83
  -1  13  -7   89.73    4.71
  -1  13  -8   12.33    1.74
  -1  13  -8   14.08    2.61
  -1  13  -8   14.80    1.86
   1  13   8   17.97    1.87
  -1  13  -9  121.62    5.99
   1  13   9  123.75    5.90
  -1  13 -10    4.94    1.44
   1  13  10    6.58    1.43
  -1  13 -11   -0.41    1.14
  -1  13 -11    0.07    0.97
   1  13  11    2.18    1.15
   1  13  12    1.76    0.96
  -1  13 -13    6.73    0.95
   1  13  13    7.27    1.00
   1  14 -13    0.74    0.76
  -1  14  13   -0.18    0.80
  -1  14  12    8.20    1.30
   1  14 -12    8.96    1.24
  -1  14  11   35.50    2.30
   1  14 -11   32.98    2.32
  -1  14  11   33.55    2.30
  -1  14  10    3.15    1.22
   1  14 -10    2.42    1.23
   1  14 -10    4.71    1.38
  -1  14  10    2.70    1.34
  -1  14  10    3.22    1.33
  -1  14   9   33.51    2.44
  -1  14   9   33.71    2.33
   1  14  -9   28.71    2.32
   1  14  -9   31.45    2.41
  -1  14   9   31.60    2.49
   1  14  -9   33.92    3.76
  -1  14   8  300.18   12.80
  -1  14   8  287.96   12.58
   1  14  -8  280.92   12.71
   1  14  -8  306.32   12.77
   1  14  -8  303.36   14.53
  -1  14   8  328.11   13.02
   1  14  -7    2.61    1.41
  -1  14   7    1.23    1.36
  -1  14   7    3.17    1.40
  -1  14   7    1.11    1.15
   1  14  -7    1.14    1.17
   1  14  -7    3.37    1.39
   1  14  -7    3.06    2.15
  -1  14   7    1.25    1.22
  -1  14   6    3.08    1.32
  -1  14   6    4.05    1.41
  -1  14   6    2.78    1.11
   1  14  -6    4.25    1.27
   1  14  -6    3.36    1.99
   1  14  -6    3.42    1.40
   1  14  -6    2.64    1.16
  -1  14   5   12.88    1.67
   1  14  -5   15.28    1.51
   1  14  -5   12.99    1.50
   1  14  -5   12.22    2.40
   1  14  -5   13.17    1.59
  -1  14   5   12.49    1.67
   1  14  -4   80.32    3.89
   1  14  -4   76.11    3.81
  -1  14   4   81.53    4.06
   1  14  -4   72.47    3.80
   1  14  -4   85.69    5.30
   1  14  -4   77.70    3.88
   1  14  -4   76.24    3.80
  -1  14   4   80.90    4.10
  -1  14   3   14.56    1.61
   1  14  -3   12.52    1.51
   1  14  -3   13.95    1.46
  -1  14   3   17.25    1.72
  -1  14   3   17.64    1.69
   1  14  -3   13.52    1.34
  -1  14   2    2.25    1.10
   1  14  -2    1.74    0.94
  -1  14   2    2.15    1.08
  -1  14   2    1.27    1.12
   1  14  -2    0.14    1.10
  -1  14   2    2.04    1.18
  -1  14   1   68.89    3.66
   1  14  -1   67.23    3.49
  -1  14   1   72.14    3.69
  -1  14   1   71.35    3.55
   1  14  -1   76.47    3.80
  -1  14   1   80.62    3.85
   1  14  -1   74.76    3.63
  -1  14   1   74.23    3.78
  -1  14   1   72.09    3.68
  -1  14   0  146.37    6.45
   1  14   0  140.45    6.20
  -1  14   0  146.21    6.31
  -1  14   0  142.48    6.35
  -1  14   0  142.46    6.34
   1  14   0  142.52    6.24
  -1  14   0  136.80    6.20
  -1  14   0  135.25    6.15
   1  14   0  146.47    6.50
   1  14   1  456.33   18.17
  -1  14  -1  454.04   18.31
  -1  14  -1  446.06   18.18
   1  14   1  438.88   18.12
  -1  14  -1  436.53   18.22
  -1  14  -1  442.62   18.13
  -1  14  -1  452.10   18.25
   1  14   1  457.33   18.23
  -1  14  -1  445.02   19.48
  -1  14  -1  436.60   18.08
  -1  14  -2    4.23    1.13
   1  14   2    1.73    1.14
  -1  14  -2    4.31    1.19
  -1  14  -2    4.81    1.27
  -1  14  -2    4.12    1.21
   1  14   2    4.11    1.13
   1  14   2    5.53    1.24
  -1  14  -2    4.42    1.14
  -1  14  -2    3.95    1.91
   1  14   2    2.64    1.26
  -1  14  -3   76.94    3.92
  -1  14  -3   81.16    4.02
   1  14   3   78.62    3.96
  -1  14  -3   75.15    3.94
  -1  14  -3   80.39    3.93
   1  14   3   79.38    4.03
  -1  14  -3   76.79    5.04
   1  14   3   83.41    4.16
   1  14   4   78.88    4.12
   1  14   4   74.98    3.98
  -1  14  -4   74.76    4.01
  -1  14  -4   76.59    3.94
  -1  14  -4   79.07    3.89
   1  14   4   78.38    4.05
  -1  14  -4   77.18    3.93
  -1  14  -4   71.28    5.06
  -1  14  -5    0.22    1.78
  -1  14  -5    2.70    1.28
   1  14   5    1.73    1.30
  -1  14  -5    2.02    1.31
   1  14   6   32.87    2.49
   1  14   6   31.24    2.44
  -1  14  -6   34.56    2.45
  -1  14  -6   34.99    3.58
  -1  14  -7   13.37    1.75
  -1  14  -7   12.67    2.57
   1  14   7   14.73    1.78
  -1  14  -8   -0.10    1.28
  -1  14  -8    0.70    1.89
   1  14   8    1.88    1.31
  -1  14  -8    2.91    1.51
  -1  14  -9    0.60    0.99
  -1  14  -9    2.40    1.25
   1  14   9    1.07    1.23
  -1  14 -10    3.89    1.32
   1  14  10    4.43    1.31
   1  14  11    1.59    1.08
  -1  14 -12    0.23    0.93
   1  14  12    0.13    0.86
   1  14  12    1.09    0.95
  -1  14 -13    2.03    0.65
   1  14  13    2.99    0.73
  -1  15  13   -0.37    0.73
  -1  15  12    1.11    0.94
  -1  15  12    0.65    0.78
   1  15 -11    2.57    1.10
   1  15 -11    4.34    1.25
  -1  15  11    3.15    1.20
  -1  15  11    3.17    1.12
  -1  15  10    1.49    1.06
   1  15 -10    3.68    1.31
   1  15 -10    1.27    1.14
  -1  15  10    2.18    1.28
  -1  15  10    0.95    1.19
  -1  15   9   96.63    4.85
   1  15  -9   94.03    4.73
   1  15  -9   99.34    4.83
   1  15  -9   95.48    4.51
  -1  15   9   91.13    4.62
  -1  15   9  100.25    4.97
  -1  15   8   26.26    2.19
  -1  15   8   23.53    1.94
   1  15  -8   23.36    2.00
   1  15  -8   19.60    1.81
   1  15  -8   24.42    2.09
   1  15  -8   27.67    3.52
  -1  15   8   25.77    2.20
  -1  15   7   50.26    3.03
  -1  15   7   55.89    3.26
  -1  15   7   47.64    2.88
   1  15  -7   53.47    3.06
   1  15  -7   54.39    3.11
   1  15  -7   46.42    2.82
   1  15  -7   55.41    3.13
   1  15  -7   48.12    4.48
  -1  15   6   58.05    3.24
  -1  15   6   53.70    3.33
  -1  15   6   50.43    2.94
   1  15  -6   55.14    3.17
   1  15  -6   63.46    4.85
   1  15  -6   53.81    3.08
   1  15  -6   58.70    3.22
  -1  15   5    1.40    1.32
   1  15  -5    1.57    1.04
   1  15  -5    0.72    1.85
  -1  15   5    0.48    1.31
   1  15  -5   -0.29    1.28
   1  15  -5   -0.36    1.15
   1  15  -4   19.18    1.68
   1  15  -4   19.84    2.88
   1  15  -4   19.42    1.80
   1  15  -4   20.39    1.69
   1  15  -4   19.07    1.73
  -1  15   4   20.40    1.92
  -1  15   4   18.32    1.89
  -1  15   3  114.47    5.40
  -1  15   3  110.34    5.32
   1  15  -3  108.10    5.09
  -1  15   3  116.03    5.44
   1  15  -3  111.97    5.21
   1  15  -3  112.93    5.27
  -1  15   3  108.02    5.23
  -1  15   2    2.65    1.20
   1  15  -2    1.57    1.01
  -1  15   2    1.84    1.16
  -1  15   2    0.69    1.19
  -1  15   2    0.60    1.20
   1  15  -2    1.50    1.17
  -1  15   1   56.97    3.17
   1  15  -1   53.67    2.96
  -1  15   1   58.92    3.29
   1  15  -1   59.68    3.11
  -1  15   1   59.79    3.31
   1  15  -1   53.29    3.21
  -1  15   1   58.68    3.18
  -1  15   1   55.11    3.02
  -1  15   0  173.22    7.49
   1  15   0  156.76    7.21
  -1  15   0  170.50    7.35
  -1  15   0  169.04    7.47
   1  15   0  175.14    7.61
   1  15   0  169.84    7.33
  -1  15   0  173.39    7.58
  -1  15  -1   17.60    1.81
   1  15   1   20.07    1.69
  -1  15  -1   20.06    1.79
   1  15   1   18.56    1.60
  -1  15  -1   20.05    1.76
   1  15   1   22.58    1.74
  -1  15  -1   17.62    1.66
  -1  15  -1   20.26    1.64
  -1  15  -1   16.10    1.81
  -1  15  -2   86.31    4.17
  -1  15  -2   89.47    4.35
   1  15   2   88.62    4.27
  -1  15  -2   83.22    4.23
   1  15   2   88.75    4.25
   1  15   2   82.12    4.28
  -1  15  -2   82.21    4.28
  -1  15  -2   84.79    4.18
  -1  15  -2   87.73    5.49
   1  15   2   87.94    4.48
  -1  15  -3   64.38    3.28
   1  15   3   58.77    3.31
  -1  15  -3   56.67    3.24
   1  15   3   62.17    3.32
  -1  15  -3   60.78    3.36
   1  15   3   59.25    3.38
  -1  15  -3   61.00    3.24
  -1  15  -3   51.07    4.31
   1  15   3   58.21    3.47
   1  15   4   72.00    3.87
  -1  15  -4   63.69    3.58
   1  15   4   69.17    3.69
  -1  15  -4   67.89    3.55
   1  15   4   64.10    3.67
  -1  15  -4   64.75    3.56
  -1  15  -4   63.97    4.83
   1  15   5  162.42    7.51
  -1  15  -5  169.45    7.44
   1  15   5  173.13    7.64
  -1  15  -5  155.43    7.33
  -1  15  -5  164.87    7.43
  -1  15  -5  166.65    8.87
  -1  15  -6   23.32    2.20
  -1  15  -6   23.30    1.90
   1  15   6   25.82    2.26
  -1  15  -6   25.41    2.14
  -1  15  -6   22.10    2.07
  -1  15  -6   25.55    3.18
  -1  15  -7   43.14    2.88
   1  15   7   48.46    2.99
  -1  15  -7   44.54    4.10
  -1  15  -7   45.85    2.90
   1  15   8   29.40    2.34
  -1  15  -9    0.67    1.17
   1  15   9    0.95    1.19
  -1  15  -9    0.08    1.30
   1  15  10    2.45    1.20
  -1  15 -10    0.89    1.19
   1  15  11    5.57    1.13
  -1  15 -11    3.80    1.12
  -1  15 -12   22.51    1.52
   1  15  12   25.92    1.65
   1  15  12   24.91    1.53
  -1  16  12   -0.30    0.83
  -1  16  12    0.03    0.71
  -1  16  11   10.18    1.38
  -1  16  10    1.26    1.17
  -1  16  10    1.85    1.17
  -1  16   9    1.07    1.03
   1  16  -9    2.95    1.28
   1  16  -9    1.74    1.07
  -1  16   9    2.10    1.28
  -1  16   9   -1.04    1.26
  -1  16   8   26.84    2.17
   1  16  -8   18.22    1.84
   1  16  -8   23.59    2.02
  -1  16   8   20.59    1.78
  -1  16   8   27.93    2.23
  -1  16   7   15.24    1.74
  -1  16   7   19.94    2.02
  -1  16   7   13.56    1.51
   1  16  -7   15.60    1.77
   1  16  -7   19.59    1.90
   1  16  -7   15.88    2.91
   1  16  -7   12.54    1.56
  -1  16   6  170.39    7.67
   1  16  -6  155.76    7.31
   1  16  -6  173.17    7.46
   1  16  -6  178.37    9.35
  -1  16   6  170.63    7.59
   1  16  -6  160.59    7.42
   1  16  -5    1.00    1.23
   1  16  -5    1.02    2.13
   1  16  -5    2.02    1.40
  -1  16   5   -1.02    1.36
  -1  16   5    0.69    1.26
  -1  16   4   25.15    2.13
  -1  16   4   28.71    2.22
   1  16  -4   22.84    1.88
   1  16  -4   24.32    2.02
   1  16  -4   28.99    3.48
   1  16  -4   24.23    1.91
  -1  16   4   27.62    2.29
   1  16  -4   22.96    1.97
  -1  16   4   23.46    2.05
  -1  16   3  116.48    5.68
   1  16  -3  114.67    5.41
  -1  16   3  120.57    5.72
   1  16  -3  123.15    5.65
  -1  16   3  118.73    5.78
   1  16  -3  122.05    5.58
  -1  16   3  118.53    5.60
  -1  16   2  219.73    9.67
   1  16  -2  225.65    9.53
  -1  16   2  219.07    9.68
   1  16  -2  218.71    9.69
  -1  16   2  238.22    9.88
   1  16  -2  228.42    9.69
  -1  16   2  217.59    9.62
  -1  16   2  218.91    9.44
   1  16  -1    7.56    1.29
  -1  16   1    7.20    1.34
  -1  16   1    5.24    1.44
  -1  16   1    6.35    1.39
   1  16  -1    6.33    1.16
  -1  16   1    4.88    1.44
   1  16  -1    7.13    1.47
  -1  16   1    6.94    1.24
  -1  16   0    2.91    1.26
   1  16   0    2.13    1.19
  -1  16   0    1.35    1.18
   1  16   0    0.45    1.05
  -1  16   0    2.91    1.14
   1  16   0    3.11    0.99
  -1  16   0    4.75    1.30
   1  16   0    2.18    1.34
  -1  16  -1    3.21    1.27
   1  16   1    4.77    1.12
   1  16   1    3.59    1.17
  -1  16  -1    5.01    1.39
  -1  16  -1    4.15    1.19
  -1  16  -1    4.78    1.16
  -1  16  -1    3.35    1.38
  -1  16  -1    4.45    1.30
  -1  16  -2   53.13    3.19
   1  16   2   59.64    3.16
   1  16   2   54.66    3.16
  -1  16  -2   58.38    3.29
  -1  16  -2   55.91    3.18
  -1  16  -2   60.73    3.13
  -1  16  -2   53.26    3.05
  -1  16  -2   56.10    4.45
   1  16   2   53.39    3.37
  -1  16  -2   57.45    3.34
   1  16   3    0.56    1.16
   1  16   3    2.47    1.29
  -1  16  -3    1.14    1.26
  -1  16  -3    0.51    1.18
  -1  16  -3    0.51    1.20
  -1  16  -3   -1.82    1.82
  -1  16  -3   -0.44    1.30
   1  16   3    0.39    1.43
   1  16   4   22.21    2.05
  -1  16  -4   21.26    1.98
  -1  16  -4   19.53    3.04
  -1  16  -4   22.04    1.96
   1  16   4   17.86    1.90
   1  16   4   22.24    2.20
  -1  16  -4   18.78    1.95
   1  16   5    7.20    1.61
  -1  16  -5    9.78    1.60
  -1  16  -5    4.57    2.22
  -1  16  -5    8.37    1.52
  -1  16  -5    8.22    1.68
   1  16   5   10.66    1.60
   1  16   5   10.18    1.77
  -1  16  -5    8.19    1.46
  -1  16  -6   15.69    1.77
  -1  16  -6   13.57    1.52
   1  16   6   18.15    1.89
  -1  16  -6   13.75    1.73
  -1  16  -7   42.97    2.72
  -1  16  -7   38.71    2.72
   1  16   8   44.22    2.83
  -1  16  -8   41.75    2.71
  -1  16  -9    1.72    1.25
   1  16   9    1.79    1.22
   1  16   9    2.53    1.27
  -1  16 -10   21.61    1.78
   1  16  10   24.53    1.89
   1  16  10   26.02    1.96
   1  16  11   10.28    1.20
  -1  16 -11    7.30    1.11
  -1  17  12    0.16    0.75
  -1  17  11    0.36    0.96
  -1  17  11   -0.45    0.87
  -1  17  10    7.12    1.29
  -1  17   9   10.17    1.55
  -1  17   9   13.16    1.63
  -1  17   8   37.06    2.59
   1  17  -7   88.22    4.62
  -1  17   7   95.43    4.86
  -1  17   7   87.42    4.62
  -1  17   6   35.20    2.58
   1  17  -6   35.79    2.48
   1  17  -6   42.57    2.60
   1  17  -6   36.92    3.96
  -1  17   6   35.91    2.68
  -1  17   6   33.82    2.47
  -1  17   5   77.12    4.04
   1  17  -5   74.34    3.98
  -1  17   5   74.96    4.18
  -1  17   5   84.53    4.30
   1  17  -5   77.22    5.76
  -1  17   4   42.09    2.78
  -1  17   4   41.32    2.63
   1  17  -4   40.08    2.55
  -1  17   4   41.89    2.78
   1  17  -4   35.20    2.53
  -1  17   4   42.51    2.81
   1  17  -4   38.77    4.05
   1  17  -4   35.05    2.42
   1  17  -3  230.29    9.78
  -1  17   3  235.47   10.08
   1  17  -3  226.43    9.81
  -1  17   3  242.03   10.13
   1  17  -3  227.07    9.91
  -1  17   3  235.05   10.18
   1  17  -3  228.55   10.00
  -1  17   3  228.78    9.96
  -1  17   3  224.01    9.71
   1  17  -2   35.20    2.33
  -1  17   2   37.71    2.54
   1  17  -2   31.69    2.48
  -1  17   2   37.08    2.66
   1  17  -2   36.70    2.54
  -1  17   2   32.47    2.24
  -1  17   2   35.66    2.42
  -1  17   1   10.83    1.70
   1  17  -1   10.02    1.47
  -1  17   1   11.67    1.56
  -1  17   1   12.16    1.63
  -1  17   1   11.40    1.73
   1  17  -1   10.04    1.68
  -1  17   1   10.39    1.43
   1  17   0    1.45    1.10
  -1  17   0    1.59    1.27
  -1  17   0    1.42    1.16
   1  17   0    0.08    1.22
  -1  17   0    1.41    1.14
  -1  17   0    0.82    1.24
   1  17   0    0.39    1.44
  -1  17  -1   10.20    1.62
   1  17   1   10.07    1.33
   1  17   1    8.60    1.45
  -1  17  -1    8.78    1.40
  -1  17  -1    8.66    1.31
  -1  17  -1   10.95    1.57
  -1  17  -1   12.43    1.75
   1  17   2    4.02    1.19
   1  17   2    3.44    1.30
  -1  17  -2    1.44    1.26
  -1  17  -2    2.89    1.36
  -1  17  -2    2.52    1.19
  -1  17  -2    1.62    1.17
  -1  17  -2    2.37    1.38
   1  17   2    0.61    1.49
  -1  17  -2    2.68    1.32
   1  17   3   52.71    3.15
   1  17   3   55.53    3.25
  -1  17  -3   59.72    3.25
  -1  17  -3   55.58    3.12
  -1  17  -3   53.82    3.11
  -1  17  -3   47.59    4.33
  -1  17  -3   56.24    3.32
   1  17   3   58.59    3.52
   1  17   4  304.15   13.15
  -1  17  -4  310.20   13.05
  -1  17  -4  304.04   14.68
  -1  17  -4  318.80   13.06
   1  17   4  312.84   13.14
   1  17   4  314.96   13.33
  -1  17  -4  298.73   13.10
   1  17   5    2.71    1.40
  -1  17  -5   -0.16    1.33
  -1  17  -5    1.22    2.03
  -1  17  -5   -0.54    1.44
  -1  17  -5    0.57    1.30
   1  17   5    0.92    1.25
  -1  17  -5   -0.32    1.21
   1  17   5   -0.71    1.47
   1  17   6   21.70    2.06
  -1  17  -6   24.80    2.06
  -1  17  -6   23.03    3.10
  -1  17  -6   22.21    2.12
  -1  17  -6   21.47    1.99
   1  17   6   25.43    2.15
   1  17   6   23.38    2.16
  -1  17  -6   18.72    1.73
  -1  17  -7    2.43    1.31
   1  17   7    2.89    1.34
  -1  17  -8    3.97    1.31
   1  17   8    4.89    1.36
   1  17   8    5.01    1.38
  -1  17  -9    9.56    1.37
   1  17   9   10.88    1.47
   1  17   9   11.77    1.50
  -1  17 -10    1.43    1.00
   1  17  10    0.32    1.02
   1  17  10    0.85    1.06
   1  17  11   12.53    1.23
   1  17  11   11.71    1.16
  -1  18  11    1.49    0.80
  -1  18  11    3.69    0.93
  -1  18  10   23.76    1.81
  -1  18  10   23.54    1.76
  -1  18   9   15.58    1.63
  -1  18   8   78.58    3.92
  -1  18   8   83.45    4.23
  -1  18   7    3.96    1.22
  -1  18   7    4.33    1.30
  -1  18   7    5.08    1.41
   1  18  -6    2.05    1.29
  -1  18   6    1.39    1.32
  -1  18   6    0.54    1.18
  -1  18   6    0.62    1.33
   1  18  -5    4.55    2.37
  -1  18   5    3.38    1.41
  -1  18   5    3.29    1.41
  -1  18   5    3.17    1.44
   1  18  -5    2.63    1.34
   1  18  -5    1.45    1.07
  -1  18   5    2.41    1.46
  -1  18   5    1.38    1.23
  -1  18   4   29.97    2.32
  -1  18   4   24.82    2.09
   1  18  -4   24.68    2.09
  -1  18   4   26.93    2.32
  -1  18   4   23.83    2.22
  -1  18   4   27.39    2.32
   1  18  -4   23.46    2.07
   1  18  -4   24.42    1.94
   1  18  -4   28.68    3.63
  -1  18   3  290.74   12.19
  -1  18   3  272.20   11.88
   1  18  -3  289.01   12.04
   1  18  -3  296.12   14.09
  -1  18   3  302.83   12.36
   1  18  -3  274.66   12.20
  -1  18   3  304.02   12.46
   1  18  -3  283.00   12.13
  -1  18   2  323.99   13.49
   1  18  -2  320.47   13.17
  -1  18   2  326.08   13.39
   1  18  -2  295.24   13.32
  -1  18   2  311.52   13.48
   1  18  -2  312.21   13.30
  -1  18   2  332.85   13.31
  -1  18   2  300.00   12.99
  -1  18   1    0.90    1.27
   1  18  -1    1.13    1.17
  -1  18   1    0.80    1.21
  -1  18   1   -0.34    1.23
   1  18  -1    3.72    1.47
  -1  18   1    2.26    1.43
   1  18  -1    0.56    1.23
  -1  18   1    1.50    1.06
  -1  18   0    3.51    1.40
   1  18   0    3.70    1.32
  -1  18   0    3.94    1.33
   1  18   0    4.65    1.50
  -1  18   0    4.59    1.23
   1  18   1    8.19    1.49
  -1  18  -1    6.19    1.48
   1  18   1    6.51    1.17
   1  18   1    6.58    1.34
  -1  18  -1    5.31    1.26
  -1  18  -1    6.11    1.43
  -1  18  -1    6.44    1.58
   1  18   2    2.74    1.13
   1  18   2    3.91    1.36
  -1  18  -2    4.43    1.27
  -1  18  -2    3.86    1.23
  -1  18  -2    5.97    1.47
   1  18   2    2.73    1.49
  -1  18  -2    5.49    1.54
   1  18   3   77.55    4.14
  -1  18  -3   87.78    4.16
  -1  18  -3   75.02    3.98
   1  18   3   76.90    4.05
   1  18   3   79.68    4.40
  -1  18  -3   78.41    4.24
   1  18   4   46.90    3.01
  -1  18  -4   49.52    2.98
  -1  18  -4   49.70    4.40
  -1  18  -4   49.56    2.91
   1  18   4   47.14    2.95
   1  18   4   49.21    3.20
  -1  18  -4   45.44    2.98
   1  18   5   36.13    2.68
  -1  18  -5   40.09    2.59
  -1  18  -5   30.11    3.62
  -1  18  -5   42.13    2.62
  -1  18  -5   40.47    2.75
   1  18   5   38.53    2.60
  -1  18  -5   36.39    2.51
   1  18   5   40.50    2.84
   1  18   6   13.31    1.70
  -1  18  -6   11.76    1.59
  -1  18  -6    8.95    1.65
   1  18   6    9.24    1.56
   1  18   6   11.62    1.73
  -1  18  -6    7.62    1.24
   1  18   7    0.86    1.19
  -1  18  -7    1.12    1.33
  -1  18  -7    0.71    1.21
   1  18   8    3.45    1.22
   1  18   8    4.10    1.29
  -1  18  -8    6.23    1.27
   1  18   9    7.51    1.26
   1  18   9    9.42    1.30
   1  18   9    5.79    1.07
  -1  18  -9    5.89    1.17
   1  18  10   52.94    2.78
   1  18  10   54.24    2.80
   1  18  11    0.90    0.69
   1  18  11    1.23    0.69
  -1  19  11    0.20    0.71
  -1  19  10    1.00    0.90
  -1  19  10    1.25    0.87
  -1  19   9   34.73    2.21
  -1  19   8    0.08    1.14
  -1  19   7    0.76    1.01
  -1  19   7    1.83    1.22
  -1  19   7    0.92    1.24
  -1  19   7    0.36    1.17
   1  19  -6    1.97    1.27
  -1  19   6   -1.63    1.15
  -1  19   6   -0.60    1.26
  -1  19   6    1.22    1.30
  -1  19   6   -1.29    1.30
   1  19  -5    0.28    1.23
  -1  19   5    0.77    1.21
  -1  19   5   -0.31    1.28
  -1  19   5    1.60    1.34
  -1  19   5   -0.61    1.19
  -1  19   4   56.97    3.19
   1  19  -4   58.89    3.12
  -1  19   4   58.65    3.44
   1  19  -4   52.69    3.12
  -1  19   4   59.89    3.36
   1  19  -4   54.67    4.73
   1  19  -4   46.59    2.93
   1  19  -3   19.82    1.81
  -1  19   3   22.04    1.96
  -1  19   3   21.13    2.02
  -1  19   3   22.29    2.18
   1  19  -3   19.98    2.03
   1  19  -3   20.42    1.88
  -1  19   2  370.49   15.19
   1  19  -2  361.16   14.81
   1  19  -2  346.65   14.69
  -1  19   2  359.09   15.03
   1  19  -2  347.02   14.94
   1  19  -2  346.32   15.04
  -1  19   2  364.60   15.20
  -1  19   2  367.53   14.96
  -1  19   1   31.03    2.36
   1  19  -1   25.57    2.10
  -1  19   1   27.35    2.22
   1  19  -1   29.98    2.31
   1  19  -1   31.14    2.43
  -1  19   1   31.99    2.52
  -1  19   1   29.94    2.26
  -1  19   1   23.13    1.88
   1  19   0    9.85    1.54
  -1  19   0    7.04    1.53
  -1  19   0    6.15    1.47
   1  19   0    9.67    1.70
  -1  19   0    6.30    1.26
   1  19   1   -1.39    1.18
  -1  19  -1    0.10    1.22
   1  19   1   -0.27    1.23
   1  19   1   -0.34    0.96
  -1  19  -1    1.09    1.08
  -1  19  -1    1.15    1.24
  -1  19  -1    2.46    1.45
  -1  19  -2   13.97    1.46
  -1  19  -2   15.71    1.63
   1  19   2   14.19    1.97
  -1  19  -2   17.43    1.98
  -1  19  -2   11.53    1.46
   1  19   2   14.88    1.76
   1  19   2   13.59    1.50
   1  19   2   12.50    1.64
   1  19   3   17.44    1.86
  -1  19  -3   20.50    1.72
   1  19   3   18.34    1.78
   1  19   3   20.44    2.18
  -1  19  -3   16.70    1.91
   1  19   4  591.71   24.17
  -1  19  -4  594.02   23.97
  -1  19  -4  625.18   24.22
  -1  19  -4  582.37   24.01
   1  19   4  583.73   24.07
   1  19   4  605.90   24.36
  -1  19  -4  569.01   24.10
  -1  19  -5   -0.08    1.37
  -1  19  -5    2.82    1.31
  -1  19  -5    1.71    1.17
   1  19   5    1.66    1.37
   1  19   5   -0.08    1.15
   1  19   5    0.97    1.29
  -1  19  -6    7.25    1.49
  -1  19  -6    7.49    1.36
   1  19   6    5.34    1.31
   1  19   6    4.19    1.33
   1  19   7   12.36    1.54
  -1  19  -7   13.26    1.53
   1  19   8    5.05    1.18
  -1  19  -8    4.76    1.12
   1  19   9    9.56    1.20
   1  19   9    7.82    1.20
   1  19   9    6.75    0.96
   1  19  10   10.12    1.07
   1  19  10    7.67    1.01
   1  19  10    7.97    1.03
  -1  20  10    0.66    0.74
  -1  20   9    0.11    0.92
  -1  20   8    0.85    1.05
  -1  20   8    3.67    1.12
  -1  20   7    3.89    1.23
  -1  20   7    2.63    1.21
  -1  20   7    5.09    1.20
   1  20  -6   42.40    2.46
  -1  20   6   44.50    2.70
  -1  20   6   36.02    2.32
  -1  20   6   37.09    2.61
  -1  20   6   39.84    2.58
   1  20  -5   26.35    1.97
  -1  20   5   29.55    2.22
  -1  20   5   28.40    2.28
  -1  20   5   26.83    2.21
  -1  20   5   26.52    2.00
  -1  20   4    8.98    1.40
   1  20  -4    6.93    1.32
   1  20  -4    7.25    1.34
   1  20  -4    6.70    1.13
  -1  20   4    5.22    1.48
  -1  20   4    8.60    1.49
   1  20  -3   51.45    3.07
  -1  20   3   61.74    3.31
   1  20  -3   56.24    3.17
   1  20  -3   58.40    3.35
  -1  20   3   65.41    3.65
  -1  20   3   63.85    3.46
   1  20  -2   18.47    1.69
  -1  20   2   24.85    2.08
  -1  20   2   25.26    2.15
   1  20  -2   24.08    1.98
  -1  20   2   24.22    2.23
   1  20  -2   20.01    2.05
  -1  20   2   21.25    1.94
  -1  20   1   10.06    1.56
  -1  20   1   11.31    1.66
   1  20  -1   10.73    1.48
   1  20  -1   10.99    1.75
   1  20  -1   10.02    1.56
  -1  20   0   24.50    2.11
   1  20   0   28.17    2.10
  -1  20   0   27.58    2.23
   1  20   0   27.27    2.32
   1  20   0   24.25    2.17
  -1  20   0   22.00    1.78
   1  20   1   22.59    1.94
  -1  20  -1   19.23    2.02
  -1  20  -1   17.67    1.64
   1  20   2   14.06    1.63
   1  20   2   14.91    1.77
  -1  20  -2   12.16    1.76
   1  20   2   15.02    1.48
  -1  20  -3   95.98    4.59
   1  20   3  105.98    5.04
   1  20   3   94.98    4.84
  -1  20  -3   97.96    4.94
   1  20   3  107.81    5.18
   1  20   3   96.36    4.71
  -1  20  -4   23.55    2.06
   1  20   4   22.28    2.00
   1  20   4   17.79    1.88
  -1  20  -4   19.23    1.87
   1  20   4   22.12    2.12
   1  20   4   19.30    1.77
   1  20   5   88.57    4.36
   1  20   5   80.53    4.41
  -1  20  -5   76.65    4.07
   1  20   5   84.44    4.22
   1  20   6   33.25    2.36
  -1  20  -6   37.97    2.42
   1  20   6   34.95    2.29
   1  20   7   23.79    1.94
  -1  20  -7   29.61    2.01
   1  20   7   25.98    1.90
   1  20   8    6.03    1.05
   1  20   8    8.24    1.14
   1  20   9   24.02    1.44
   1  20   9   19.69    1.46
  -1  21   9    7.38    1.01
  -1  21   9    7.51    1.04
  -1  21   8   -0.36    0.92
  -1  21   8   -0.70    0.94
  -1  21   7    0.22    1.03
  -1  21   7    0.48    1.02
  -1  21   6    3.43    1.23
  -1  21   6    3.19    1.19
  -1  21   6    4.45    1.26
  -1  21   5    8.61    1.46
  -1  21   5    6.07    1.34
  -1  21   5    6.80    1.42
   1  21  -4   32.72    2.24
  -1  21   4   35.59    2.59
  -1  21   4   34.86    2.29
  -1  21   3    4.65    1.37
   1  21  -3    2.99    1.26
  -1  21   3    4.02    1.46
   1  21  -3    2.95    1.09
  -1  21   3    4.77    1.26
  -1  21   2   10.68    1.65
  -1  21   2   13.86    1.83
   1  21  -2   11.91    1.51
   1  21  -2   13.10    1.69
  -1  21   2   12.76    1.55
   1  21  -1   10.13    1.36
  -1  21   1   11.41    1.65
   1  21  -1   10.55    1.64
   1  21  -1   10.06    1.51
  -1  21   1    9.73    1.50
   1  21   0   20.40    1.84
  -1  21   0   24.62    2.07
  -1  21   0   19.96    2.09
   1  21   0   19.06    2.05
   1  21   0   23.30    2.02
  -1  21   0   22.49    1.96
   1  21   1   24.45    2.20
  -1  21  -1   23.38    2.12
   1  21   1   23.76    2.10
  -1  21  -1   20.53    1.78
   1  21   1   23.91    1.95
  -1  21  -2   12.16    1.71
   1  21   2   16.73    1.73
  -1  21  -3    6.47    1.43
   1  21   3    5.47    1.50
  -1  21  -3    5.13    1.45
   1  21   3    8.20    1.43
   1  21   4   24.89    2.18
  -1  21  -4   21.92    1.90
   1  21   4   24.51    2.05
   1  21   4   25.97    2.00
  -1  21  -4   27.78    2.09
   1  21   5   -1.42    1.16
   1  21   5   -0.56    1.00
   1  21   5   -0.24    1.11
  -1  21  -5    0.21    1.18
   1  21   6    0.13    1.05
   1  21   6    0.93    0.97
   1  21   6    1.18    1.10
   1  21   6    0.87    1.07
  -1  21  -6    1.11    1.14
   1  21   7    3.48    1.00
   1  21   7    2.05    1.01
   1  21   7    3.16    0.97
   1  21   8    4.64    0.88
   1  21   9    2.30    0.74
  -1  22   9    6.83    0.79
  -1  22   9    8.23    0.84
  -1  22   8   -0.82    0.80
  -1  22   8    0.38    0.81
  -1  22   7   11.37    1.30
  -1  22   7   11.60    1.30
  -1  22   6    4.65    1.16
  -1  22   6    6.33    1.20
  -1  22   6    5.26    1.20
  -1  22   5   10.06    1.45
  -1  22   5    9.12    1.32
  -1  22   4   19.42    1.77
  -1  22   4   20.93    1.90
  -1  22   3   17.70    1.56
  -1  22   3   18.09    1.82
  -1  22   3   19.24    1.86
   1  22  -3   15.23    1.61
  -1  22   2   34.08    2.32
   1  22  -2   37.03    2.50
  -1  22   2   39.71    2.64
  -1  22   2   42.03    2.59
   1  22  -2   35.46    2.31
  -1  22   1   -0.96    1.17
   1  22  -1   -0.16    1.08
   1  22  -1   -0.68    1.26
   1  22   0   -0.14    1.00
   1  22   0    1.07    1.29
   1  22   0   -0.42    1.10
  -1  22   0   -0.55    1.30
  -1  22   0   -0.70    1.06
   1  22   1   13.33    1.54
   1  22   1   14.11    1.74
   1  22   1   15.62    1.70
  -1  22  -1   13.02    1.68
  -1  22  -2    1.45    1.25
   1  22   2    1.82    1.14
   1  22   2    3.82    1.29
  -1  22  -2    2.55    1.26
  -1  22  -3   88.50    4.17
   1  22   3   81.15    4.13
   1  22   3   81.14    4.28
  -1  22  -3   79.50    4.11
  -1  22  -4    7.97    1.35
   1  22   4    5.57    1.25
   1  22   4    6.06    1.34
  -1  22  -4    5.51    1.21
   1  22   4    4.97    1.36
   1  22   5    4.38    1.15
   1  22   5    4.93    1.17
  -1  22  -5    6.23    1.25
   1  22   6   -1.03    0.97
   1  22   6   -0.98    0.95
  -1  22  -6    1.52    1.08
   1  22   7   25.98    1.70
   1  22   7   24.34    1.64
   1  22   8    7.30    0.77
  -1  23   8    4.92    0.77
  -1  23   8    4.94    0.74
  -1  23   7    1.63    0.84
  -1  23   6    3.19    1.00
  -1  23   5    8.40    1.24
  -1  23   4   22.81    1.84
  -1  23   3   11.49    1.48
  -1  23   3   13.82    1.61
  -1  23   2    3.65    1.20
  -1  23   2    5.36    1.33
   1  23  -2    3.18    1.18
   1  23  -2    4.52    1.05
   1  23  -1    2.99    1.21
  -1  23   1    0.59    1.00
   1  23  -1    0.26    0.97
   1  23   0    4.56    1.34
  -1  23   0    5.15    1.32
   1  23   0    3.89    1.15
  -1  23  -1    6.70    1.30
   1  23   1    9.08    1.23
   1  23   1    9.22    1.49
   1  23   1    8.40    1.33
  -1  23  -1    9.31    1.46
  -1  23  -2    1.85    1.14
   1  23   2    1.20    1.00
   1  23   2    0.68    1.04
  -1  23  -2    0.92    1.09
  -1  23  -3    2.05    1.13
  -1  23  -3   -0.12    1.04
   1  23   3    1.39    1.00
   1  23   4    9.85    1.25
   1  23   4    9.06    1.31
  -1  23  -4   12.99    1.37
   1  23   5    4.87    1.05
   1  23   5    3.95    1.02
  -1  23  -5    4.53    1.04
   1  23   6    0.89    0.84
   1  23   6    2.44    0.89
   1  23   7    1.76    0.75
   1  23   7    2.77    0.72
  -1  24   7    7.99    0.81
  -1  24   6    8.02    1.01
  -1  24   5   19.51    1.47
  -1  24   5   20.86    1.51
  -1  24   4    1.43    0.98
  -1  24   4    0.84    1.00
  -1  24   4    1.53    0.90
  -1  24   3   15.11    1.46
  -1  24   3   16.76    1.57
  -1  24   3   13.86    1.38
  -1  24   2    4.12    1.05
  -1  24   2    7.31    1.27
   1  24  -2    4.84    1.09
   1  24  -1    1.77    0.92
   1  24  -1    3.00    1.08
  -1  24   0    0.41    1.08
   1  24   0   -1.04    0.91
   1  24   0    1.57    1.10
   1  24   1    9.34    1.23
  -1  24  -1   10.25    1.36
   1  24   1    9.55    1.38
  -1  24  -2    9.38    1.24
   1  24   2    9.13    1.24
   1  24   3    3.02    0.93
  -1  24  -3    1.07    0.90
   1  24   4    2.61    0.85
   1  24   4    1.38    0.90
   1  24   5    0.16    0.75
   1  24   5   -1.21    0.78
   1  24   6   -0.73    0.64
  -1  25   5    0.68    0.65
  -1  25   4    8.11    0.94
  -1  25   4    8.96    1.04
  -1  25   3   34.81    2.02
  -1  25   3   32.88    1.88
  -1  25   2   26.84    1.81
  -1  25   0    2.81    0.99
   1  25   0    2.84    0.83
  -1  25  -1    6.50    1.07
   1  25   1    8.58    1.03
  -1  25  -2    0.91    0.83
   1  25   2    2.06    0.84
   1  25   3    2.12    0.82
   1  25   5    3.36    0.63
  -1  26   2    0.59    0.72
  -1  26   0   21.06    1.38
  -1  26  -1    1.51    0.68
   1  26   1    1.86    0.62
   1  26   2   -0.40    0.56
   1  26   3    9.97    0.81
  -2   0  16   28.83    1.69
   2   0 -15    0.21    0.86
  -2   0  14    2.75    1.02
   2   0 -13    0.43    1.03
  -2   0  13    0.73    1.12
   2   0 -12  119.25    7.75
  -2   0  12  124.66    5.81
  -2   0  12  123.76    7.58
   2   0 -11   -2.18    2.24
  -2   0  11   -0.08    1.17
  -2   0  11    0.50    2.15
   2   0 -10   23.48    3.15
  -2   0  10   17.42    1.76
  -2   0  10   19.24    2.87
   2   0  -9    0.86    1.80
  -2   0   9    1.45    1.07
  -2   0   9    0.81    1.81
  -2   0   9   -0.17    1.55
  -2   0   8   10.87    2.16
  -2   0   8   10.94    2.00
   2   0  -8   13.73    2.23
  -2   0   7    0.76    1.39
   2   0  -7    2.00    1.57
  -2   0   6   56.01    3.29
   2   0  -6   47.13    3.44
  -2   0   5    2.47    1.28
   2   0  -5    2.36    1.43
  -2   0   4 1313.95   52.10
   2   0  -4 1333.36   52.32
   2   0  -4 1287.09   52.20
   2   0  -3    3.26    1.20
   2   0  -2  141.97    6.28
   2   0  -1    0.48    1.15
  -2   0   0 1235.85   48.95
  -2   0  -1    9.08    1.40
  -2   0  -2 8165.40  320.12
   2   0   3    1.30    1.04
  -2   0  -3    0.50    1.24
   2   0   4  271.68   11.51
  -2   0  -4  253.69   11.45
   2   0   5   -1.02    1.36
   2   0   6   12.66    1.92
   2   0   7    2.73    1.69
   2   0   8  732.50   31.02
   2   0   9    2.55    1.29
   2   0   9    0.49    1.97
   2   0  10    5.28    1.51
   2   0  10    4.22    2.46
   2   0  11   -0.21    1.27
   2   0  12   21.94    2.01
   2   0  13    0.97    1.12
  -2   0 -14    1.76    0.80
   2   0  14    1.35    0.91
   2   0  15    0.29    0.57
  -2  -1  16   10.11    1.04
   2  -1 -15    2.21    0.87
   2   1 -15    0.06    0.90
  -2   1  15    1.42    0.79
   2  -1 -14   24.51    1.88
  -2  -1  14   24.55    1.69
  -2   1  14   23.72    1.79
  -2  -1  13    6.76    1.26
  -2   1  13    9.63    1.44
   2   1 -13   11.08    1.39
  -2  -1  12   56.44    4.88
  -2  -1  12   52.44    3.12
  -2   1  12   58.37    3.26
   2  -1 -12   61.25    5.09
  -2  -1  11   36.93    3.80
  -2  -1  11   32.12    2.27
  -2   1  11   31.10    2.34
   2  -1 -11   27.74    3.62
  -2  -1  10    4.26    2.15
  -2   1  10    4.44    1.29
  -2  -1  10    2.96    1.16
   2  -1 -10    2.96    2.16
  -2  -1   9    6.70    2.03
  -2   1   9    7.97    1.35
  -2  -1   9    7.61    1.31
  -2   1   9    8.42    1.99
  -2  -1   9    7.92    1.76
   2  -1  -9    3.88    2.00
  -2  -1   8   14.11    2.24
  -2   1   8   14.31    2.09
  -2  -1   8    9.64    1.77
   2  -1  -8   11.91    2.24
  -2   1   7    2.37    1.54
  -2  -1   7    2.52    1.43
   2  -1  -7    1.39    1.57
  -2   1   6  803.59   32.41
  -2  -1   6  797.81   32.27
   2  -1  -6  784.90   32.62
  -2  -1   5 1185.02   46.74
  -2   1   5 1177.59   46.86
   2  -1  -5 1144.34   47.01
  -2   1   4   17.74    1.70
  -2  -1   4   14.19    1.55
   2  -1  -4   18.51    1.78
   2  -1  -4   16.41    1.81
   2  -1  -3   37.49    2.38
   2  -1  -2  908.19   36.18
   2  -1  -1 1943.17   76.63
  -2  -1   0    4.86    1.36
  -2   1  -1 9844.44  386.02
  -2  -1  -1 9999.00  386.55
  -2  -1  -2  253.62   10.76
   2  -1   3  197.75    8.43
  -2  -1  -3  179.43    8.34
   2  -1   4   79.58    4.33
  -2  -1  -4   83.02    4.45
   2  -1   5   69.29    4.16
   2  -1   6    1.07    1.40
   2  -1   7  578.48   24.69
   2  -1   8   52.69    4.18
   2  -1   9  134.35    7.98
   2  -1   9  148.22    6.82
   2  -1  10   10.75    1.72
   2  -1  10   10.53    2.70
   2  -1  11   15.47    1.84
   2  -1  12    0.98    1.16
   2  -1  13    1.37    1.08
  -2  -1 -14    1.87    0.80
  -2   1 -14    2.21    0.84
   2  -1  14    1.58    0.93
   2  -1  15   55.58    2.58
  -2  -2  16    2.41    0.74
  -2   2  16    0.79    0.68
   2   2 -15    1.81    0.98
  -2   2  15    1.27    0.82
   2   2 -14   44.73    2.58
   2   2 -14   54.80    2.98
   2  -2 -14   45.65    2.69
  -2   2  14   52.50    2.77
   2   2 -13   19.04    1.68
  -2  -2  13   14.21    1.49
  -2   2  13   17.69    1.76
  -2   2  12   98.05    6.97
  -2  -2  12  114.00    7.16
  -2   2  12  118.81    5.53
  -2  -2  12  116.94    5.33
   2   2 -12  113.79    7.47
   2  -2 -12  103.64    7.27
  -2  -2  11   11.37    2.70
  -2   2  11   10.03    2.68
  -2   2  11   13.20    1.67
  -2  -2  11   10.85    1.47
   2  -2 -11   11.10    2.93
   2   2 -11   15.20    3.21
  -2  -2  10    7.64    2.35
  -2   2  10    9.38    2.31
  -2   2  10    8.09    1.41
  -2  -2  10    5.76    1.28
   2  -2 -10    6.16    2.38
  -2  -2   9   12.29    2.31
  -2  -2   9   11.98    1.38
  -2   2   9   10.64    1.44
  -2   2   9   14.80    2.33
   2  -2  -9    8.61    2.26
  -2   2   8  152.02    7.58
  -2  -2   8  137.15    7.12
   2  -2  -8  145.02    7.69
  -2  -2   8  155.00    7.78
  -2  -2   7  322.54   13.87
  -2   2   7  314.69   14.10
   2  -2  -7  312.68   14.25
  -2  -2   7  333.86   14.32
  -2  -2   6  158.11    7.36
  -2   2   6  172.12    7.71
   2  -2  -6  153.61    7.76
  -2  -2   5  600.27   24.07
  -2   2   5  588.58   24.29
   2  -2  -5  585.50   24.42
  -2   2   4   38.42    2.59
   2  -2  -4   42.26    2.79
   2  -2  -3  507.63   20.64
   2  -2  -2  728.60   29.16
   2  -2  -1   10.05    1.39
   2   2  -1   11.30    0.98
  -2  -2   0  885.65   35.26
  -2  -2  -1 3745.76  141.39
  -2   2  -1 3552.87  140.93
  -2  -2  -2  775.65   31.15
  -2  -2  -3  353.71   14.53
   2  -2   3  337.61   14.51
  -2  -2  -4   90.48    4.66
   2  -2   4   81.71    4.55
   2  -2   5   34.72    2.75
   2  -2   6  172.82    8.47
  -2   2  -7   49.22    2.58
   2   2   7   44.99    2.66
   2  -2   7   49.45    3.73
   2   2   8  122.25    5.76
   2  -2   8  117.74    6.99
   2   2   8  130.30    5.96
   2  -2   8  127.75    5.94
   2  -2   9   73.54    5.45
   2   2   9   75.04    5.38
   2  -2   9   73.31    4.04
   2  -2  10    3.46    1.47
   2  -2  10    0.52    2.09
   2   2  10   -0.26    2.30
   2  -2  11    6.09    1.50
   2  -2  12   -0.19    1.15
  -2   2 -13    0.07    0.97
   2  -2  13   -0.55    1.08
  -2   2 -14   59.58    2.86
  -2  -2 -14   56.65    2.78
   2  -2  14   58.28    2.99
   2   2  15    1.04    0.60
   2  -2  15    0.68    0.57
  -2  -3  16   -0.26    0.69
  -2   3  16    0.54    0.69
  -2   3  15   11.67    1.17
   2   3 -15   12.13    1.32
   2   3 -14   73.26    3.52
  -2   3  14   70.71    3.59
   2   3 -14   67.76    3.73
  -2   3  13  188.39    8.32
   2   3 -13  188.44    8.25
  -2  -3  12    2.02    2.20
  -2   3  12    0.25    2.17
  -2   3  12   -0.53    1.23
  -2   3  11   -0.24    2.21
  -2  -3  11    2.94    2.16
  -2  -3  11    1.61    1.10
  -2   3  11    3.74    1.36
   2   3 -11   -2.70    2.51
   2  -3 -11    0.54    2.29
  -2   3  10   75.10    5.15
  -2  -3  10   65.06    5.04
  -2  -3  10   75.59    3.74
  -2   3  10   73.10    3.92
   2  -3 -10   74.22    5.38
   2   3 -10   77.69    5.50
  -2   3   9    1.40    1.83
  -2  -3   9    1.01    1.74
   2   3  -9    1.94    1.89
   2  -3  -9    1.94    1.87
  -2   3   9    2.04    1.18
  -2  -3   9    2.41    1.05
  -2   3   9    3.73    1.85
  -2   3   8  141.70    7.59
  -2  -3   8  163.63    7.89
  -2   3   8  141.80    6.51
  -2  -3   8  141.00    7.08
   2  -3  -8  145.19    7.69
   2   3  -8  146.17    7.77
  -2   3   8  163.17    7.76
   2   3  -7   19.20    2.36
   2  -3  -7   15.44    2.28
  -2  -3   7   15.66    1.84
  -2   3   7   16.87    2.22
  -2   3   7   19.46    2.34
  -2  -3   7   17.51    2.24
   2  -3  -6  434.04   18.82
   2   3  -6  450.44   18.87
  -2  -3   6  439.96   18.33
  -2   3   6  447.44   18.73
   2   3  -5   88.58    4.74
   2  -3  -5   86.30    4.69
  -2   3   5   89.93    4.67
  -2  -3   5   86.86    4.32
  -2  -3   4 1035.31   41.84
  -2   3   4 1078.56   42.19
   2   3  -3  395.15   16.05
   2  -3  -3  383.96   16.04
   2   3  -2    6.97    1.23
   2  -3  -2    5.90    1.20
   2   3  -1 1526.28   59.38
   2   3  -1 1496.77   59.58
   2  -3  -1 1489.46   59.56
  -2  -3   0  393.58   15.69
  -2   3   0  382.82   15.67
   2   3   0  380.34   15.44
  -2  -3  -1 2613.43   98.29
  -2   3  -1 2582.08   98.27
  -2   3  -1 2403.36   97.91
  -2   3  -2  868.02   34.61
  -2  -3  -2  941.35   34.67
  -2   3  -2  822.71   34.24
  -2   3  -3  231.69   10.43
  -2  -3  -3  252.04   10.49
  -2  -3  -4  610.96   25.05
  -2   3  -4  595.31   25.05
   2   3   4  619.79   25.07
   2  -3   4  610.27   25.07
   2  -3   5   95.65    5.23
   2   3   5   95.89    5.22
   2  -3   6   14.38    2.05
   2   3   6   12.97    2.01
  -2   3  -7  207.61    8.95
   2  -3   7  215.62   10.33
   2   3   7  229.95   10.44
   2   3   7  211.17    9.10
   2   3   8    6.77    1.32
   2   3   8    9.13    1.45
   2  -3   8    5.59    1.37
   2  -3   8    5.35    2.00
   2   3   8    9.39    2.25
  -2   3  -8    8.45    1.31
  -2   3  -8    8.06    1.24
   2   3   9   96.28    6.19
   2   3   9   99.89    4.85
   2  -3   9   91.46    4.78
   2  -3  10   10.91    1.70
   2   3  10   10.64    1.71
   2  -3  11    4.45    1.44
   2   3  11    5.25    1.46
   2  -3  12    2.91    1.29
   2   3  12    2.62    1.27
  -2   3 -13   16.18    1.51
   2   3  13   17.01    1.63
   2  -3  13   13.58    1.58
  -2  -3 -14    0.04    0.70
  -2   3 -14    0.36    0.80
   2  -3  14   -0.27    0.86
   2   3  14    1.29    0.89
  -2  -4  16   30.68    1.62
  -2   4  16   28.59    1.59
   2   4 -15    9.27    1.04
   2   4 -15   11.50    1.29
  -2   4  15   12.02    1.18
   2   4 -14    0.94    1.06
  -2   4  14    1.43    1.04
   2   4 -14    0.08    1.08
  -2   4  13  161.07    7.14
   2   4 -13  153.51    7.02
  -2   4  12   62.41    3.41
  -2   4  12   53.48    4.62
  -2  -4  12   46.97    4.55
  -2   4  11  111.80    5.13
  -2   4  11   92.05    6.40
  -2  -4  11  104.16    6.59
   2  -4 -11   88.56    6.44
   2   4 -11   90.93    6.48
  -2   4  10  169.31    7.43
  -2   4  10  161.64    8.70
  -2  -4  10  161.23    8.72
   2  -4 -10  154.08    8.85
   2   4 -10  157.74    8.90
  -2   4   9   15.02    2.38
  -2  -4   9   10.60    2.22
   2   4  -9    9.97    2.24
   2  -4  -9    9.72    2.24
  -2   4   9   11.31    1.50
  -2   4   9    8.38    2.19
  -2   4   8   28.03    2.83
  -2  -4   8   29.63    2.89
  -2   4   8   25.86    1.93
  -2  -4   8   20.21    2.11
   2  -4  -8   27.17    2.89
   2   4  -8   27.23    2.88
  -2   4   8   29.18    2.87
   2   4  -7   79.72    4.86
   2  -4  -7   83.43    4.91
  -2   4   7   87.24    4.94
  -2  -4   7   81.42    4.93
  -2   4   7   86.75    4.96
  -2  -4   7   78.32    4.27
   2   4  -6   37.71    2.99
   2  -4  -6   36.99    2.95
  -2  -4   6   37.29    2.42
  -2   4   6   34.40    2.77
   2   4  -5 1001.54   39.13
   2  -4  -5  936.44   39.04
  -2   4   5  993.74   39.11
  -2  -4   5  950.21   38.55
  -2   4   4  321.03   13.74
  -2  -4   4  325.64   13.30
   2  -4  -3  634.22   25.92
   2   4  -3  651.73   25.99
   2   4  -2  828.25   32.34
   2   4  -2  818.95   32.31
   2  -4  -2  781.25   32.28
   2  -4  -1  308.38   13.18
   2   4  -1  330.30   13.22
   2   4  -1  324.16   13.12
  -2   4   0   79.09    3.85
  -2  -4   0   79.12    3.86
   2   4   0   84.76    3.76
  -2  -4  -1  335.86   13.34
  -2   4  -1  329.12   13.32
  -2   4  -1  310.84   13.06
  -2  -4  -2  179.67    7.63
  -2   4  -2  174.17    7.60
  -2   4  -2  166.86    7.32
  -2  -4  -3   93.62    4.83
  -2   4  -3   99.99    4.84
  -2   4  -4  115.11    5.82
  -2  -4  -4  117.55    5.84
   2   4   4  114.82    5.80
   2  -4   4  119.98    5.86
   2  -4   5    2.07    1.49
   2   4   5    0.52    1.33
   2  -4   6   13.33    2.01
   2   4   6   10.21    1.90
   2   4   7    4.52    1.15
   2   4   7    4.27    1.03
  -2   4  -7    3.87    1.15
  -2   4  -7    3.04    1.10
   2   4   7    6.11    1.28
   2  -4   7    5.83    1.24
   2  -4   7    6.63    1.84
   2   4   7    4.04    1.75
  -2   4  -7    4.83    1.13
   2  -4   8   97.31    6.20
   2   4   8  107.34    6.34
   2   4   8  110.96    5.20
   2  -4   8  109.93    5.18
  -2   4  -8  100.56    4.91
   2   4   8  103.63    5.07
  -2   4  -8  107.38    5.00
   2   4   9    5.67    1.40
   2  -4   9    5.41    1.46
   2  -4   9    5.28    2.40
   2   4   9    8.12    2.51
   2  -4  10   10.85    1.70
   2   4  10    9.56    1.61
   2   4  11   12.73    1.73
   2  -4  11   17.26    1.84
   2   4  12    2.88    1.28
   2  -4  12    3.45    1.26
  -2   4 -13   13.02    1.41
   2  -4  13   12.41    1.47
   2   4  13   12.82    1.49
  -2   4 -14    2.70    0.84
  -2  -4 -14    2.90    0.73
   2   4  14    1.63    0.88
   2  -4  14    4.53    0.95
   2   5 -15    4.92    0.91
  -2   5  15    5.45    0.94
   2   5 -15    4.66    1.06
   2   5 -14    0.36    1.03
  -2   5  14    0.74    1.02
   2   5 -14    2.47    1.16
   2   5 -13   -0.15    1.14
  -2   5  13    1.82    1.19
  -2   5  12  119.26    7.53
  -2  -5  12  115.09    7.48
  -2   5  12  138.17    6.16
  -2   5  11   47.06    4.39
  -2  -5  11   53.78    4.60
   2   5 -11   46.26    4.47
  -2   5  11   54.16    3.21
  -2   5  10   22.79    3.07
  -2  -5  10   23.59    3.21
  -2   5  10   25.43    2.16
   2  -5 -10   22.55    3.14
   2   5 -10   21.94    3.14
  -2   5   9   10.01    2.20
  -2  -5   9    9.96    2.25
  -2   5   9    9.79    1.51
   2   5  -9    8.68    2.20
   2  -5  -9   12.10    2.38
  -2   5   9   12.10    2.38
  -2   5   8   98.54    5.65
  -2  -5   8  108.01    5.81
  -2   5   8  102.02    5.85
  -2   5   8   91.37    4.61
   2  -5  -8   93.30    5.70
   2   5  -8   97.66    5.77
  -2  -5   7   38.96    2.66
  -2   5   7   50.71    3.53
  -2  -5   7   47.16    3.42
  -2   5   7   44.89    3.36
   2  -5  -7   42.81    3.41
   2   5  -7   44.91    3.39
  -2  -5   6  191.85    8.76
  -2   5   6  214.11    9.59
   2  -5  -6  204.98    9.47
   2   5  -6  216.62    9.58
  -2  -5   5  333.03   13.95
   2   5  -5  353.68   14.62
  -2  -5   4  751.05   29.93
   2   5  -3    3.07    1.20
   2  -5  -3    2.16    1.12
   2   5  -2   52.03    2.81
   2  -5  -2   47.29    2.63
   2   5  -2   47.13    2.63
   2   5  -1  122.91    5.56
   2   5  -1  126.65    5.56
   2  -5  -1  122.91    5.52
  -2   5   0   84.58    4.05
   2   5   0   89.30    4.16
  -2   5   0   90.54    4.12
  -2  -5   0   89.85    4.13
  -2   5  -1  164.49    7.31
  -2  -5  -1  183.39    7.50
  -2   5  -1  171.90    7.45
  -2   5  -2  804.27   33.95
  -2   5  -2  859.53   34.13
  -2  -5  -2  908.21   34.17
  -2   5  -3   32.78    2.16
  -2   5  -3   34.40    2.45
  -2  -5  -3   33.99    2.43
  -2  -5  -4  176.98    8.14
  -2   5  -4  176.68    8.20
   2  -5   5  137.42    6.93
   2   5   5  142.02    6.96
  -2   5  -6    8.94    1.26
  -2   5  -6   10.12    1.27
   2  -5   6   12.04    1.98
   2   5   6   11.40    1.89
   2   5   7   33.95    2.23
  -2   5  -7   32.95    2.17
   2  -5   7   30.45    3.02
   2   5   7   33.85    3.14
   2   5   7   36.71    2.30
   2  -5   7   33.85    2.27
   2   5   7   29.26    2.06
  -2   5  -7   29.21    2.07
  -2   5  -7   32.24    2.13
  -2   5  -8    2.02    1.25
   2   5   8    2.23    1.21
   2  -5   8    2.25    1.22
   2  -5   8    5.54    2.08
   2   5   8    2.33    1.83
   2   5   8    2.40    1.19
   2   5   8    2.24    1.08
  -2   5  -8    3.38    1.25
   2   5   9    5.31    1.42
   2  -5   9    2.86    1.37
   2  -5  10    6.91    1.53
   2   5  10    4.97    1.44
   2  -5  11    0.88    1.30
   2   5  11    0.77    1.24
   2   5  12    0.68    1.12
   2  -5  12   -0.26    1.15
  -2   5 -12   -1.76    1.16
   2  -5  13   -0.14    1.03
   2   5  13   -0.54    1.05
  -2   5 -13    0.92    1.01
   2   5  14    3.43    0.87
   2  -5  14    4.00    0.87
  -2   5 -14    3.85    0.86
   2   6 -15    0.52    0.78
   2   6 -15    0.40    0.88
  -2  -6  15    1.30    0.87
  -2   6  15    0.50    0.84
  -2   6  15    0.28    0.79
   2   6 -14    0.48    1.03
   2   6 -14    1.29    1.10
  -2   6  14    0.80    1.01
   2   6 -13    8.52    1.43
   2   6 -13    9.20    1.57
  -2   6  13   12.55    1.56
  -2   6  12   23.56    2.11
  -2   6  11    9.62    2.22
  -2  -6  11    7.00    2.28
  -2   6  11    5.98    1.45
   2   6 -10  331.96   15.08
   2  -6 -10  300.24   14.83
  -2  -6  10  315.36   14.81
  -2   6  10  326.13   14.82
  -2   6  10  315.93   13.47
  -2   6   9    3.29    1.99
   2  -6  -9    2.99    1.89
   2   6  -9    3.44    1.93
  -2   6   9    3.84    1.85
  -2  -6   9    4.69    1.99
  -2   6   9    5.93    1.38
   2   6  -8   31.40    2.04
   2   6  -8   34.77    3.20
   2  -6  -8   27.59    3.06
  -2  -6   8   31.96    3.05
  -2   6   8   37.10    3.15
  -2   6   8   31.04    3.20
   2   6  -7   43.80    3.35
   2  -6  -7   39.32    3.27
  -2   6   7   45.79    3.38
  -2  -6   7   41.67    3.32
  -2   6   7   45.54    3.50
   2  -6  -6   87.28    5.04
   2   6  -6   96.85    5.13
  -2  -6   5    1.16    0.81
  -2  -6   4    9.30    0.99
  -2   6   3    5.39    1.44
   2   6  -3    4.88    1.33
   2  -6  -3    3.95    1.16
   2   6  -3    2.48    1.22
   2   6  -2   36.57    2.46
   2  -6  -2   41.95    2.32
   2   6  -2   39.44    2.33
  -2   6   1   19.56    1.53
  -2  -6   1   19.47    1.56
   2  -6  -1   18.53    1.48
   2   6  -1   20.19    1.55
   2   6  -1   19.56    1.70
  -2  -6   0    2.73    0.99
  -2   6   0    3.44    0.98
   2   6   0    5.57    1.17
  -2   6   0    3.83    1.05
  -2  -6  -1  208.96    8.61
  -2   6  -1  201.96    8.57
  -2   6  -1  193.10    8.54
  -2   6  -2  365.62   14.87
  -2  -6  -2  365.91   14.86
  -2   6  -2  345.05   14.76
  -2   6  -3    4.48    1.38
  -2   6  -3    4.14    1.19
  -2   6  -4    4.03    1.22
  -2   6  -5    8.71    1.53
   2   6   6    5.55    1.18
  -2   6  -6    5.21    1.16
  -2   6  -6    3.87    1.11
   2  -6   6    6.88    1.68
   2   6   6    5.62    1.72
  -2   6  -6    6.88    1.24
   2   6   6    6.31    1.16
   2   6   7    0.08    1.08
   2   6   7    1.34    1.07
  -2   6  -7    1.84    1.18
  -2   6  -7   -0.58    1.13
  -2   6  -7    1.33    1.11
   2   6   7    1.87    1.10
   2  -6   7    0.08    1.09
   2  -6   7   -0.18    1.68
   2   6   7    0.18    1.65
   2   6   8   92.06    4.58
  -2   6  -8   83.94    4.41
  -2   6  -8   89.51    4.50
   2   6   8   98.70    4.63
   2  -6   8   94.59    4.60
   2   6   8   87.08    4.37
   2  -6   9   34.93    2.53
   2   6   9   38.82    2.60
   2   6   9   34.49    2.32
   2  -6  10    0.68    1.27
   2   6  10    0.29    1.25
  -2   6 -11    3.22    1.34
   2  -6  11    2.79    1.27
   2   6  11    0.18    1.22
  -2   6 -12  156.47    6.76
   2   6  12  149.05    6.69
   2  -6  12  138.47    6.64
   2   6  12  144.28    6.38
   2  -6  13    3.97    1.10
   2   6  13    3.86    1.07
  -2   6 -13    4.34    1.10
   2  -6  14    0.56    0.74
   2   6  14    1.37    0.71
  -2   6 -14    0.53    0.76
   2   7 -15   14.33    1.31
   2   7 -15   15.03    1.17
  -2  -7  15   12.93    1.14
  -2   7  15   12.69    1.19
   2   7 -14   34.61    2.18
   2   7 -14   33.42    2.28
  -2   7  14   35.40    2.21
   2   7 -13    9.85    1.41
   2   7 -13    8.03    1.51
  -2   7  13    8.03    1.26
  -2   7  13    7.65    1.39
   2   7 -12   33.73    2.44
  -2   7  12   35.99    2.52
  -2   7  11   75.97    3.99
  -2   7  11   69.10    5.11
  -2  -7  11   64.69    5.09
  -2   7  10  366.34   15.04
   2   7 -10  344.48   14.78
  -2   7  10  369.36   16.32
  -2  -7  10  360.45   16.32
  -2   7   9    0.19    1.08
   2   7  -9    1.28    1.08
  -2   7   9    1.36    2.08
  -2   7   9    1.71    1.77
  -2  -7   9   -0.58    1.78
  -2   7   8   45.32    3.76
  -2   7   8   50.78    3.68
  -2  -7   8   49.56    3.66
  -2   7   8   45.27    2.64
   2   7  -8   47.37    3.72
   2  -7  -8   48.69    3.77
   2   7  -8   44.90    2.63
  -2   7   7    8.81    1.31
  -2   7   7    7.89    1.86
  -2  -7   7    9.72    1.98
  -2   7   7    8.53    1.22
   2   7  -7   11.60    1.25
  -2  -7   6    1.17    1.49
  -2   7   6    1.27    1.46
  -2   7   5  134.86    6.77
   2   7  -4  140.40    6.75
  -2   7   4  137.79    6.72
  -2  -7   3  705.97   29.07
  -2   7   3  800.47   29.95
   2   7  -3  794.62   30.01
   2   7  -2   19.01    1.77
   2   7  -2   16.66    1.47
   2  -7  -2   16.79    1.46
   2  -7  -1   12.14    1.19
   2   7  -1   10.49    1.22
   2   7  -1   12.45    1.52
  -2  -7   1   10.86    1.21
  -2   7   1   11.18    1.23
   2   7   0   57.59    2.91
   2  -7   0   48.76    2.81
  -2  -7   0   56.59    2.81
  -2   7   0   54.53    2.82
   2   7   0   59.83    3.17
  -2   7   0   56.23    3.08
  -2  -7  -1  333.08   13.39
  -2   7  -1  317.74   13.36
  -2   7  -1  321.92   13.51
  -2   7  -2  115.72    5.29
  -2  -7  -2  116.48    5.31
  -2   7  -2  105.15    5.28
  -2   7  -3  136.45    6.60
  -2  -7  -3  148.19    6.67
  -2   7  -3  144.55    6.63
  -2   7  -4   95.85    4.93
  -2   7  -5    0.33    1.04
  -2   7  -5    1.30    0.98
  -2   7  -5    2.37    1.38
  -2   7  -5    1.22    1.02
  -2   7  -6    2.04    1.06
  -2   7  -6    1.46    1.12
  -2   7  -6    1.89    1.37
  -2   7  -6    2.06    1.09
   2   7   6    2.05    1.07
   2   7   7  125.62    5.58
   2  -7   7  121.95    5.59
   2   7   7  130.29    5.64
  -2   7  -7  112.65    5.58
  -2   7  -7  113.51    6.40
  -2   7  -7  117.69    5.55
  -2   7  -7  112.19    5.49
   2   7   7  124.53    5.66
   2   7   8    1.21    1.14
  -2   7  -8    1.99    1.35
  -2   7  -8    1.49    1.64
   2   7   8    2.83    1.27
   2  -7   8   -0.42    1.16
  -2   7  -8    1.39    1.24
   2   7   9    7.03    1.50
   2  -7   9    7.55    1.50
   2   7   9    6.34    1.36
   2  -7  10   73.26    4.06
   2   7  10   76.62    4.08
  -2   7 -10   79.62    4.21
   2   7  11   15.03    1.66
   2   7  11   12.42    1.64
   2  -7  11   18.93    1.82
  -2   7 -11   16.84    1.77
   2  -7  12    8.89    1.39
   2   7  12   11.13    1.41
   2   7  12    9.15    1.27
  -2   7 -12   11.27    1.43
  -2   7 -13   -0.06    0.92
   2  -7  13   -0.59    0.90
   2   7  13    0.21    0.89
   2  -7  14   24.22    1.49
  -2   7 -14   37.29    1.73
   2   8 -15    0.30    0.84
   2   8 -14    4.92    1.09
   2   8 -14    5.17    1.22
  -2   8  14    3.07    1.07
   2   8 -13    0.60    1.13
  -2   8  13   -0.82    0.99
   2   8 -13   -0.94    1.21
  -2   8  13    1.25    1.16
   2   8 -12   -0.17    1.24
  -2   8  12    2.05    1.26
   2   8 -12    0.11    1.31
   2   8 -11    0.68    1.10
  -2   8  11   -0.21    2.23
  -2  -8  11   -1.51    2.31
   2   8 -10    4.54    1.27
  -2   8  10    3.65    2.01
  -2  -8  10    6.44    2.22
  -2   8   9  133.18    6.15
  -2   8   9  133.83    7.30
  -2  -8   9  136.81    7.39
   2   8  -9  138.72    6.21
  -2   8   8  169.60    7.21
  -2   8   8  154.82    7.02
  -2   8   8  165.70    8.09
  -2  -8   8  151.68    8.00
   2   8  -8  156.21    7.03
  -2   8   7   79.06    3.87
  -2   8   7   78.63    4.65
  -2  -8   7   72.66    4.58
  -2   8   7   76.70    3.78
   2   8  -7   76.36    3.79
  -2   8   6   35.95    2.30
  -2   8   6   41.44    3.06
  -2  -8   6   42.34    3.06
   2   8  -6   43.37    3.28
  -2   8   6   41.03    3.23
  -2   8   5   76.06    4.53
   2   8  -5   80.02    4.63
  -2   8   4    2.25    1.37
   2   8  -4    0.90    1.28
  -2   8   3    1.10    1.28
   2   8  -3    0.34    1.18
   2   8  -2   45.86    2.92
  -2   8   2   43.87    2.82
   2   8  -2   48.14    2.55
   2  -8  -2   45.18    2.50
   2   8  -1  145.16    6.47
  -2  -8   1  130.25    5.86
  -2   8   1  130.77    5.86
   2   8  -1  142.47    5.92
   2  -8  -1  134.57    5.87
   2  -8   0   80.93    3.98
   2   8   0   89.68    4.06
  -2   8   0   87.57    4.02
  -2  -8   0   87.00    4.03
   2   8   0   97.12    4.59
  -2   8   0   86.31    4.40
  -2  -8  -1   29.53    1.94
  -2   8  -1   28.39    1.91
  -2   8  -1   27.13    2.15
  -2  -8  -2  326.02   12.68
  -2   8  -2  294.42   12.59
  -2   8  -2  282.17   12.75
  -2   8  -3  346.80   14.71
  -2   8  -4  220.21    9.39
  -2   8  -4  238.27   10.13
  -2   8  -4  221.06    9.38
  -2   8  -5   88.74    4.33
  -2   8  -5   92.02    5.02
  -2   8  -5   88.17    4.38
   2   8   5   96.31    4.39
  -2   8  -5   93.79    4.34
   2   8   6  221.20    9.43
  -2   8  -6  216.61    9.34
  -2   8  -6  224.08    9.40
  -2   8  -6  230.53   10.31
  -2   8  -6  209.28    9.41
   2   8   6  219.47    9.40
   2  -8   7   43.10    2.70
   2   8   7   48.36    2.76
  -2   8  -7   44.85    2.78
  -2   8  -7   48.29    3.65
   2   8   7   45.86    2.77
  -2   8  -7   46.46    2.76
  -2   8  -7   44.35    2.74
   2   8   8   11.66    1.55
   2  -8   8   12.41    1.55
  -2   8  -8   11.62    1.59
  -2   8  -8   11.68    2.19
  -2   8  -8   13.61    1.67
   2   8   8   12.41    1.59
   2   8   9   46.33    2.91
  -2   8  -9   52.81    3.15
   2  -8   9   46.26    2.94
   2   8   9   48.56    2.97
  -2   8  -9   51.84    3.02
  -2   8 -10   75.01    4.11
   2   8  10   79.56    4.02
   2  -8  10   69.93    3.92
  -2   8 -11   72.03    3.78
   2   8  11   70.25    3.64
   2  -8  11   59.36    3.54
   2   8  11   71.95    3.60
   2   8  12  108.39    5.12
   2  -8  12  103.44    5.09
   2   8  12  110.71    5.02
   2  -8  13    3.24    0.87
  -2   8 -13    6.85    1.08
  -2   8 -14   10.16    0.95
   2   9 -15   31.82    1.83
   2   9 -14   32.71    1.96
  -2   9  14   27.26    1.90
   2   9 -14   29.04    2.03
   2   9 -13   19.39    1.74
  -2   9  13   18.49    1.71
  -2   9  13   19.29    1.62
  -2   9  12   13.00    1.60
   2   9 -12   12.16    1.60
   2   9 -11    1.00    1.23
  -2   9  10    4.88    1.46
  -2   9  10    3.45    1.23
  -2   9  10    4.45    2.14
   2   9 -10    2.85    1.24
  -2   9   9   57.35    3.26
  -2   9   9   58.90    3.16
   2   9  -9   54.25    3.12
  -2   9   9   47.81    4.02
  -2  -9   9   52.26    4.09
  -2   9   8   21.21    2.68
  -2  -9   8   25.57    2.78
  -2   9   8   28.62    2.12
  -2   9   8   23.37    1.97
  -2   9   8   24.97    3.01
   2   9  -8   26.38    1.98
  -2   9   7    4.98    1.60
  -2  -9   7    3.96    1.62
  -2   9   7    3.66    1.17
  -2   9   7    3.33    1.86
   2   9  -7    5.30    1.93
  -2   9   7    4.93    1.22
   2   9  -7    3.59    1.11
  -2   9   6   10.91    1.80
  -2  -9   6    7.97    1.70
  -2   9   6   11.75    2.05
   2   9  -6   10.99    2.00
  -2   9   6    7.39    1.26
   2   9  -6    8.45    1.30
   2   9  -6    8.63    1.23
   2   9  -6    8.58    1.33
  -2   9   5    8.42    1.55
  -2  -9   5    6.44    1.49
  -2   9   5    6.43    1.20
   2   9  -5   10.05    1.25
  -2   9   5   10.15    1.80
   2   9  -5   13.12    1.98
   2   9  -4  376.72   16.11
  -2   9   4  365.43   15.93
  -2   9   3   50.09    3.21
   2   9  -3   47.82    3.26
  -2   9   2  272.99   11.21
  -2  -9   2  258.49   11.18
   2   9  -2  276.50   11.95
  -2   9   2  292.96   11.77
  -2   9   1   73.00    3.50
   2  -9  -1   76.53    3.55
   2   9  -1   83.02    3.60
  -2  -9   1   69.84    3.50
   2   9  -1   82.16    4.31
  -2   9   1   86.67    4.08
  -2  -9   0  234.08    9.63
  -2   9   0  236.07    9.62
   2  -9   0  217.10    9.58
   2   9   0  239.07    9.65
   2   9   0  245.76   10.41
  -2   9  -1   39.91    2.28
   2   9   1   41.82    2.28
   2  -9   1   35.52    2.25
  -2   9  -1   40.80    2.74
  -2   9  -2  117.74    5.94
  -2  -9  -2  126.33    5.63
  -2   9  -3    5.04    1.41
  -2   9  -4   74.42    3.66
   2   9   4   79.71    3.76
  -2   9  -4   70.16    4.26
  -2   9  -4   72.78    3.68
  -2   9  -4   77.41    3.68
   2   9   5   63.50    3.26
  -2   9  -5   61.38    3.21
  -2   9  -5   59.53    3.87
  -2   9  -5   60.94    3.21
  -2   9  -5   57.99    3.17
   2   9   6  114.22    5.16
  -2   9  -6  105.23    5.91
  -2   9  -6  104.52    5.07
  -2   9  -6  104.11    5.08
  -2   9  -6  109.11    5.14
  -2   9  -7    0.71    1.23
  -2   9  -7   -0.55    1.64
   2   9   7    0.42    1.03
  -2   9  -7    0.68    1.27
   2   9   7    0.41    1.13
  -2   9  -8    6.65    1.48
   2   9   8    6.42    1.34
  -2   9  -8    9.52    1.60
  -2   9  -8    5.33    1.91
   2   9   8    5.95    1.30
   2  -9   8    7.10    1.40
   2   9   9    0.58    1.23
  -2   9  -9    0.10    1.20
   2   9   9    1.46    1.19
   2  -9   9   -0.08    1.15
  -2   9  -9    0.34    1.34
  -2   9 -10   94.60    4.77
   2   9  10   93.17    4.52
   2  -9  10   87.76    4.49
  -2   9 -11    0.18    1.16
   2   9  11    2.43    1.18
   2  -9  11    0.57    1.08
   2   9  11    1.27    1.08
   2   9  12   44.53    2.41
  -2   9 -12   47.26    2.61
  -2   9 -13    0.38    0.84
  -2   9 -14   14.95    1.08
  -2  10  14    2.72    0.96
   2  10 -14    3.42    1.00
  -2  10  13   16.98    1.54
   2  10 -13   20.95    1.73
  -2  10  12    6.05    1.35
   2  10 -12    5.65    1.35
  -2  10  11   41.19    2.64
   2  10 -11   39.03    2.60
  -2  10  11   38.83    2.60
   2  10 -10  130.39    6.30
  -2  10  10  126.99    5.90
  -2  10  10  124.98    6.04
  -2  10   9   33.23    2.40
  -2  10   9   37.62    2.53
   2  10  -9   38.73    2.69
  -2  10   8  140.75    6.63
  -2  10   8  155.19    6.74
  -2  10   8  151.81    8.15
   2  10  -8  152.79    6.92
  -2  10   8  132.63    7.36
  -2  10   7    0.41    1.76
   2  10  -7    0.65    1.67
  -2  10   7    2.67    1.14
  -2  10   7   -0.92    1.46
   2  10  -7    1.06    1.17
  -2  10   7   -0.30    1.17
  -2  10   6   25.48    1.97
   2  10  -6   26.78    2.79
  -2  10   6   31.51    2.94
  -2  10   6   26.45    1.93
  -2  10   6   22.31    2.24
   2  10  -6   27.81    2.05
   2  10  -6   27.41    1.90
  -2  10   5   54.46    2.83
  -2  10   5   42.58    2.89
  -2  10   5   45.47    2.68
   2  10  -5   47.39    2.72
   2  10  -5   48.17    3.62
  -2  10   5   44.97    3.49
  -2  10   4  134.86    5.97
  -2  10   4  124.18    5.90
   2  10  -4  141.57    6.93
  -2  10   4  141.32    6.75
  -2  10   4  132.42    6.08
   2  10  -3    1.65    1.29
  -2  10   3    2.07    1.30
  -2  10   2   10.35    1.01
  -2  10   2   14.28    1.73
   2  10  -2   15.84    1.96
  -2  10   1  212.78    8.43
   2  10  -1  207.27    8.86
   2  10   0  142.87    6.14
  -2  10   0  138.75    6.13
  -2  10   0  162.53    6.68
   2  10   0  163.31    7.24
  -2  10  -1  103.73    5.38
   2  10   1  104.80    4.64
  -2  10  -2  220.53    9.95
  -2  10  -3   88.67    4.19
  -2  10  -3   90.52    4.87
  -2  10  -3   87.18    4.14
  -2  10  -4    0.59    0.99
  -2  10  -4   -0.14    1.29
   2  10   4    0.37    1.14
   2  10   4    0.62    1.06
  -2  10  -5    3.63    1.18
  -2  10  -5    3.30    1.53
  -2  10  -5    3.69    1.13
   2  10   5    3.75    1.19
  -2  10  -5    2.59    1.10
  -2  10  -6   69.77    3.68
  -2  10  -6   68.96    3.69
  -2  10  -6   71.03    4.55
   2  10   6   68.26    3.69
  -2  10  -6   68.37    3.68
  -2  10  -7   -0.19    1.53
   2  10   7    2.84    1.30
  -2  10  -7    1.51    1.35
  -2  10  -7    4.24    1.36
   2  10   8   45.52    2.87
  -2  10  -8   46.32    2.89
  -2  10  -8   47.59    2.90
   2  10   8   41.16    2.64
   2  10   9    2.30    1.14
   2  10   9    3.57    1.33
  -2  10  -9    5.24    1.41
  -2  10 -10  307.30   12.88
   2  10  10  320.90   12.77
   2  10  10  281.28   12.50
   2  10  11    0.91    1.14
  -2  10 -11    2.86    1.27
   2  10  12   77.59    3.82
  -2  10 -12   87.23    4.08
  -2  10 -13    6.54    1.02
   2  11 -14    5.00    1.02
   2  11 -14    5.21    0.98
   2  11 -13   35.16    2.17
  -2  11  13   32.92    2.07
   2  11 -13   29.03    2.19
   2  11 -12    1.99    1.19
   2  11 -12    2.07    1.27
  -2  11  12   -0.08    1.12
  -2  11  12    2.74    1.16
   2  11 -11   19.75    1.91
  -2  11  11   20.20    1.93
  -2  11  11   19.23    1.90
   2  11 -11   17.42    2.00
  -2  11  10    6.62    1.46
  -2  11  10    3.97    1.38
  -2  11  10    4.37    1.36
   2  11 -10    5.11    1.48
  -2  11   9   46.16    2.89
   2  11  -9   48.22    3.12
  -2  11   9   46.84    3.04
  -2  11   9   45.20    2.88
   2  11  -8    0.30    1.25
  -2  11   8    0.23    1.93
  -2  11   8    0.49    1.18
  -2  11   8    1.16    1.29
  -2  11   7   23.55    1.92
  -2  11   7   17.22    2.68
   2  11  -7   20.40    2.90
   2  11  -7   23.77    2.08
  -2  11   7   25.44    2.07
  -2  11   7   23.71    1.99
  -2  11   6  139.41    6.66
  -2  11   6  142.99    6.55
   2  11  -6  156.28    6.80
  -2  11   6  149.86    6.78
   2  11  -6  147.95    6.51
   2  11  -6  151.79    7.97
  -2  11   6  157.54    7.93
   2  11  -5   25.43    2.69
  -2  11   5   23.24    2.47
  -2  11   5   23.66    1.88
   2  11  -5   21.12    1.78
  -2  11   5   20.08    1.81
   2  11  -5   20.90    1.64
  -2  11   4   25.36    1.92
  -2  11   4   23.40    1.88
  -2  11   4   24.92    2.44
   2  11  -4   24.62    2.57
   2  11  -4   22.64    1.71
   2  11  -4   29.25    1.88
  -2  11   3    0.87    1.03
   2  11  -3   -0.15    1.44
  -2  11   3    0.48    1.24
  -2  11   3    1.44    1.01
  -2  11   2   10.81    1.36
  -2  11   2   12.56    1.70
   2  11  -2   11.71    1.92
   2  11  -1  217.55   10.01
  -2  11   1  212.69    9.38
  -2  11   0   20.90    1.65
   2  11   0   22.12    2.27
  -2  11   0   17.58    1.63
  -2  11   0   17.85    1.59
  -2  11  -1  118.35    6.14
  -2  11  -1  120.95    5.45
  -2  11  -1  117.54    5.38
  -2  11  -1  123.49    5.43
   2  11   2    7.47    1.16
  -2  11  -2    9.61    1.29
   2  11   2   10.19    1.26
  -2  11  -2    8.65    1.28
  -2  11  -2   10.32    1.79
   2  11   3   17.50    1.68
   2  11   3   17.53    1.59
  -2  11  -3   13.46    1.41
  -2  11  -3   16.05    1.54
  -2  11  -3   15.38    1.54
  -2  11  -3   15.69    2.07
  -2  11  -4    8.24    1.29
  -2  11  -4   10.54    1.86
   2  11   4    9.09    1.47
   2  11   4    9.55    1.39
  -2  11  -5    2.13    1.10
  -2  11  -5    0.17    1.43
   2  11   5    2.89    1.22
   2  11   5    1.00    1.26
  -2  11  -6    4.97    1.32
   2  11   6    4.65    1.31
  -2  11  -6    6.36    1.81
  -2  11  -6    8.12    1.50
  -2  11  -6    5.44    1.46
  -2  11  -7  125.60    6.04
  -2  11  -7  115.26    6.91
  -2  11  -7  126.69    5.96
  -2  11  -7  129.22    5.98
   2  11   7  127.78    6.01
  -2  11  -8    9.91    1.65
  -2  11  -8   11.72    1.74
   2  11   8   11.13    1.62
   2  11   9   72.55    3.93
   2  11  10   39.40    2.59
  -2  11 -10   39.25    2.69
   2  11  11    9.08    1.35
  -2  11 -11   10.25    1.45
   2  11  12    3.31    1.00
  -2  11 -12    3.94    1.09
   2  12 -14    9.35    1.08
   2  12 -13    0.42    1.00
   2  12 -13    0.96    0.98
  -2  12  13    0.35    0.89
  -2  12  13   -0.26    0.90
   2  12 -12    6.48    1.34
  -2  12  12    6.45    1.27
  -2  12  12    6.29    1.28
   2  12 -12    7.19    1.41
  -2  12  11    6.32    1.41
  -2  12  11    5.98    1.35
   2  12 -11    5.68    1.45
  -2  12  10    4.06    1.31
   2  12 -10    4.55    1.41
  -2  12  10    5.91    1.48
  -2  12  10    2.42    1.27
  -2  12   9    8.14    1.50
   2  12  -9   10.26    1.69
   2  12  -9   13.29    1.67
  -2  12   9   13.12    1.80
  -2  12   9   11.09    1.64
  -2  12   8    8.67    1.55
  -2  12   8    5.59    1.36
   2  12  -8    7.68    1.57
  -2  12   8    7.39    1.62
  -2  12   8    2.32    2.01
  -2  12   7  173.63    8.25
  -2  12   7  184.99    8.15
   2  12  -7  187.50    8.37
  -2  12   7  201.10    9.70
   2  12  -7  210.96   10.03
  -2  12   7  185.97    8.39
  -2  12   6    2.85    1.33
  -2  12   6    5.38    1.15
   2  12  -6    3.65    1.29
   2  12  -6    3.42    1.12
   2  12  -6    3.33    1.20
  -2  12   6    3.29    1.86
   2  12  -6    2.66    1.87
  -2  12   6    2.91    1.25
  -2  12   5    7.78    1.40
  -2  12   5    6.91    1.41
  -2  12   5    8.21    1.18
   2  12  -5    6.86    1.26
  -2  12   5    7.88    1.98
   2  12  -5    5.45    1.90
   2  12  -5    7.85    1.21
   2  12  -5    7.23    1.29
  -2  12   5    9.82    1.37
   2  12  -5    6.45    1.15
  -2  12   4   97.24    4.90
   2  12  -4  102.84    4.76
   2  12  -4  104.18    4.89
  -2  12   4  109.76    5.00
   2  12  -4   99.45    5.92
  -2  12   4  100.84    5.59
   2  12  -4  110.29    4.85
   2  12  -4   98.36    4.65
  -2  12   4  106.97    4.89
   2  12  -3   71.44    3.69
   2  12  -3   76.60    3.66
  -2  12   3   82.17    4.42
   2  12  -3   75.42    4.75
   2  12  -2   69.11    4.26
  -2  12   2   61.69    3.62
  -2  12   2   60.61    3.32
   2  12  -1   65.63    4.10
  -2  12   1   59.74    3.41
  -2  12   1   61.08    3.22
  -2  12   1   59.33    3.18
  -2  12   0    2.21    0.95
  -2  12   0    0.92    1.02
   2  12   0    0.83    0.93
   2  12   1  207.54    8.72
   2  12   1  213.82    8.62
  -2  12  -1  195.85    8.56
  -2  12  -1  195.26    8.58
   2  12   1  193.39    8.48
  -2  12  -1  202.50    9.47
  -2  12  -2   55.53    2.96
  -2  12  -2   49.52    2.98
  -2  12  -2   54.40    2.98
  -2  12  -2   55.54    3.02
   2  12   2   59.28    3.05
  -2  12  -2   51.42    3.66
  -2  12  -3    1.91    1.11
  -2  12  -3    2.42    1.15
  -2  12  -3    1.98    1.02
  -2  12  -3    2.15    1.22
   2  12   3    2.09    1.26
   2  12   3    4.17    1.14
  -2  12  -3    2.06    1.13
  -2  12  -3    2.84    1.55
  -2  12  -4   33.99    2.20
   2  12   4   30.99    2.33
  -2  12  -4   30.66    2.91
  -2  12  -4   30.32    2.18
  -2  12  -5   20.35    1.86
   2  12   5   20.71    1.98
   2  12   5   22.27    1.91
  -2  12  -5   20.28    2.57
  -2  12  -6    7.12    1.39
   2  12   6    8.46    1.55
  -2  12  -6    3.06    1.79
  -2  12  -6    5.39    1.48
  -2  12  -7    3.22    1.34
  -2  12  -7    4.39    1.97
  -2  12  -7    2.66    1.39
  -2  12  -7    4.10    1.41
   2  12   7    4.05    1.39
   2  12   8    5.70    1.51
  -2  12  -8    4.07    1.45
   2  12   8    6.98    1.47
  -2  12  -8    6.30    1.53
   2  12   9    0.71    1.28
   2  12  10   60.42    3.43
  -2  12 -10   66.18    3.60
   2  12  11   11.16    1.39
  -2  12 -11   10.69    1.46
   2  12  12   11.00    1.18
  -2  12 -12   13.75    1.34
   2  12  13    1.20    0.72
   2  13 -14   17.56    1.23
   2  13 -13    5.23    1.08
  -2  13  13    3.53    0.94
  -2  13  13    3.65    0.92
   2  13 -13    3.24    1.01
   2  13 -12    6.22    1.26
  -2  13  12    6.49    1.19
  -2  13  12    6.23    1.19
   2  13 -11   16.02    1.81
  -2  13  11   19.63    1.83
  -2  13  11   18.61    1.71
  -2  13  10    2.62    1.26
   2  13 -10    4.39    1.18
   2  13 -10    4.12    1.41
   2  13 -10    4.22    1.32
  -2  13  10    5.81    1.43
  -2  13  10    4.28    1.36
  -2  13   9    1.74    1.21
   2  13  -9    1.24    1.30
   2  13  -9    0.23    1.07
   2  13  -9    0.36    1.32
  -2  13   9    1.81    1.41
  -2  13   9    2.03    1.29
  -2  13   8  185.17    8.24
   2  13  -8  194.57    8.52
   2  13  -8  181.00    8.17
   2  13  -8  192.49    8.36
  -2  13   8  194.23    8.54
  -2  13   8  178.94    8.37
  -2  13   7  126.57    6.14
  -2  13   7  125.01    5.92
   2  13  -7  129.24    5.93
   2  13  -7  130.16    6.18
   2  13  -7  129.45    6.04
  -2  13   7  132.47    7.42
   2  13  -7  141.44    7.76
  -2  13   7  131.75    6.24
   2  13  -6  134.33    7.66
  -2  13   6  140.28    6.47
  -2  13   6  133.18    6.38
  -2  13   6  129.92    6.10
  -2  13   6  136.62    7.48
   2  13  -6  136.11    6.22
   2  13  -6  140.05    6.17
   2  13  -6  139.82    6.18
   2  13  -6  143.37    6.41
  -2  13   6  135.69    6.23
  -2  13   5   32.63    2.35
  -2  13   5   29.79    2.26
   2  13  -5   29.21    2.20
   2  13  -5   28.16    2.05
   2  13  -5   34.60    2.17
   2  13  -5   34.91    2.15
  -2  13   5   30.79    3.01
   2  13  -5   33.86    3.37
   2  13  -5   29.94    2.07
  -2  13   5   29.70    2.17
  -2  13   4  252.88   10.59
  -2  13   4  238.66   10.52
   2  13  -4  240.92   10.30
   2  13  -4  241.19   10.41
   2  13  -4  248.92   10.24
   2  13  -4  256.04   10.41
   2  13  -4  255.26   11.85
  -2  13   4  251.76   11.32
   2  13  -4  237.14   10.19
  -2  13   4  243.55   10.48
   2  13  -3   20.67    1.74
   2  13  -3   20.90    1.66
  -2  13   3   24.51    1.95
  -2  13   3   23.36    2.38
   2  13  -3   23.92    2.71
   2  13  -3   23.66    1.63
   2  13  -3   25.13    1.89
  -2  13   3   26.35    1.96
   2  13  -2   76.57    3.73
   2  13  -2   89.89    5.08
  -2  13   2   70.47    4.22
  -2  13   2   80.14    3.98
   2  13  -2   74.73    3.88
   2  13  -2   85.65    3.97
   2  13  -2   73.97    3.65
   2  13  -1    7.52    1.10
  -2  13   1    8.16    1.31
  -2  13   1    6.69    1.29
   2  13  -1    7.44    1.08
  -2  13   1    6.33    1.25
   2  13  -1   11.05    2.06
   2  13  -1    8.15    1.36
   2  13   0   20.12    1.51
  -2  13   0   18.35    1.68
   2  13   0   20.46    1.60
  -2  13   0   17.49    1.73
   2  13   0   17.36    1.53
  -2  13   0   18.36    1.71
   2  13   0   18.19    1.72
   2  13   1   70.78    3.39
  -2  13  -1   64.72    3.47
   2  13   1   66.47    3.45
  -2  13  -1   65.70    3.43
   2  13   1   66.46    3.60
   2  13   1   69.30    3.41
   2  13   2   86.28    4.23
   2  13   2   86.48    4.02
  -2  13  -2   78.62    3.99
  -2  13  -2   78.11    4.05
  -2  13  -2   84.52    4.06
   2  13   2   80.77    4.06
  -2  13  -2   79.59    4.05
  -2  13  -2   77.64    4.89
  -2  13  -2   80.75    4.02
  -2  13  -3    1.22    1.14
  -2  13  -3   -0.21    1.09
  -2  13  -3   -0.37    1.05
  -2  13  -3    1.12    1.23
   2  13   3   -0.87    1.33
   2  13   3   -0.79    1.10
  -2  13  -3    0.57    1.12
  -2  13  -3    0.70    1.48
  -2  13  -4   36.38    2.41
  -2  13  -4   35.66    2.37
  -2  13  -4   32.60    2.43
   2  13   4   35.27    2.52
  -2  13  -4   31.13    3.16
  -2  13  -4   35.13    2.36
   2  13   5  115.59    5.52
   2  13   5  111.94    5.44
  -2  13  -5   97.73    6.27
  -2  13  -5  114.57    5.43
   2  13   6   18.14    1.90
  -2  13  -6   14.02    2.48
  -2  13  -6   19.59    2.01
  -2  13  -6   18.02    1.88
   2  13   7   35.63    2.54
   2  13   7   29.73    2.45
  -2  13  -7   38.75    2.62
  -2  13  -7   34.87    2.55
  -2  13  -7   33.63    2.54
   2  13   8   11.85    1.63
  -2  13  -8   12.03    1.73
   2  13   8   10.11    1.61
  -2  13  -8   13.06    1.75
   2  13   9    2.16    1.28
  -2  13 -10    5.48    1.37
   2  13  10    2.81    1.23
  -2  13 -11    6.91    1.26
   2  13  11    7.26    1.21
   2  13  12    0.36    0.79
  -2  13 -12    1.34    0.93
  -2  13 -13    1.50    0.61
   2  14 -13    1.06    0.85
  -2  14  13    0.69    0.77
   2  14 -12   -0.07    0.98
  -2  14  12   -0.06    0.90
  -2  14  12   -0.56    0.99
  -2  14  11   25.86    1.91
   2  14 -11   30.39    2.13
   2  14 -11   27.00    2.05
  -2  14  11   27.09    2.08
  -2  14  11   21.94    1.79
   2  14 -10    0.25    1.18
   2  14 -10    1.12    1.23
  -2  14  10    2.31    1.30
  -2  14  10    1.06    1.12
  -2  14   9   11.65    1.52
   2  14  -9   10.79    1.69
   2  14  -9   10.36    1.36
   2  14  -9   14.74    1.69
  -2  14   9   10.09    1.69
  -2  14   9   11.53    1.67
  -2  14   8   29.69    2.25
   2  14  -8   31.21    2.18
   2  14  -8   35.91    2.53
   2  14  -8   34.60    2.42
  -2  14   8   38.12    2.65
  -2  14   8   32.25    2.50
  -2  14   7   -0.47    1.38
  -2  14   7   -0.64    1.15
   2  14  -7    0.75    1.24
   2  14  -7   -1.15    1.07
   2  14  -7    0.16    1.20
   2  14  -7    2.29    2.08
  -2  14   7   -1.22    1.37
   2  14  -6   50.69    4.23
  -2  14   6   52.52    3.11
  -2  14   6   49.43    3.04
  -2  14   6   41.39    2.63
   2  14  -6   46.85    2.82
  -2  14   6   42.61    3.80
   2  14  -6   48.03    2.80
   2  14  -6   48.28    2.74
   2  14  -6   43.68    2.86
  -2  14   6   50.11    2.88
  -2  14   5   37.77    2.61
  -2  14   5   41.10    2.68
   2  14  -5   34.81    2.30
   2  14  -5   40.07    2.56
  -2  14   5   35.30    3.26
   2  14  -5   37.98    2.37
   2  14  -5   36.20    2.38
   2  14  -5   34.85    3.69
   2  14  -5   36.15    2.35
  -2  14   5   41.93    2.61
   2  14  -4   13.13    1.41
   2  14  -4   12.77    1.39
  -2  14   4   16.84    2.24
   2  14  -4   12.79    2.45
   2  14  -4   12.13    1.39
   2  14  -4   14.26    1.51
   2  14  -4   13.50    1.48
  -2  14   4   14.22    1.66
   2  14  -4   15.36    1.56
  -2  14   3    4.58    1.49
   2  14  -3    7.05    2.07
  -2  14   3    3.11    1.22
  -2  14   3    1.72    1.27
   2  14  -3    4.29    1.23
   2  14  -3    2.37    1.12
   2  14  -3    2.87    0.97
   2  14  -2    2.99    1.76
   2  14  -2    1.62    0.92
  -2  14   2    3.22    1.21
   2  14  -2    3.20    1.22
   2  14  -2    2.03    1.12
  -2  14   2    0.25    1.18
  -2  14   2    2.68    1.18
  -2  14   1    8.55    1.37
  -2  14   1    9.82    1.46
   2  14  -1    9.47    1.20
   2  14  -1    6.71    1.14
   2  14  -1    9.29    2.17
   2  14  -1    7.97    1.42
  -2  14   0    8.83    1.44
   2  14   0    7.21    1.17
   2  14   0    7.71    1.25
  -2  14   0    6.55    1.31
   2  14   0    6.63    1.15
  -2  14   0    5.88    1.32
   2  14   0    9.31    1.58
  -2  14  -1  170.04    7.34
   2  14   1  159.53    7.29
   2  14   1  170.62    7.23
  -2  14  -1  169.96    7.48
   2  14   1  166.80    7.50
  -2  14  -1  157.61    7.33
   2  14   2    5.40    1.27
  -2  14  -2    2.49    1.32
   2  14   2    3.73    1.25
  -2  14  -2    6.15    1.31
  -2  14  -2    4.01    1.75
  -2  14  -2    4.31    1.26
  -2  14  -3   59.82    3.37
  -2  14  -3   62.80    3.46
   2  14   3   59.69    3.32
  -2  14  -3   57.57    3.31
  -2  14  -3   62.32    3.43
   2  14   3   68.49    3.63
  -2  14  -3   56.66    3.28
   2  14   3   62.64    3.43
  -2  14  -3   58.47    4.31
  -2  14  -4   39.01    2.58
   2  14   4   43.79    2.65
  -2  14  -4   40.55    2.64
  -2  14  -4   34.72    2.61
   2  14   4   41.58    2.80
  -2  14  -4   31.01    3.37
  -2  14  -4   40.48    2.61
   2  14   5   69.17    3.78
  -2  14  -5   66.32    3.77
  -2  14  -5   62.53    3.74
   2  14   5   70.34    3.91
  -2  14  -5   63.86    4.77
  -2  14  -5   77.27    3.85
  -2  14  -6    5.58    1.42
  -2  14  -6    4.64    1.50
   2  14   6    3.23    1.49
  -2  14  -6    6.67    2.08
  -2  14  -6    3.58    1.52
   2  14   7   82.38    4.19
   2  14   7   73.44    4.16
  -2  14  -7   77.03    4.14
  -2  14  -7   76.94    4.21
   2  14   8    3.26    1.35
  -2  14  -8    7.50    1.55
  -2  14  -8    4.36    1.48
  -2  14  -8    5.24    1.47
   2  14   9    4.85    1.35
   2  14  10   17.13    1.68
  -2  14 -10   17.94    1.74
   2  14  11    0.44    0.95
  -2  14 -11    2.20    1.07
   2  14  12    0.67    0.71
  -2  14 -12    1.68    0.84
  -2  15  13    2.15    0.73
   2  15 -12    0.17    0.95
   2  15 -12   -0.22    0.90
  -2  15  12    0.11    0.91
  -2  15  11   11.61    1.30
  -2  15  11    9.40    1.25
   2  15 -11   12.75    1.47
  -2  15  11   15.24    1.54
   2  15 -11   11.57    1.43
  -2  15  10    6.68    1.24
   2  15 -10   11.46    1.54
   2  15 -10    9.13    1.43
  -2  15  10    7.44    1.35
  -2  15  10   12.09    1.56
   2  15  -9    4.14    1.34
   2  15  -9    6.47    1.39
  -2  15   9    6.13    1.48
  -2  15   9    4.23    1.22
  -2  15   8   78.17    4.16
   2  15  -8   90.83    4.49
   2  15  -8   81.94    4.34
  -2  15   8   86.61    4.52
  -2  15   8   95.35    4.67
  -2  15   7   36.72    2.64
  -2  15   7   38.15    2.61
  -2  15   7   32.52    2.22
   2  15  -7   33.37    2.37
   2  15  -7   40.79    3.96
   2  15  -7   37.40    2.51
   2  15  -7   31.58    2.16
  -2  15   7   31.46    2.32
   2  15  -6    2.53    1.23
  -2  15   6    4.86    1.46
  -2  15   6    1.34    1.37
   2  15  -6    1.61    1.01
   2  15  -6    2.87    1.24
   2  15  -6    4.51    1.32
   2  15  -6    2.03    2.02
  -2  15   6    3.81    1.35
  -2  15   5   10.61    1.59
   2  15  -5   11.01    1.42
  -2  15   5   10.59    1.70
  -2  15   5   12.53    1.72
   2  15  -5    8.98    1.24
   2  15  -5   10.34    1.41
   2  15  -5   11.18    1.43
   2  15  -5   10.15    1.47
   2  15  -5    6.58    2.29
  -2  15   5    5.73    1.88
  -2  15   4  301.73   12.40
   2  15  -4  286.02   12.10
   2  15  -4  286.83   11.96
  -2  15   4  247.04   12.72
   2  15  -4  304.98   12.17
   2  15  -4  334.08   14.10
   2  15  -4  282.51   11.89
   2  15  -4  280.68   12.01
  -2  15   4  284.01   12.25
   2  15  -3    6.31    2.13
  -2  15   3    5.97    1.40
   2  15  -3    6.21    1.31
  -2  15   3    2.65    1.35
   2  15  -3    6.22    1.33
  -2  15   3    5.02    1.36
  -2  15   2   76.69    4.10
  -2  15   2   80.05    4.04
   2  15  -2   74.56    5.14
   2  15  -2   71.77    3.94
   2  15  -2   79.91    4.03
  -2  15   2   79.09    4.10
   2  15  -2   71.44    3.65
  -2  15   2   81.33    4.09
  -2  15   1    2.59    1.27
   2  15  -1    3.48    1.05
  -2  15   1    2.77    1.34
  -2  15   1    3.84    1.28
   2  15  -1    1.67    1.02
   2  15  -1    2.45    1.25
   2  15  -1    4.75    1.30
  -2  15   1    2.01    1.19
   2  15  -1    1.77    1.00
  -2  15   0   93.19    4.44
  -2  15   0   82.22    4.25
   2  15   0   88.66    4.22
   2  15   0   82.11    4.43
   2  15   0   84.29    4.08
  -2  15  -1    2.79    1.37
   2  15   1    6.71    1.46
   2  15   1    4.85    1.31
  -2  15  -1    3.11    1.28
  -2  15  -1    4.18    1.34
   2  15   1    6.47    1.23
  -2  15  -1    3.90    1.26
  -2  15  -2   30.48    2.28
   2  15   2   27.04    1.96
   2  15   2   25.96    2.13
  -2  15  -2   29.48    2.14
   2  15   2   27.11    2.09
  -2  15  -2   28.90    2.15
   2  15   3   90.89    4.54
  -2  15  -3   82.05    4.29
   2  15   3   80.52    4.20
  -2  15  -3   89.09    4.29
   2  15   3   82.43    4.31
  -2  15  -3   69.77    5.21
  -2  15  -3   82.73    4.21
   2  15   4   97.33    4.90
   2  15   4   91.79    4.67
  -2  15  -4   90.65    4.71
   2  15   4   92.71    4.74
  -2  15  -4   94.74    4.65
  -2  15  -4   98.05    4.71
   2  15   5    1.35    1.37
  -2  15  -5    0.38    1.28
  -2  15  -5   -0.27    1.35
  -2  15  -5    2.13    1.86
   2  15   5    1.43    1.45
  -2  15  -5    0.18    1.35
  -2  15  -6   83.77    4.41
  -2  15  -6   79.72    4.34
  -2  15  -6   84.05    4.40
  -2  15  -6   83.90    4.35
   2  15   6   80.78    4.40
  -2  15  -7    7.67    1.59
  -2  15  -7   10.04    1.64
  -2  15  -7    9.54    1.74
  -2  15  -8    0.10    1.23
  -2  15  -8    0.26    1.30
   2  15   8    1.94    1.30
  -2  15  -8    0.58    1.32
   2  15   8    0.07    1.07
   2  15   9    0.08    1.20
  -2  15  -9    2.53    1.30
   2  15  10    1.64    1.07
  -2  15 -10   -0.06    1.12
   2  15  11    1.11    0.92
   2  15  11    1.66    0.95
  -2  15 -11   -0.05    0.93
   2  15  12    0.50    0.64
  -2  15 -12   -0.23    0.65
  -2  16  12    1.37    0.85
  -2  16  11   10.33    1.18
   2  16 -11   12.09    1.37
   2  16 -11   10.26    1.26
  -2  16  11   12.47    1.42
  -2  16  10    1.48    0.97
  -2  16  10    1.06    1.16
  -2  16  10   -1.72    1.13
   2  16 -10   -0.15    1.02
   2  16 -10    0.07    1.09
  -2  16   9   27.38    2.11
   2  16  -9   23.75    2.03
   2  16  -9   29.03    2.10
  -2  16   9   28.76    2.21
  -2  16   9   23.09    1.82
  -2  16   8   10.71    1.36
   2  16  -8   11.98    1.62
  -2  16   8   13.28    1.71
  -2  16   8   17.69    1.85
   2  16  -8   13.32    1.63
  -2  16   7    1.24    1.30
  -2  16   7   -0.60    1.32
   2  16  -7    0.46    1.22
   2  16  -7   -1.06    2.12
   2  16  -7   -0.09    1.17
  -2  16   7   -0.08    1.17
  -2  16   6   32.40    2.47
  -2  16   6   30.98    2.44
   2  16  -6   30.39    2.23
   2  16  -6   31.69    3.60
  -2  16   6   29.24    2.29
   2  16  -6   28.38    2.14
   2  16  -6   27.10    2.15
  -2  16   5    2.95    1.41
   2  16  -5    3.25    1.16
   2  16  -5    4.28    1.23
   2  16  -5    4.10    2.13
   2  16  -5    3.33    1.16
  -2  16   5    3.79    1.42
   2  16  -5    4.39    1.25
  -2  16   4   29.07    2.26
   2  16  -4   26.09    2.08
  -2  16   4   29.16    2.32
  -2  16   4   29.31    2.35
   2  16  -4   26.44    2.11
   2  16  -4   23.94    3.29
   2  16  -3    3.36    2.16
  -2  16   3    0.10    1.28
  -2  16   3    1.14    1.29
   2  16  -3   -0.72    1.24
  -2  16   3    0.85    1.37
   2  16  -3    0.69    1.17
  -2  16   3   -0.44    1.28
  -2  16   2   77.09    4.15
  -2  16   2   78.51    3.99
  -2  16   2   76.19    4.11
   2  16  -2   74.25    5.37
  -2  16   2   79.34    4.23
   2  16  -2   80.38    4.13
   2  16  -2   72.32    4.05
  -2  16   2   84.43    4.26
  -2  16   1    8.67    1.47
  -2  16   1    9.02    1.55
   2  16  -1   10.56    1.56
   2  16  -1    9.30    1.57
  -2  16   1    8.37    1.65
  -2  16   1    6.91    1.47
   2  16  -1    6.26    1.26
   2  16   0   13.28    1.43
  -2  16   0   12.22    1.67
  -2  16   0   11.88    1.60
   2  16   0   12.83    1.50
  -2  16   0   12.40    1.50
   2  16   0   11.57    1.72
  -2  16  -1   43.43    2.89
   2  16   1   46.47    3.05
   2  16   1   43.66    2.77
  -2  16  -1   47.16    2.83
  -2  16  -1   48.76    2.79
   2  16   1   45.58    2.73
  -2  16  -1   49.52    3.03
  -2  16  -2  106.18    5.06
   2  16   2  100.16    4.76
   2  16   2  101.38    4.99
  -2  16  -2   99.10    4.91
  -2  16  -2  102.33    4.90
   2  16   2   98.72    4.88
   2  16   3   42.66    2.75
  -2  16  -3   45.41    2.88
   2  16   3   37.90    2.60
   2  16   3   45.07    2.88
  -2  16  -3   45.92    2.79
  -2  16  -3   40.93    2.72
   2  16   3   47.73    3.06
  -2  16  -4    9.04    1.54
   2  16   4    5.16    1.53
  -2  16  -4    5.83    1.50
   2  16   4    6.19    1.34
   2  16   4    5.09    1.43
  -2  16  -4    7.75    1.49
  -2  16  -4    5.82    2.09
   2  16   4    6.91    1.71
  -2  16  -5   10.56    2.27
  -2  16  -5    9.34    1.68
   2  16   5    9.57    1.62
  -2  16  -5   10.80    1.76
  -2  16  -5   11.81    1.72
  -2  16  -6    2.88    1.54
  -2  16  -6    3.54    1.43
   2  16   6    1.66    1.31
  -2  16  -6    2.51    1.19
  -2  16  -6    5.64    1.53
  -2  16  -7   51.96    3.13
  -2  16  -7   48.93    3.04
  -2  16  -7   47.78    3.05
  -2  16  -8   12.06    1.64
   2  16   8    7.42    1.28
   2  16   8    9.63    1.53
  -2  16  -8    7.31    1.43
  -2  16  -9   13.51    1.59
   2  16   9   15.33    1.59
   2  16   9   13.00    1.54
  -2  16 -10   29.86    1.93
   2  16  10   29.15    1.94
   2  16  10   26.48    1.89
  -2  16 -11    2.74    0.88
   2  16  11    1.30    0.83
   2  16  11    2.11    0.84
  -2  17  12   25.04    1.54
  -2  17  11    0.82    0.78
  -2  17  11    0.92    0.93
  -2  17  10   10.91    1.37
  -2  17  10   12.66    1.48
   2  17 -10   13.27    1.40
   2  17  -9    1.75    1.03
  -2  17   9    0.87    1.14
  -2  17   9    0.54    1.08
   2  17  -9    0.27    1.07
   2  17  -8   -0.08    0.99
   2  17  -8    0.29    1.12
  -2  17   8    0.48    1.22
  -2  17   8    0.18    1.19
  -2  17   7   69.02    3.70
   2  17  -7   59.35    3.40
   2  17  -7   60.22    3.35
  -2  17   7   64.49    3.44
  -2  17   7   64.32    3.68
   2  17  -6    2.18    1.17
  -2  17   6    2.24    1.35
  -2  17   6    4.29    1.45
   2  17  -6    1.86    2.23
  -2  17   5   31.16    2.37
  -2  17   5   27.68    2.30
  -2  17   5   32.48    2.47
   2  17  -5   28.48    2.04
   2  17  -5   26.73    2.07
   2  17  -5   29.60    3.67
  -2  17   4    5.98    1.55
   2  17  -4    8.53    1.44
  -2  17   4    9.08    1.65
   2  17  -4    5.46    1.38
  -2  17   4    7.27    1.55
   2  17  -4    5.93    2.44
  -2  17   3   37.07    2.46
  -2  17   3   37.35    2.61
  -2  17   3   35.79    2.60
   2  17  -3   29.49    2.44
   2  17  -3   36.84    2.48
  -2  17   3   38.46    2.70
  -2  17   3   35.97    2.65
   2  17  -3   30.46    3.69
  -2  17   2   56.23    3.39
   2  17  -2   51.06    3.30
   2  17  -2   57.69    3.36
  -2  17   2   56.02    3.49
  -2  17   2   60.18    3.27
  -2  17   2   60.30    3.41
  -2  17   2   61.27    3.53
   2  17  -1    6.41    1.24
  -2  17   1    7.60    1.52
  -2  17   1    7.45    1.48
  -2  17   1    5.81    1.41
  -2  17   1    7.33    1.26
   2  17  -1    6.82    1.60
  -2  17   1    8.12    1.65
   2  17  -1    8.16    1.56
   2  17   0    0.08    1.09
  -2  17   0    0.54    1.25
  -2  17   0   -0.14    1.11
  -2  17   0   -0.31    1.19
   2  17   0   -0.69    1.33
   2  17   0    2.17    1.52
   2  17   1   21.93    1.91
  -2  17  -1   23.77    2.06
  -2  17  -1   18.71    1.86
   2  17   1   18.19    2.07
  -2  17  -1   18.60    2.04
  -2  17  -1   20.00    1.83
   2  17   1   18.13    1.76
  -2  17  -1   21.09    2.06
   2  17   2   44.04    2.83
  -2  17  -2   48.19    2.87
  -2  17  -2   40.27    2.87
  -2  17  -2   47.71    2.81
   2  17   2   42.87    2.74
   2  17   3    7.21    1.46
  -2  17  -3    6.78    1.45
   2  17   3    4.73    1.41
  -2  17  -3    5.84    1.57
   2  17   3    5.98    1.21
  -2  17  -3    6.19    1.45
   2  17   3    5.65    1.61
   2  17   4   26.88    2.18
   2  17   4   25.21    2.21
  -2  17  -4   29.87    2.29
   2  17   4   21.97    1.98
   2  17   4   26.82    2.38
  -2  17  -4   28.75    2.32
  -2  17  -4   26.59    2.17
  -2  17  -5    1.03    1.30
   2  17   5    0.34    1.22
  -2  17  -5    3.25    1.45
   2  17   5    2.35    1.39
  -2  17  -5    0.59    1.25
  -2  17  -6   39.30    2.64
  -2  17  -6   37.18    2.56
   2  17   6   36.20    2.45
  -2  17  -6   36.12    2.54
  -2  17  -6   29.00    2.24
   2  17   6   36.65    2.52
  -2  17  -7    1.54    1.37
  -2  17  -7    1.92    1.31
   2  17   7    0.90    1.17
  -2  17  -7    3.64    1.32
   2  17   7    0.62    1.10
  -2  17  -8   -0.29    1.20
   2  17   8    1.95    1.13
   2  17   8    0.24    0.97
  -2  17  -8    3.41    1.32
   2  17   9   11.15    1.39
   2  17   9   11.08    1.34
  -2  17  -9    9.71    1.37
   2  17  10    8.88    1.21
   2  17  10   10.07    1.15
  -2  17 -10   11.39    1.20
   2  17  11    6.44    0.83
  -2  17 -11    6.61    0.80
  -2  18  11    0.14    0.81
  -2  18  10    1.54    0.92
  -2  18  10    0.71    0.97
  -2  18   9   16.29    1.65
  -2  18   9   13.56    1.48
  -2  18   9   15.73    1.57
  -2  18   8    8.14    1.39
  -2  18   8   10.97    1.53
  -2  18   8    7.20    1.44
  -2  18   7   10.03    1.55
  -2  18   7    9.40    1.48
  -2  18   7   11.68    1.65
  -2  18   7   10.10    1.59
  -2  18   6   27.87    2.19
  -2  18   6   24.47    2.24
  -2  18   6   27.91    2.23
  -2  18   5  115.13    5.55
  -2  18   5  118.00    5.67
   2  18  -5  106.33    5.23
   2  18  -5  103.82    7.06
  -2  18   5  121.67    5.58
  -2  18   4  111.73    5.09
  -2  18   4  108.57    5.30
  -2  18   4  107.13    5.38
   2  18  -4   96.77    5.04
  -2  18   4  113.92    5.42
  -2  18   4  113.70    5.46
   2  18  -4  103.64    5.15
   2  18  -4   99.50    6.79
  -2  18   3   -1.10    1.31
  -2  18   3    1.68    1.38
  -2  18   3    1.71    1.37
   2  18  -3    1.61    1.28
  -2  18   3    3.14    1.47
   2  18  -3    1.25    1.18
  -2  18   3    1.50    1.18
  -2  18   2   50.30    3.07
   2  18  -2   45.65    2.91
   2  18  -2   40.82    2.87
  -2  18   2   45.74    3.07
  -2  18   2   44.40    2.93
  -2  18   2   44.50    2.79
  -2  18   2   47.73    3.11
   2  18  -1   55.20    3.56
  -2  18   1   66.13    3.75
   2  18  -1   61.79    3.60
  -2  18   1   64.43    3.43
  -2  18   1   66.35    3.63
   2  18  -1   59.96    3.28
   2  18   0   17.36    1.97
   2  18   0   18.59    2.05
  -2  18   0   21.18    1.91
  -2  18   0   23.34    2.04
  -2  18   0   18.06    1.69
   2  18   0   18.29    1.79
  -2  18   0   18.60    2.01
   2  18   1   28.52    2.45
  -2  18  -1   24.50    2.33
  -2  18  -1   30.15    2.33
  -2  18  -1   30.98    2.22
  -2  18  -1   23.59    2.03
   2  18   1   28.87    2.05
   2  18   2   95.23    4.96
  -2  18  -2  103.68    5.06
  -2  18  -2  108.70    5.24
  -2  18  -2  107.80    5.03
  -2  18  -2  106.60    5.29
   2  18   3   38.22    2.60
  -2  18  -3   38.61    2.61
  -2  18  -3   42.34    2.76
   2  18   3   38.85    2.41
   2  18   3   45.04    3.00
  -2  18  -3   37.31    2.72
  -2  18  -3   38.22    2.58
  -2  18  -4  109.99    5.17
   2  18   4  101.95    4.99
  -2  18  -4  103.70    5.20
   2  18   4  107.76    5.19
   2  18   4  107.94    5.42
  -2  18  -4  103.71    5.20
  -2  18  -5    1.46    1.31
   2  18   5    1.55    1.17
  -2  18  -5    0.92    1.29
   2  18   5    3.21    1.38
  -2  18  -5    2.09    1.25
  -2  18  -6   51.28    2.91
   2  18   6   48.76    2.83
  -2  18  -6   48.41    2.89
   2  18   6   48.22    2.90
   2  18   6   46.18    2.88
  -2  18  -6   40.59    2.60
  -2  18  -7    5.63    1.43
   2  18   7    3.74    1.22
  -2  18  -7    3.53    1.32
   2  18   7    4.01    1.27
   2  18   7    4.75    1.19
  -2  18  -8    7.37    1.30
   2  18   8    4.96    1.15
   2  18   8    4.70    1.02
  -2  18  -8    8.35    1.37
   2  18   9    1.47    1.00
   2  18   9    0.88    0.87
  -2  18  -9    2.84    1.04
   2  18  10    0.95    0.78
   2  18  10    1.21    0.75
  -2  18 -10    1.13    0.78
  -2  19  11    0.79    0.69
  -2  19  10    8.07    1.13
  -2  19  10    7.13    1.02
  -2  19   9   -0.73    0.98
  -2  19   9    0.69    1.04
  -2  19   8    2.52    1.14
  -2  19   8    4.08    1.22
  -2  19   8    4.42    1.23
  -2  19   7    1.31    1.17
  -2  19   7    3.06    1.15
  -2  19   7    2.43    1.22
  -2  19   6   -0.96    1.23
  -2  19   6   -0.32    1.24
  -2  19   6    1.61    1.22
  -2  19   5   22.70    1.80
  -2  19   5   23.09    2.06
  -2  19   5   23.48    2.13
  -2  19   5   24.95    2.14
  -2  19   5   26.83    2.21
   2  19  -5   21.79    1.78
  -2  19   4   24.13    2.06
  -2  19   4   22.17    1.82
  -2  19   4   21.09    2.09
   2  19  -4   19.00    1.79
  -2  19   4   25.88    2.18
  -2  19   4   21.66    2.13
   2  19  -4   21.66    1.88
  -2  19   3    4.94    1.42
  -2  19   3    3.34    1.41
  -2  19   3    6.08    1.46
   2  19  -3    3.51    1.35
  -2  19   3    4.54    1.49
   2  19  -3    4.51    1.29
  -2  19   3    4.42    1.27
  -2  19   2    0.82    1.28
   2  19  -2    0.92    1.34
  -2  19   2    6.11    1.57
   2  19  -2    2.81    1.35
  -2  19   2    3.01    1.22
  -2  19   2    4.33    1.44
   2  19  -1   24.40    2.31
   2  19  -1   25.88    2.23
  -2  19   1   31.69    2.47
  -2  19   1   28.39    2.14
  -2  19   1   33.44    2.36
   2  19  -1   25.34    1.93
   2  19   0    2.29    1.06
  -2  19   0    2.87    1.37
  -2  19   0    1.11    1.33
  -2  19   0    2.30    1.26
  -2  19   0    0.86    1.01
   2  19   0    2.85    1.49
   2  19   0    2.53    1.41
   2  19   1  132.15    5.93
   2  19   1  122.04    5.71
  -2  19  -1  132.32    6.07
  -2  19  -1  120.07    5.69
  -2  19  -1  132.52    5.91
   2  19   1  123.91    6.17
  -2  19  -1  120.96    6.11
  -2  19  -2   28.45    2.13
  -2  19  -2   25.13    2.28
   2  19   2   26.94    2.35
  -2  19  -2   26.23    2.07
   2  19   2   26.50    2.07
   2  19   3   22.67    2.20
  -2  19  -3   16.63    1.95
   2  19   3   22.12    2.06
   2  19   3   22.65    1.94
  -2  19  -3   20.63    1.89
  -2  19  -4  103.16    4.84
   2  19   4   92.47    4.63
  -2  19  -4   99.83    4.89
   2  19   4  103.37    4.89
   2  19   4   96.22    5.06
   2  19   4   97.28    4.99
  -2  19  -4  103.27    4.95
  -2  19  -5   44.65    2.74
   2  19   5   46.63    2.65
  -2  19  -5   50.88    2.89
   2  19   5   47.57    2.84
  -2  19  -5   41.33    2.70
   2  19   5   43.56    2.86
  -2  19  -6    2.19    1.22
   2  19   6    2.05    1.14
   2  19   6    1.23    1.20
   2  19   6    0.63    1.16
  -2  19  -6    1.20    1.21
   2  19   7   -1.26    0.99
   2  19   7   -0.84    1.13
   2  19   7   -0.13    1.01
  -2  19  -7    0.19    1.12
   2  19   8    4.74    1.01
   2  19   8    3.66    0.91
  -2  19  -8    4.68    1.11
  -2  19  -9    6.17    0.97
   2  19  10    0.43    0.63
  -2  20  10    4.35    0.89
  -2  20   9    0.06    0.93
  -2  20   9    1.32    0.89
  -2  20   8    9.15    1.30
  -2  20   7   12.72    1.51
  -2  20   7    8.25    1.29
  -2  20   7    9.73    1.31
  -2  20   6   -0.52    1.20
  -2  20   6   -0.15    1.14
  -2  20   6    2.07    1.12
  -2  20   5   17.32    1.81
  -2  20   5   16.61    1.80
  -2  20   5   14.29    1.68
  -2  20   5   15.37    1.76
  -2  20   4   -0.12    0.91
  -2  20   4    0.69    1.31
  -2  20   4    1.42    1.30
   2  20  -4    1.23    1.06
  -2  20   4   -1.85    1.35
   2  20  -4   -0.33    1.02
  -2  20   4    0.25    1.22
  -2  20   3   26.45    2.25
  -2  20   3   27.36    2.16
  -2  20   3   23.86    1.90
   2  20  -3   29.25    2.13
  -2  20   3   30.96    2.35
   2  20  -3   22.15    2.04
  -2  20   3   26.42    2.27
  -2  20   2  109.95    5.18
  -2  20   2  114.97    5.45
   2  20  -2  119.82    5.50
   2  20  -2  100.17    5.35
  -2  20   2  117.42    5.62
  -2  20   1    7.66    1.48
   2  20  -1    9.67    1.68
  -2  20   1    6.85    1.58
   2  20  -1    6.95    1.49
  -2  20   1    6.37    1.36
  -2  20   0   23.42    1.95
   2  20   0   19.07    1.76
   2  20   0   24.05    2.19
   2  20   0   24.99    2.15
  -2  20  -1    9.11    1.50
  -2  20  -1    3.95    1.28
  -2  20  -1    3.94    1.08
   2  20   1    4.79    1.25
  -2  20  -1    4.78    1.50
   2  20   1    4.56    1.53
  -2  20  -2   17.63    1.70
   2  20   2   14.37    1.79
  -2  20  -2   15.99    1.86
   2  20   2   16.01    1.56
   2  20   2   14.18    1.64
  -2  20  -2   14.26    1.52
   2  20   3    0.96    1.19
  -2  20  -3   -1.33    1.26
   2  20   3    1.48    1.43
   2  20   3    2.84    1.23
   2  20   3   -1.16    1.17
  -2  20  -3    1.00    1.12
   2  20   4   85.58    4.52
  -2  20  -4   83.15    4.39
   2  20   4   93.24    4.42
  -2  20  -4   91.45    4.33
   2  20   5    1.64    1.19
  -2  20  -5    1.76    1.09
   2  20   5   -0.22    1.13
  -2  20  -5    0.45    1.12
   2  20   6    4.24    1.18
   2  20   6    2.45    1.13
   2  20   7   31.73    2.04
   2  20   7   28.92    1.89
   2  20   8    1.22    0.93
   2  20   8   -0.61    0.68
  -2  21   9    5.56    0.89
  -2  21   9    4.66    0.95
  -2  21   8    3.28    0.98
  -2  21   7    2.16    1.07
  -2  21   7    2.64    0.97
  -2  21   6    5.90    1.33
  -2  21   6    7.31    1.34
  -2  21   6    7.32    1.20
  -2  21   6    6.75    1.26
  -2  21   5   23.98    1.89
  -2  21   5   25.45    2.03
  -2  21   5   26.00    2.01
  -2  21   5   24.61    2.07
  -2  21   4    2.09    1.25
  -2  21   4   -0.60    1.16
   2  21  -4    1.27    0.99
  -2  21   4    3.24    1.34
  -2  21   4    0.88    1.16
  -2  21   3    5.63    1.42
   2  21  -3    3.65    1.15
  -2  21   3    6.47    1.51
   2  21  -3    3.65    1.21
  -2  21   3    5.39    1.31
  -2  21   2   78.96    4.02
   2  21  -2   79.70    4.00
   2  21  -2   73.41    3.98
  -2  21   2   74.06    4.12
  -2  21   1    2.16    1.28
   2  21  -1    1.95    1.31
  -2  21   1    2.31    1.35
   2  21  -1    3.61    1.27
  -2  21   1    2.41    1.04
  -2  21   0    1.68    1.22
  -2  21   0    2.56    1.18
   2  21   0   -0.28    1.30
   2  21   0    2.67    1.26
  -2  21  -1   45.31    2.62
   2  21   1   47.07    2.94
  -2  21  -1   44.66    2.92
   2  21   1   40.28    2.55
   2  21   2   -1.20    1.25
   2  21   2    1.02    1.04
   2  21   3   -0.88    1.14
  -2  21  -3    2.56    1.26
   2  21   3   -0.25    1.04
   2  21   3    0.15    1.08
  -2  21  -3   -0.15    1.30
   2  21   4    5.15    1.27
  -2  21  -4    5.16    1.27
   2  21   4    5.86    1.27
   2  21   4    5.61    1.21
  -2  21  -4    4.19    1.35
   2  21   5    1.73    1.12
   2  21   5    0.95    1.02
   2  21   5    0.85    1.05
  -2  21  -5    1.38    1.19
   2  21   6    7.21    1.17
   2  21   6    5.39    1.13
   2  21   6    4.52    1.08
   2  21   7    6.11    1.06
   2  21   7    5.74    1.03
   2  21   7    3.32    0.88
   2  21   8    6.75    0.91
  -2  22   8    0.34    0.78
  -2  22   7    3.60    0.98
  -2  22   7    3.04    1.01
  -2  22   6    1.32    1.00
  -2  22   6   -0.06    0.98
  -2  22   6    0.11    0.95
  -2  22   5    5.72    1.25
  -2  22   5    5.32    1.10
  -2  22   5    5.92    1.27
  -2  22   4   27.27    1.97
  -2  22   4   29.50    2.16
  -2  22   4   29.21    2.13
   2  22  -3   21.89    1.75
  -2  22   3   23.45    2.02
  -2  22   3   24.70    1.90
   2  22  -2   32.72    2.17
  -2  22   2   30.86    2.20
   2  22  -2   31.57    2.20
  -2  22   2   31.48    2.36
  -2  22   1    0.96    1.13
   2  22  -1    1.33    1.13
   2  22  -1    2.53    1.26
  -2  22   1    1.66    1.26
   2  22   0    0.08    1.23
   2  22   0    0.98    1.14
  -2  22  -1    0.92    1.18
   2  22   1    2.88    1.28
   2  22   1    4.99    1.25
  -2  22  -2    1.40    1.18
  -2  22  -3    5.62    1.36
   2  22   3    6.89    1.21
  -2  22  -3    8.75    1.34
  -2  22  -4   23.52    1.78
  -2  22  -4   18.84    1.57
   2  22   4   19.90    1.68
   2  22   5   82.83    4.02
   2  22   5   76.89    3.92
   2  22   6    3.25    0.92
   2  22   6    2.88    0.91
   2  22   7    2.88    0.80
   2  22   7    3.61    0.68
  -2  23   7    0.97    0.78
  -2  23   6    0.16    0.86
  -2  23   6    0.84    0.82
  -2  23   5    0.49    1.00
  -2  23   5    1.88    1.01
  -2  23   4   -0.14    0.99
  -2  23   4    2.72    1.10
  -2  23   4    0.20    0.90
  -2  23   3    2.04    1.13
  -2  23   3    3.02    1.04
  -2  23   2   29.69    2.11
   2  23  -2   24.06    1.83
  -2  23   2   30.24    1.95
  -2  23   1   43.93    2.69
   2  23  -1   41.93    2.49
   2  23   0    1.81    1.03
  -2  23  -1   -0.79    1.10
   2  23   1    0.99    1.01
  -2  23  -2    2.23    1.16
  -2  23  -2    3.66    1.13
  -2  23  -3    4.29    1.17
  -2  23  -3    5.37    1.10
   2  23   3    5.04    1.12
  -2  23  -4    0.99    1.01
   2  23   4    0.63    0.91
   2  23   5    1.13    0.81
  -2  23  -5    0.46    0.93
   2  23   6    8.15    0.87
  -2  24   5   -0.96    0.81
  -2  24   4   -0.40    0.90
  -2  24   3    3.28    0.91
  -2  24   3    4.05    1.11
  -2  24   2    3.43    1.16
   2  24  -2    5.04    0.93
  -2  24   1   10.76    1.38
   2  24  -1   12.97    1.24
   2  24   0    8.18    1.15
  -2  24  -1   11.73    1.33
   2  24   1   11.03    1.25
  -2  24  -1   10.52    1.27
  -2  24  -2   16.77    1.46
  -2  24  -2   21.56    1.54
  -2  24  -3    0.57    0.81
   2  24   3    1.77    0.84
  -2  24  -3    1.33    0.92
   2  24   4    3.72    0.85
  -2  24  -4    3.70    0.89
   2  24   5   -0.33    0.63
  -2  25   4    5.03    0.86
  -2  25   3    0.30    0.82
  -2  25   2    4.26    0.94
   2  25  -1    1.02    0.71
  -2  25   0    1.36    0.90
   2  25   0    1.42    0.78
  -2  25  -1    0.04    0.84
   2  25   1    1.21    0.77
  -2  25  -2    2.50    0.79
   2  25   2    4.65    0.85
  -2  25  -2    3.39    0.79
   2  25   4    0.92    0.53
  -2  26   2    5.81    0.78
  -2  26   0   15.28    1.09
  -3   0  15    0.43    0.70
   3   0 -14   14.76    1.45
   3   0 -14   14.12    1.34
  -3   0  14   11.98    1.36
  -3   0  13    1.48    1.10
   3   0 -13    0.08    1.11
  -3   0  12   31.22    2.27
   3   0 -12   32.46    2.37
  -3   0  11   -0.25    2.07
  -3   0  11    0.09    1.23
  -3   0  10   34.15    3.69
  -3   0  10   31.50    3.25
  -3   0  10   33.50    2.35
  -3   0   9    1.11    1.91
  -3   0   9    2.20    1.56
  -3   0   9   -0.51    1.08
  -3   0   8    0.80    1.49
  -3   0   8    3.60    1.08
  -3   0   7    1.80    1.35
  -3   0   6    9.40    1.62
   3   0  -5   -0.82    1.30
  -3   0   5    1.68    1.29
   3   0  -4   17.63    1.88
   3   0  -3    3.17    1.31
   3   0  -2  443.82   18.36
   3   0  -1   -0.08    1.07
  -3   0   1    0.25    1.16
  -3   0   0  288.08   12.29
  -3   0  -1    0.68    1.16
  -3   0  -2   93.17    4.83
  -3   0  -3    0.79    1.37
  -3   0  -4  232.28   10.61
  -3   0  -5   -0.06    1.06
  -3   0  -5    0.63    1.60
   3   0   6    0.08    1.04
  -3   0  -6   -0.13    1.12
   3   0   7   -0.88    1.23
   3   0   8   74.61    4.08
   3   0   9    2.21    1.40
   3   0  10  133.65    6.47
   3   0  11   -0.10    1.26
   3   0  12    4.93    1.28
   3   0  13    0.70    0.92
   3   0  14    1.33    0.71
  -3   0 -14   -0.60    0.63
   3   1 -15    8.30    1.07
  -3   1  15    8.82    1.00
   3   1 -14    7.83    1.27
   3  -1 -14    9.98    1.22
   3   1 -14    9.42    1.24
  -3  -1  14    8.93    1.17
  -3   1  14    8.88    1.27
  -3  -1  13   31.88    2.17
  -3   1  13   34.07    2.28
   3   1 -13   31.03    2.33
   3  -1 -13   31.12    2.24
  -3   1  12    0.69    1.21
  -3  -1  12    1.51    1.15
  -3  -1  12    1.02    2.35
   3  -1 -12    0.09    1.15
   3   1 -12    1.07    1.30
  -3  -1  11   11.89    2.78
  -3  -1  11    8.39    1.48
  -3   1  11    9.21    1.58
  -3  -1  10   96.01    6.30
  -3  -1  10   84.29    5.66
  -3   1  10   95.11    5.98
  -3   1  10  104.75    4.88
  -3  -1  10   98.96    4.79
  -3  -1   9   20.71    2.94
  -3  -1   9   22.83    2.59
  -3   1   9   21.64    2.64
  -3   1   9   20.78    1.80
  -3  -1   9   16.73    1.70
  -3   1   8   18.85    2.36
  -3  -1   8   24.19    2.47
  -3  -1   8   19.33    1.65
  -3   1   8   19.94    1.66
  -3  -1   7   46.56    3.21
  -3   1   7   43.90    3.29
  -3  -1   6  460.87   19.20
  -3   1   6  452.58   19.28
  -3   1   5   -0.33    1.25
   3  -1  -5    1.76    1.43
   3  -1  -4  110.57    5.55
   3  -1  -3  573.51   23.50
   3  -1  -2   33.43    2.39
   3  -1  -1   88.42    4.43
  -3  -1   1   85.32    4.41
  -3  -1   0  110.90    5.35
  -3  -1  -1  118.28    5.64
  -3  -1  -2  596.04   24.47
  -3  -1  -3   47.90    3.25
  -3  -1  -4   14.78    2.07
  -3  -1  -5   34.23    2.20
  -3  -1  -5   36.91    3.10
   3  -1   6  192.62    8.34
  -3  -1  -6  186.97    8.20
   3  -1   7  188.99    8.42
   3  -1   8    0.79    1.29
   3  -1   9   54.65    3.39
   3  -1  10    0.21    1.25
   3  -1  11    0.40    1.20
   3  -1  12   11.76    1.54
   3  -1  13    3.61    1.08
  -3   1 -13    3.45    0.97
   3  -1  14   17.54    1.29
  -3   1 -14   19.90    1.23
   3   2 -15    8.62    1.07
   3   2 -15    6.97    0.92
  -3   2  15    7.40    1.02
   3   2 -14   -0.22    1.05
   3   2 -14    1.19    0.99
  -3   2  14   -0.58    1.02
   3  -2 -13    8.07    1.25
   3   2 -13    9.60    1.54
  -3   2  13    8.96    1.43
  -3  -2  13    9.07    1.32
   3   2 -12   26.27    2.28
   3  -2 -12   27.29    2.09
  -3   2  12   27.73    2.21
  -3  -2  12   28.12    2.05
  -3   2  12   28.01    3.41
  -3  -2  12   27.46    3.52
  -3  -2  11   25.30    2.04
  -3   2  11   23.10    2.05
  -3   2  11   25.44    3.45
  -3  -2  11   27.62    3.50
  -3   2  10    3.68    1.42
  -3  -2  10    3.51    1.23
  -3   2  10    2.83    2.02
  -3  -2  10    4.20    1.74
  -3  -2  10    7.03    2.50
  -3   2  10    6.01    2.44
  -3   2   9   40.35    2.52
  -3  -2   9   38.79    2.43
  -3  -2   9   34.23    3.13
  -3   2   9   38.35    3.48
  -3  -2   8    6.70    1.70
  -3   2   8    8.19    1.90
  -3  -2   8    6.25    1.16
  -3   2   8    5.98    1.21
  -3  -2   7  222.84   10.41
  -3   2   7  241.12   10.77
  -3   2   6  552.79   22.75
  -3  -2   6  535.24   22.48
   3  -2  -5  385.93   16.68
  -3   2   5  390.97   16.69
  -3  -2   5  399.47   16.49
   3  -2  -4   78.87    4.29
   3  -2  -3  426.97   17.76
   3   2  -2  167.60    7.08
   3  -2  -2  171.78    7.63
   3   2  -1  513.16   20.64
   3  -2  -1  539.80   21.41
  -3  -2   1  538.60   21.41
  -3  -2   0  156.60    7.15
  -3  -2  -1  953.36   38.29
  -3  -2  -2  401.93   16.89
  -3  -2  -3  139.04    6.77
  -3  -2  -4   19.44    2.27
  -3  -2  -5   23.49    2.56
  -3   2  -5   21.21    1.72
  -3  -2  -5   21.08    1.71
   3  -2   6   41.20    2.57
   3   2   6   38.61    2.52
  -3  -2  -6   40.06    2.45
  -3   2  -6   40.19    2.48
   3   2   7   64.19    3.61
   3  -2   7   66.31    3.63
   3  -2   8    0.98    1.34
   3  -2   9    1.88    1.36
   3  -2  10   58.47    3.52
   3  -2  11   18.18    1.85
   3  -2  12    9.06    1.41
  -3   2 -13   10.20    1.21
   3  -2  13   11.10    1.28
  -3   2 -14    1.98    0.65
   3  -2  14    1.79    0.71
   3   2  14    1.82    0.67
  -3  -3  16   57.64    2.62
  -3   3  16   52.80    2.59
   3   3 -15   15.66    1.38
   3   3 -15   15.11    1.22
  -3   3  15   17.88    1.34
   3   3 -14   24.60    1.86
   3   3 -14   23.07    1.73
  -3   3  14   21.52    1.74
   3   3 -13    0.56    1.19
  -3   3  13    2.42    1.17
   3   3 -12   15.55    1.85
  -3   3  12   15.83    2.87
  -3  -3  12   10.29    2.73
  -3  -3  12   14.62    1.53
  -3   3  12   16.12    1.77
  -3   3  11    1.22    2.19
  -3  -3  11    3.46    2.32
  -3  -3  11    3.36    1.24
  -3   3  11    4.22    1.43
  -3   3  11    3.05    2.19
  -3   3  10  103.05    6.46
  -3  -3  10  113.02    6.64
  -3  -3  10  103.28    4.90
  -3   3  10  102.43    5.10
  -3   3  10   91.04    6.20
  -3  -3   9   30.87    3.40
  -3  -3   9   27.62    2.80
  -3   3   9   37.00    3.38
  -3  -3   9   34.29    2.23
  -3   3   9   36.38    2.41
  -3  -3   8    4.94    1.50
  -3   3   8    5.81    1.84
  -3  -3   8    4.90    1.09
  -3   3   8    5.39    1.24
  -3   3   7  282.00   12.66
  -3  -3   7  275.23   12.19
  -3   3   6   85.29    4.88
  -3  -3   6   86.38    4.54
  -3   3   5   45.95    3.09
  -3  -3   5   39.57    2.71
   3  -3  -4  354.54   15.17
   3   3  -4  360.42   15.19
   3   3  -3  181.41    8.09
   3  -3  -3  176.17    8.06
   3   3  -2  228.76    9.52
   3  -3  -2  225.15    9.95
   3   3  -2  231.43    9.99
   3   3  -1  152.15    6.54
   3  -3  -1  159.80    7.17
   3   3  -1  163.09    7.23
  -3   3   1  159.66    7.20
  -3  -3   1  157.88    7.17
  -3   3   0   84.05    4.41
  -3  -3   0   90.68    4.48
  -3  -3  -1    0.95    1.21
  -3   3  -1    1.48    1.21
  -3  -3  -2  238.07   10.23
  -3   3  -2  222.60   10.14
  -3  -3  -3    0.12    1.34
  -3   3  -3    1.73    1.38
  -3   3  -4   42.91    3.20
  -3  -3  -4   44.90    3.27
  -3  -3  -5   22.23    2.55
  -3   3  -5   22.49    1.73
  -3   3  -5   24.21    2.56
  -3  -3  -5   19.92    1.72
  -3   3  -6   34.04    2.14
   3   3   6   40.06    2.45
   3  -3   6   36.86    2.39
  -3   3  -7   92.48    4.52
   3   3   7  101.12    4.89
   3  -3   7  101.60    4.88
  -3   3  -8   23.38    1.82
   3   3   8   26.14    2.22
   3  -3   8   20.95    2.08
   3  -3   9   28.17    2.36
   3   3   9   28.48    2.37
   3  -3  10   18.16    1.99
   3   3  10   20.98    2.04
   3  -3  11   44.03    2.89
   3   3  11   45.74    2.90
   3  -3  12    3.14    1.18
   3   3  12    3.68    1.17
   3   3  13    1.93    0.98
   3  -3  13    0.83    0.90
  -3   3 -13    1.17    0.89
   3  -3  14   14.23    1.06
   3   3  14   14.17    1.06
  -3  -4  16    4.38    0.71
  -3   4  16    4.68    0.71
   3   4 -15    2.19    0.91
   3   4 -15    1.45    0.79
  -3   4  15    2.94    0.89
   3   4 -14    2.62    1.13
   3   4 -14    2.14    1.06
  -3   4  14    2.76    1.08
   3   4 -13    7.42    1.43
  -3   4  13    9.99    1.48
   3   4 -12   13.34    1.74
  -3   4  12   12.04    1.67
  -3   4  12   12.56    2.71
  -3  -4  12   12.74    2.65
  -3   4  11   10.14    2.66
  -3  -4  11   12.00    2.78
   3   4 -11   11.86    1.77
  -3   4  11   14.23    1.73
  -3   4  11   13.28    2.64
  -3   4  10   70.25    5.32
  -3  -4  10   74.56    5.38
  -3   4  10   83.65    4.11
  -3  -4  10   71.08    3.78
  -3   4  10   74.03    5.32
  -3   4   9   -0.22    1.98
  -3  -4   9    4.22    1.99
  -3   4   9    4.33    1.36
  -3  -4   9    1.82    1.03
  -3   4   9    3.24    1.94
  -3   4   8    9.82    1.34
  -3  -4   8    8.60    1.18
  -3  -4   8    9.68    1.69
  -3   4   8   11.92    2.25
  -3  -4   7    0.77    1.19
  -3   4   7    1.82    1.50
  -3  -4   6    0.87    1.18
  -3   4   6    0.43    1.42
  -3  -4   5  130.68    6.24
  -3   4   5  137.97    6.71
   3   4  -4  130.73    6.35
   3  -4  -4  130.64    6.33
   3  -4  -3    7.03    1.46
   3   4  -3   10.16    1.50
   3   4  -3    8.22    1.26
   3  -4  -2   50.87    3.09
   3   4  -2   57.54    3.18
   3   4  -2   49.99    2.75
  -3   4   1    3.43    1.36
  -3  -4   1    2.51    1.28
   3   4  -1    1.55    1.12
   3  -4  -1    2.47    1.22
   3   4  -1    2.92    0.87
  -3   4   0  167.27    7.68
  -3  -4   0  175.09    7.73
  -3  -4  -1   29.15    2.21
  -3   4  -1   27.21    2.22
  -3   4  -2   63.61    3.62
  -3  -4  -2   57.87    3.54
  -3  -4  -3  218.15    9.71
  -3   4  -3  209.34    9.71
  -3   4  -4   42.71    3.21
  -3  -4  -4   41.67    3.18
  -3  -4  -5    0.80    1.56
  -3  -4  -5    0.82    1.02
  -3   4  -5    1.35    1.08
  -3   4  -5    0.80    1.70
  -3   4  -5    0.32    0.91
  -3   4  -6  276.90   12.01
   3  -4   6  298.21   12.25
   3   4   6  299.23   12.26
  -3   4  -7    1.46    1.10
   3   4   7    0.79    1.20
   3  -4   7    0.18    1.17
  -3   4  -8   38.40    2.35
   3   4   8   38.28    2.59
   3  -4   8   39.69    2.65
   3   4   9   22.04    2.11
   3  -4   9   22.04    2.10
   3  -4  10    7.41    1.56
   3   4  10    7.78    1.55
   3  -4  11    9.76    1.52
   3   4  11   10.07    1.54
  -3   4 -12   11.80    1.44
   3  -4  12   10.83    1.45
   3   4  12   11.44    1.44
  -3   4 -13    4.35    1.00
   3  -4  13    3.63    1.00
   3   4  13    3.22    0.98
   3  -4  14    0.09    0.57
   3   4  14    0.72    0.58
   3   5 -15    1.54    0.90
   3   5 -15    0.43    0.80
  -3   5  15    1.14    0.81
   3   5 -14    1.08    1.09
   3   5 -14   -0.60    1.00
  -3   5  14    0.33    0.98
   3   5 -13    2.86    1.29
  -3   5  13    3.56    1.28
   3   5 -12   68.68    3.99
  -3   5  12   73.14    3.89
  -3   5  11    6.86    2.34
  -3  -5  11    4.82    2.33
   3   5 -11    7.74    1.62
  -3   5  11    7.17    2.55
  -3   5  11    9.20    1.63
  -3   5  10  445.58   19.61
  -3  -5  10  442.77   19.64
   3   5 -10  429.99   18.29
  -3   5  10  441.08   19.74
  -3   5  10  436.50   18.16
  -3   5   9  214.09   10.53
  -3   5   9  220.19   10.52
  -3  -5   9  213.26   10.51
  -3   5   9  196.78    9.03
  -3   5   8  202.99    9.89
  -3  -5   8  200.44    9.94
  -3   5   8  192.02    9.86
  -3  -5   7    6.01    1.40
  -3   5   7    8.62    1.93
   3   5  -7    6.37    1.28
  -3  -5   6   47.68    2.98
  -3   5   6   54.40    3.62
   3   5  -6   53.11    2.87
  -3   5   5   53.14    3.51
  -3  -5   5   53.01    3.01
   3   5  -4    4.20    1.35
   3  -5  -4    5.52    1.48
   3   5  -4    4.63    1.48
   3   5  -3   40.90    2.75
   3  -5  -3   44.93    2.79
   3   5  -3   42.10    2.69
   3   5  -2   13.68    1.37
   3  -5  -2   13.60    1.68
   3   5  -2   10.37    1.63
   3   5  -1   24.90    1.79
  -3  -5   1   25.63    2.13
  -3   5   1   28.21    2.16
   3  -5  -1   24.15    2.08
   3   5  -1   28.64    2.11
  -3  -5   0   80.93    4.32
  -3   5   0   90.07    4.40
  -3   5  -1    2.95    1.37
  -3  -5  -1    4.55    1.37
  -3  -5  -2   93.22    4.58
  -3   5  -2  101.37    4.67
  -3   5  -3  103.07    5.69
  -3  -5  -3  122.84    5.84
  -3  -5  -4  273.16   11.75
  -3   5  -4  245.60   11.64
  -3  -5  -5    0.53    1.03
  -3   5  -5   -0.65    1.05
  -3   5  -5   -0.05    1.00
  -3   5  -5    0.91    0.98
   3   5   6   31.06    2.20
   3  -5   6   34.59    2.25
  -3   5  -6   30.90    2.09
  -3   5  -6   29.29    2.05
  -3   5  -7    1.49    1.10
  -3   5  -7    3.32    1.24
   3   5   7    2.23    1.13
   3   5   7    0.78    1.19
   3  -5   7    0.35    1.19
  -3   5  -8   47.37    2.93
   3   5   8   54.54    2.99
   3  -5   8   54.33    3.24
   3   5   8   54.36    3.25
   3  -5   9   64.82    3.85
   3   5   9   75.46    3.99
   3  -5  10    0.59    1.29
   3   5  10    0.49    1.23
   3  -5  11   11.54    1.61
   3   5  11   14.28    1.64
   3  -5  12    0.50    1.03
   3   5  12   -1.85    1.04
  -3   5 -12    0.80    1.07
   3   5  12   -0.14    0.92
   3  -5  13    0.25    0.86
   3   5  13   -0.54    0.87
  -3   5 -13    0.78    0.84
  -3   6  15    4.94    0.90
   3   6 -15    3.10    0.94
   3   6 -15    4.27    0.90
  -3   6  14    0.64    1.01
   3   6 -14    1.13    1.08
   3   6 -14    3.03    1.09
  -3   6  13    8.86    1.43
   3   6 -13    6.91    1.49
  -3   6  12   -0.36    1.26
   3   6 -12    0.53    1.30
  -3   6  11   56.06    3.27
  -3   6  11   46.25    4.31
  -3  -6  11   48.39    4.46
   3   6 -11   54.98    3.42
  -3   6  10  389.50   15.98
  -3   6  10  373.85   17.53
   3   6 -10  379.18   16.12
  -3   6  10  370.36   17.24
  -3  -6  10  379.39   17.34
  -3   6   9  259.44   11.36
  -3   6   9  283.36   13.16
   3   6  -9  272.00   11.74
  -3   6   9  288.81   13.00
  -3  -6   9  270.89   12.88
  -3   6   8  210.15    9.55
  -3   6   8  247.84   11.04
  -3  -6   8  241.73   11.10
  -3   6   8  229.65   11.09
   3   6  -8  229.06    9.89
   3   6  -7  564.84   22.36
  -3   6   7  556.13   22.18
  -3   6   7  515.95   22.06
  -3   6   7  586.15   23.55
   3   6  -6   84.36    4.18
  -3  -6   5   38.40    2.41
   3   6  -4  432.32   17.94
   3  -6  -4  415.42   17.86
   3   6  -4  432.99   17.94
   3   6  -3  667.22   27.14
   3   6  -3  685.20   27.20
   3  -6  -3  649.53   27.12
   3  -6  -2   32.27    2.42
   3   6  -2   32.59    2.33
   3   6  -2   31.79    2.21
   3   6  -1  537.96   22.17
   3   6  -1  559.21   22.41
   3  -6  -1  526.09   22.32
  -3  -6   1  558.01   22.36
  -3   6   1  551.79   22.36
  -3  -6   0  120.38    5.76
  -3   6   0  124.32    5.80
  -3  -6  -1   57.90    3.38
  -3   6  -1   59.04    3.39
  -3   6  -2   85.39    4.28
  -3   6  -2   99.24    4.89
  -3  -6  -2  100.58    4.91
  -3  -6  -3   23.49    2.17
  -3   6  -3   20.10    2.16
  -3   6  -4   13.89    1.32
  -3   6  -4   10.90    1.97
  -3  -6  -4   11.42    2.01
   3  -6   5   46.43    2.68
   3   6   5   49.06    2.70
  -3  -6  -5   51.16    2.69
  -3   6  -5   46.15    2.59
  -3   6  -5   43.50    2.61
  -3   6  -5   44.96    2.56
   3   6   6   56.20    3.02
   3  -6   6   51.63    2.98
  -3   6  -6   51.02    2.91
  -3   6  -6   51.24    2.87
  -3   6  -7  101.03    4.96
  -3   6  -7  104.42    4.93
   3   6   7  106.49    5.12
   3  -6   7  109.22    5.15
   3   6   7  102.93    5.00
  -3   6  -8  170.45    7.63
   3  -6   8  171.36    7.83
   3   6   8  181.96    7.88
   3   6   8  167.51    7.63
   3   6   9   -0.73    1.12
   3  -6   9   -0.78    1.31
   3   6   9   -0.67    1.31
   3  -6  10    2.16    1.25
   3   6  10    5.96    1.44
   3  -6  11   58.92    3.35
   3   6  11   59.31    3.35
  -3   6 -11   62.76    3.42
   3  -6  12    2.62    1.06
   3   6  12    3.51    1.07
   3   6  12    4.09    1.00
  -3   6 -12    5.43    1.19
  -3   6 -13   18.76    1.38
   3   6  13   16.87    1.31
   3  -6  13   15.01    1.28
   3   7 -15    1.37    0.81
   3   7 -15    0.41    0.76
  -3   7  15    0.29    0.76
   3   7 -14    3.60    1.07
   3   7 -14    5.47    1.19
  -3   7  14    5.24    1.07
   3   7 -13    1.49    1.16
  -3   7  13    1.63    1.16
   3   7 -13    0.09    1.23
  -3   7  12   -0.18    1.17
   3   7 -12   -0.21    1.33
  -3   7  11   82.70    4.25
   3   7 -11   84.31    5.85
  -3   7  11   69.56    5.24
   3   7 -11   84.34    4.39
  -3   7  10   24.56    3.11
  -3  -7  10   21.20    3.09
  -3   7  10   25.13    3.34
   3   7 -10   26.82    2.37
  -3   7  10   26.50    2.05
  -3   7   9  166.26    8.50
  -3  -7   9  164.92    8.58
  -3   7   9  154.74    7.13
  -3   7   9  160.55    8.75
   3   7  -9  162.11    7.48
  -3   7   8   23.51    2.83
  -3  -7   8   20.18    2.76
   3   7  -8   21.49    2.00
  -3   7   8   19.90    1.86
  -3   7   8   26.27    3.02
  -3   7   8   19.28    1.76
   3   7  -7   48.28    3.03
  -3   7   7   52.61    2.89
  -3   7   7   50.60    2.82
   3   7  -6    9.59    1.83
   3   7  -6    8.18    1.32
  -3   7   6    9.12    1.25
   3   7  -5  117.95    6.14
  -3   7   5  119.90    6.26
   3   7  -4  175.18    8.19
  -3   7   4  175.21    8.34
   3   7  -3  735.17   29.01
   3  -7  -3  695.28   28.93
   3   7  -3  709.81   29.06
   3   7  -2   77.09    3.94
   3  -7  -2   70.37    3.80
  -3   7   2   70.44    3.89
  -3  -7   2   68.87    3.88
   3   7  -2   74.13    3.90
   3   7  -1  149.38    6.53
  -3   7   1  138.92    6.47
  -3  -7   1  137.20    6.47
   3  -7  -1  135.35    6.45
   3   7  -1  139.69    6.49
  -3   7   0   71.59    3.83
  -3  -7   0   70.44    3.80
   3   7   0   70.07    3.87
   3  -7   0   75.33    3.90
  -3   7  -1    5.49    1.41
  -3  -7  -1    6.12    1.44
  -3  -7  -2    3.41    1.49
  -3   7  -2    3.00    1.39
  -3   7  -2    1.05    0.93
  -3   7  -3   16.64    1.73
  -3  -7  -3   26.78    2.30
  -3   7  -3   26.36    2.31
   3   7   3   23.50    1.65
  -3   7  -3   19.56    1.57
  -3   7  -4  248.05   10.63
  -3   7  -4  263.11   11.54
  -3  -7  -4  263.83   11.53
  -3   7  -4  251.76   10.61
  -3   7  -5   48.02    2.73
   3   7   5   51.01    2.76
   3  -7   5   49.67    2.76
  -3   7  -5   47.32    2.71
  -3   7  -5   45.18    2.67
   3   7   6   32.42    2.20
   3  -7   6   31.81    2.24
  -3   7  -6   28.32    2.09
  -3   7  -6   30.34    2.15
   3   7   7   20.74    1.89
  -3   7  -7   23.32    1.92
  -3   7  -7   20.53    1.87
   3  -7   7   20.90    1.95
   3   7   7   25.86    2.00
   3   7   8    8.68    1.51
   3  -7   8   10.37    1.55
  -3   7  -8    8.66    1.52
   3   7   8    8.91    1.45
   3  -7   9    6.78    1.46
   3   7   9    8.85    1.54
   3   7   9    6.19    1.30
  -3   7  -9    8.92    1.46
   3   7  10   23.21    1.99
   3  -7  10   21.56    1.95
  -3   7 -11   22.71    1.89
   3   7  11   19.08    1.76
   3  -7  11   20.49    1.77
   3   7  12   24.92    1.65
   3   7  12   21.51    1.69
   3  -7  12   21.91    1.69
   3  -7  13   19.71    1.38
  -3   7 -13   28.24    1.61
   3   8 -15   11.35    1.03
   3   8 -15   10.90    0.99
   3   8 -15   11.31    1.13
  -3   8  15   10.68    1.02
   3   8 -14    7.37    1.16
   3   8 -14    7.21    1.25
  -3   8  14    8.87    1.18
   3   8 -13    2.62    1.11
   3   8 -13    2.87    1.25
  -3   8  13    1.79    1.11
   3   8 -12   20.59    2.09
  -3   8  12   22.11    1.99
  -3   8  11    8.95    1.40
   3   8 -11    8.46    2.40
   3   8 -11   10.26    1.72
  -3   8  11    7.72    2.29
  -3   8  10    4.26    1.30
  -3   8  10    6.39    2.17
  -3  -8  10    4.44    2.19
   3   8 -10    4.93    2.10
  -3   8  10    5.36    2.38
   3   8 -10    5.36    1.54
  -3   8   9    1.71    1.19
  -3   8   9   -1.37    1.88
  -3  -8   9    0.60    1.95
  -3   8   9    0.49    2.02
   3   8  -9    0.24    1.96
   3   8  -9    2.34    1.33
  -3   8   9    1.68    1.27
  -3   8   8    4.75    1.27
  -3   8   8    2.58    1.83
  -3  -8   8    3.77    1.94
   3   8  -8    5.06    1.95
   3   8  -8    2.75    1.34
  -3   8   8    3.56    1.29
  -3   8   7    8.60    2.01
  -3  -8   7    5.94    1.96
  -3   8   7    6.68    1.26
   3   8  -7    6.83    2.00
  -3   8   7    7.64    1.35
  -3   8   6   39.70    2.48
   3   8  -6   46.06    3.43
  -3   8   6   50.10    3.59
  -3   8   6   43.33    2.51
   3   8  -5   25.93    2.45
  -3   8   5   24.12    2.52
  -3   8   5   21.76    1.76
   3   8  -4  165.17    7.87
  -3   8   4  174.28    8.02
   3   8  -4  158.80    7.18
   3   8  -3   -0.80    1.30
  -3   8   3    0.37    1.26
   3  -8  -3    0.93    1.07
   3   8  -3    1.98    1.24
   3   8  -2    1.14    1.21
  -3  -8   2    1.29    1.18
  -3   8   2    0.86    1.19
   3  -8  -2    1.52    1.15
   3   8  -2    1.81    1.19
   3   8  -1    1.28    1.23
  -3  -8   1    1.28    1.17
  -3   8   1    1.99    1.12
   3  -8  -1    1.99    1.14
   3   8  -1    0.76    1.16
  -3   8   0   15.34    1.67
  -3  -8   0   13.22    1.56
   3  -8   0   12.45    1.55
   3   8   0   11.12    1.59
  -3  -8  -1   13.74    1.64
  -3   8  -1   11.73    1.61
  -3   8  -2   16.87    1.88
  -3  -8  -2   16.40    1.90
   3   8   2   15.29    1.39
  -3   8  -2   11.01    1.52
  -3   8  -3  197.50    8.83
  -3   8  -3  187.59    8.47
   3   8   3  202.27    8.53
  -3   8  -3  199.26    8.48
  -3  -8  -3  219.41    9.29
  -3   8  -3  211.80    9.26
  -3   8  -4  105.69    4.90
  -3   8  -4  105.12    4.76
  -3   8  -4  105.00    4.92
  -3   8  -5  149.40    6.50
  -3   8  -5  140.60    6.42
  -3   8  -5  142.21    6.47
   3   8   5  152.44    6.46
   3  -8   5  137.57    6.40
  -3   8  -6   17.29    1.72
  -3   8  -6   19.12    1.78
   3   8   6   15.87    1.62
   3   8   6   18.34    1.77
   3  -8   6   14.79    1.63
   3   8   7    2.86    1.20
   3  -8   7    2.88    1.25
  -3   8  -7    0.40    1.29
  -3   8  -7    1.38    1.28
   3   8   7    3.04    1.33
   3   8   8   60.32    3.42
   3  -8   8   59.86    3.42
  -3   8  -8   59.38    3.42
   3   8   8   65.20    3.48
   3   8   9   49.66    2.97
   3  -8   9   45.80    2.90
  -3   8  -9   50.81    2.95
   3   8   9   46.65    2.84
   3  -8  10   69.93    3.74
   3   8  10   72.44    3.77
   3   8  11  134.67    6.11
  -3   8 -11  143.52    6.30
   3   8  11  147.43    6.16
  -3   8 -12   -0.06    0.95
   3   8  12    0.89    0.90
   3  -8  12    1.16    0.82
  -3   8 -13    2.01    0.85
  -3   8 -13    2.96    0.81
   3   9 -15    0.35    0.68
   3   9 -15    0.08    0.71
  -3   9  15    0.17    0.63
   3   9 -14   14.96    1.35
   3   9 -14   11.26    1.35
  -3   9  14   15.13    1.33
   3   9 -13    3.42    1.24
   3   9 -13    2.58    1.14
   3   9 -12   54.00    3.06
  -3   9  12   49.55    2.85
   3   9 -12   53.68    3.25
  -3   9  11    5.37    1.29
   3   9 -11    7.84    1.57
   3   9 -10   63.16    5.02
  -3   9  10   58.02    3.41
  -3   9  10   49.55    4.20
  -3   9  10   60.64    3.34
   3   9 -10   58.26    3.61
   3   9  -9   17.79    2.85
  -3   9   9   18.43    1.86
  -3   9   9   16.15    1.78
  -3   9   9   18.09    2.64
  -3  -9   9   10.06    2.37
   3   9  -8   -0.46    1.82
  -3   9   8    1.90    1.23
  -3   9   8    1.24    1.19
  -3   9   8    0.87    1.69
  -3  -9   8    1.44    1.84
  -3   9   7    8.94    2.15
   3   9  -7    6.03    1.97
  -3   9   7    3.37    1.79
  -3  -9   7    5.61    1.84
  -3   9   7    6.18    1.28
  -3   9   7    8.09    1.37
  -3   9   6   -0.26    1.03
  -3   9   6    1.28    1.53
   3   9  -6    2.21    1.59
  -3   9   6    0.80    1.04
   3   9  -6    0.76    1.11
  -3   9   5  121.92    5.77
   3   9  -5  136.87    6.87
  -3   9   5  142.05    6.96
  -3   9   5  128.43    5.86
   3   9  -5  131.72    5.96
   3   9  -4    0.97    1.01
   3   9  -4    1.20    1.01
  -3   9   4    2.02    1.53
   3   9  -4    1.45    1.41
  -3   9   4    0.64    0.97
  -3   9   3    1.58    0.99
  -3  -9   3    2.89    1.22
  -3   9   3    2.71    1.16
   3   9  -3    2.78    1.06
   3   9  -3    2.67    1.32
  -3   9   3    1.43    1.35
   3   9  -3    1.90    0.99
   3  -9  -2  426.32   18.48
  -3   9   2  459.52   18.54
  -3  -9   2  433.76   18.48
   3   9  -2  475.51   18.60
   3   9  -2  460.92   18.98
  -3  -9   1  386.33   16.37
   3   9  -1  413.28   16.48
   3  -9  -1  368.91   16.37
  -3   9   1  404.53   16.39
   3   9  -1  423.44   16.90
   3   9   0   58.89    3.24
  -3  -9   0   63.26    3.26
  -3   9   0   60.96    3.24
   3  -9   1   14.44    1.68
   3   9   1   18.83    1.80
  -3   9  -1   17.67    1.51
  -3  -9  -1   16.56    1.78
  -3   9  -1   15.94    1.71
  -3   9  -2    2.46    1.28
  -3  -9  -2    3.60    1.42
  -3   9  -2    4.62    1.28
  -3   9  -2    2.85    1.09
  -3   9  -2    2.85    1.02
   3   9   2    3.97    1.07
  -3  -9  -3    6.17    1.57
  -3   9  -3    6.51    1.54
  -3   9  -3    6.57    1.41
  -3   9  -3    6.05    1.22
   3   9   3    8.06    1.22
  -3   9  -3    8.85    1.20
  -3   9  -3    7.27    1.12
  -3   9  -4  221.03    9.28
  -3   9  -4  217.85    9.32
  -3   9  -4  212.24    9.28
  -3   9  -5   49.90    2.79
  -3   9  -5   44.27    2.73
  -3   9  -5   46.47    2.74
   3   9   5   42.47    2.62
   3   9   6    1.96    1.21
   3   9   6    0.86    1.04
  -3   9  -6    0.48    1.25
  -3   9  -6    0.07    1.23
   3  -9   7  116.55    5.72
   3   9   7  120.44    5.72
   3   9   7  126.95    5.90
  -3   9  -7  117.96    5.81
  -3   9  -7  131.64    5.83
  -3   9  -7  130.34    5.98
   3   9   8    1.31    1.26
  -3   9  -8    0.69    1.30
   3   9   8    0.24    1.11
   3  -9   8    0.82    1.17
  -3   9  -8   -0.85    1.28
  -3   9  -8    1.18    1.19
   3  -9   9   11.21    1.54
   3   9   9   13.41    1.57
   3   9   9   13.23    1.61
  -3   9  -9   14.52    1.70
   3  -9  10  119.57    5.70
   3   9  10  129.54    5.73
   3   9  11   50.88    2.75
  -3   9 -11   54.36    2.90
  -3   9 -12   25.68    1.76
   3   9  12   23.03    1.59
  -3   9 -13   24.81    1.56
  -3   9 -13   29.14    1.59
   3  10 -15    3.87    0.73
   3  10 -14    0.49    0.88
   3  10 -14    0.35    0.91
   3  10 -13    0.27    1.04
   3  10 -13    0.08    1.12
  -3  10  12    3.03    1.07
  -3  10  12    2.30    1.21
   3  10 -12    2.55    1.22
  -3  10  11   11.26    1.52
  -3  10  11   10.42    1.57
  -3  10  10    6.69    1.49
  -3  10  10    6.83    1.47
   3  10 -10    5.56    2.33
  -3  10   9    7.70    1.48
  -3  10   9   11.55    2.67
   3  10  -9   10.53    2.52
  -3  10   9    7.16    1.50
  -3  10   8   18.85    1.88
  -3  10   8   20.04    1.95
  -3  10   8   17.53    2.45
  -3  10   8   19.51    2.97
   3  10  -8   20.87    3.03
   3  10  -8   23.07    2.15
  -3  10   7   80.54    4.27
  -3  10   7   81.59    4.22
  -3  10   7   74.95    4.96
   3  10  -7   87.87    5.60
  -3  10   7   94.72    5.71
   3  10  -7   96.86    4.56
  -3  10   6   18.64    1.77
  -3  10   6   18.51    1.69
  -3  10   6   16.84    2.44
   3  10  -6   17.43    2.50
   3  10  -6   20.37    1.86
  -3  10   6   18.98    2.29
  -3  10   5   18.94    1.71
  -3  10   5   18.04    1.73
   3  10  -5   21.53    1.72
   3  10  -5   17.79    2.32
  -3  10   5   22.43    2.51
   3  10  -5   21.54    1.75
   3  10  -5   21.72    1.85
  -3  10   4   57.93    3.29
   3  10  -4   64.12    3.36
   3  10  -4   69.14    3.47
  -3  10   4   60.43    3.34
   3  10  -4   71.28    3.38
  -3  10   4   62.64    4.12
   3  10  -4   70.03    4.21
  -3  10   3   15.43    1.52
   3  10  -3   16.58    1.57
   3  10  -3   15.03    1.48
  -3  10   3   14.55    1.64
  -3  10   3   14.79    1.53
  -3  10   3   17.38    2.09
   3  10  -3   17.78    2.11
  -3  10   2   19.68    1.67
   3  10  -2   20.81    1.64
   3  10  -2   22.53    1.81
  -3  10   2   18.78    1.70
   3  10  -2   20.59    1.58
  -3  10   2   19.33    1.67
  -3  10   2   18.77    2.06
   3  10  -2   21.88    2.23
  -3  10   1  196.35    8.40
  -3  10   1  187.17    8.44
   3  10  -1  197.19    8.52
   3  10  -1  190.93    8.36
   3  10  -1  216.44    9.23
   3  10  -1  193.46    8.29
  -3  10   1  198.49    8.42
  -3  10   0   42.54    2.43
  -3  10   0   38.71    2.49
   3  10   0   40.42    2.32
  -3  10   0   38.87    2.33
   3  10   0   38.75    2.47
  -3  10  -1   91.14    4.69
   3  10   1   96.21    4.72
   3  10   1   98.99    4.46
  -3  10  -1   96.67    4.45
  -3  10  -1   90.77    4.44
  -3  10  -2   10.89    1.66
  -3  10  -2   11.24    1.21
  -3  10  -2   11.04    1.45
  -3  10  -2   12.72    1.37
  -3  10  -2   11.25    1.60
  -3  10  -2   10.66    1.39
  -3  10  -3    9.86    1.34
  -3  10  -3   10.65    1.25
  -3  10  -3   10.26    1.38
  -3  10  -4  206.72    8.76
  -3  10  -4  196.95    8.77
  -3  10  -4  201.78    8.71
  -3  10  -5    1.53    1.19
   3  10   5    1.95    1.20
  -3  10  -5    1.10    1.20
  -3  10  -5    0.16    1.07
   3  10   6   98.41    4.89
  -3  10  -6  100.01    4.86
  -3  10  -6   95.86    4.76
  -3  10  -6   94.03    4.81
   3  10   7    8.31    1.55
  -3  10  -7    9.42    1.59
  -3  10  -7   10.54    1.58
  -3  10  -7    9.47    1.61
   3  10   7    7.98    1.29
  -3  10  -8   52.94    3.10
  -3  10  -8   54.38    3.03
   3  10   8   43.41    2.77
   3  10   8   47.99    3.03
  -3  10  -8   50.11    3.10
   3  10   9    2.60    1.22
  -3  10  -9    3.36    1.36
   3  10   9    2.53    1.08
   3  10  10  160.24    7.17
   3  10  11   98.53    4.60
  -3  10 -12   23.92    1.63
  -3  10 -12   22.68    1.60
   3  10  12   18.38    1.42
  -3  10 -13    4.06    0.74
   3  11 -14    6.29    1.00
  -3  11  13    1.26    0.98
   3  11 -13   -0.61    0.90
   3  11 -13    1.73    1.04
  -3  11  12   42.26    2.54
  -3  11  12   39.68    2.43
  -3  11  11   61.11    3.43
  -3  11  11   60.78    3.36
  -3  11  10    5.25    1.39
   3  11 -10    9.98    1.69
   3  11 -10    6.55    2.33
  -3  11  10    9.32    1.53
  -3  11   9   84.33    4.49
   3  11  -9   96.98    4.85
  -3  11   9   78.91    5.92
   3  11  -9   88.59    6.15
  -3  11   9   93.31    4.66
   3  11  -8   14.98    1.86
  -3  11   8   15.17    1.80
  -3  11   8   14.93    2.76
   3  11  -8   18.74    2.89
  -3  11   8   11.66    1.63
   3  11  -7  274.08   11.66
  -3  11   7  263.01   11.49
   3  11  -7  272.14   12.94
  -3  11   7  282.95   12.97
  -3  11   7  261.82   11.35
  -3  11   6    2.39    1.08
  -3  11   6    1.61    1.25
   3  11  -6    3.03    1.21
   3  11  -6    0.82    1.18
  -3  11   6    0.60    1.64
   3  11  -6    0.63    1.65
  -3  11   6    2.90    1.14
  -3  11   5  314.18   13.67
  -3  11   5  315.77   13.51
   3  11  -5  337.11   13.71
   3  11  -5  337.46   13.84
  -3  11   5  322.92   13.58
   3  11  -5  339.68   14.94
   3  11  -5  345.28   13.69
  -3  11   5  332.19   14.83
  -3  11   5  326.73   13.77
  -3  11   4    1.67    1.06
  -3  11   4    2.81    1.11
   3  11  -4    2.21    1.56
  -3  11   4    1.93    1.46
   3  11  -4    2.24    1.04
   3  11  -4    0.54    1.03
   3  11  -4    1.27    1.02
  -3  11   3   35.90    2.34
   3  11  -3   40.09    2.39
   3  11  -3   38.16    2.32
  -3  11   3   33.15    2.28
   3  11  -3   35.56    2.20
  -3  11   3   36.42    2.38
   3  11  -3   41.58    2.42
   3  11  -3   38.17    3.13
  -3  11   3   36.84    2.95
   3  11  -2   29.19    2.01
   3  11  -2   30.07    2.76
  -3  11   2   29.12    2.51
  -3  11   2   29.17    2.04
   3  11  -2   26.77    1.88
  -3  11   2   28.57    2.06
  -3  11   1  152.82    7.05
   3  11  -1  158.90    6.94
  -3  11   1  160.46    7.01
  -3  11   1  153.10    7.05
  -3  11   1  153.64    7.00
   3  11  -1  153.69    7.77
  -3  11   1  167.22    7.59
   3  11  -1  177.13    7.16
   3  11   0    1.21    0.96
  -3  11   0    0.72    1.03
   3  11   0    0.79    1.08
   3  11   0    1.07    0.99
  -3  11   0   -0.13    1.13
  -3  11   0   -0.29    1.06
  -3  11  -1    1.34    1.19
   3  11   1    3.32    1.06
  -3  11  -1    3.37    1.12
   3  11   1    2.48    1.09
   3  11   1    4.43    1.23
  -3  11  -1    3.02    1.14
  -3  11  -2  166.17    7.28
  -3  11  -2  157.53    7.08
  -3  11  -2  174.13    7.28
  -3  11  -2  161.50    7.23
  -3  11  -3   53.37    3.09
  -3  11  -3   55.81    3.02
  -3  11  -3   53.43    3.03
  -3  11  -3   52.58    2.92
  -3  11  -4    0.62    1.15
  -3  11  -4   -0.08    1.18
   3  11   4    1.34    1.26
  -3  11  -4   -0.75    1.04
   3  11   5  319.99   13.19
  -3  11  -5  319.55   13.10
  -3  11  -5  318.78   13.13
   3  11   5  288.53   12.93
  -3  11  -5  309.77   13.09
   3  11   6   63.77    3.63
  -3  11  -6   63.53    3.57
  -3  11  -6   63.74    3.58
  -3  11  -6   63.08    3.56
  -3  11  -7    9.59    1.61
   3  11   7    7.99    1.50
  -3  11  -7   11.49    1.69
  -3  11  -7    9.40    1.57
   3  11   8   53.44    3.22
  -3  11  -8   51.61    3.17
  -3  11  -8   55.46    3.19
  -3  11  -8   53.00    3.23
   3  11   9    5.24    1.31
  -3  11  -9    6.15    1.42
  -3  11  -9    5.49    1.39
   3  11  10   70.53    3.67
  -3  11 -11    0.75    1.11
   3  11  11    2.26    1.05
  -3  11 -12   -0.31    0.88
   3  11  12   -0.18    0.78
  -3  11 -12    0.93    0.84
   3  12 -14    2.82    0.82
  -3  12  14    2.49    0.73
  -3  12  13   21.81    1.61
   3  12 -12    6.57    1.35
   3  12 -12    8.06    1.22
  -3  12  12    6.68    1.18
  -3  12  12    7.26    1.24
   3  12 -11    1.14    1.23
   3  12 -11   -0.15    1.10
   3  12 -11    0.69    1.23
  -3  12  11    0.54    1.11
  -3  12  11   -2.02    1.20
   3  12 -10   18.74    1.88
   3  12 -10   18.55    1.96
   3  12 -10   15.09    1.78
  -3  12  10   18.63    1.84
  -3  12  10   21.21    1.93
  -3  12   9   84.20    4.37
  -3  12   9   92.10    4.53
   3  12  -9   91.06    4.56
   3  12  -9   92.30    4.80
  -3  12   9   82.39    5.96
  -3  12   9   88.38    4.61
   3  12  -9   94.59    6.26
  -3  12   8    9.08    1.51
  -3  12   8    6.52    2.29
   3  12  -8   12.45    2.50
   3  12  -8   12.07    1.73
   3  12  -8   10.17    1.54
  -3  12   8   10.12    1.62
  -3  12   8    9.63    1.45
  -3  12   7  169.69    7.64
  -3  12   7  167.32    9.12
   3  12  -7  190.63    9.41
   3  12  -7  175.09    7.78
   3  12  -7  182.92    7.98
  -3  12   7  167.27    7.81
  -3  12   7  167.78    7.71
  -3  12   6  249.61   10.87
  -3  12   6  271.34   12.41
   3  12  -6  273.49   12.52
   3  12  -6  260.40   11.06
   3  12  -6  263.05   11.22
  -3  12   6  258.42   11.15
  -3  12   6  253.54   11.04
  -3  12   5   47.65    2.85
  -3  12   5   41.42    2.62
   3  12  -5   50.88    2.85
   3  12  -5   48.83    2.95
  -3  12   5   47.38    2.93
   3  12  -5   52.96    2.85
  -3  12   5   48.67    3.78
   3  12  -5   46.48    3.85
  -3  12   5   49.24    2.82
  -3  12   4    7.88    1.38
  -3  12   4    8.40    1.45
  -3  12   4    6.79    1.88
   3  12  -4    9.87    2.10
   3  12  -4    8.98    1.37
   3  12  -4    8.82    1.22
   3  12  -4    9.65    1.42
   3  12  -4   11.76    1.42
   3  12  -3   24.87    1.90
  -3  12   3   23.86    1.92
   3  12  -3   27.02    1.94
  -3  12   3   23.96    2.50
   3  12  -3   21.78    2.65
   3  12  -3   24.24    1.80
  -3  12   3   20.85    1.90
  -3  12   2    2.67    1.08
   3  12  -2    1.48    1.01
  -3  12   2    1.76    1.15
  -3  12   2    1.17    1.11
   3  12  -2    1.37    1.02
  -3  12   2    1.06    1.39
   3  12  -2    1.34    1.51
   3  12  -2    2.26    1.13
  -3  12   1   18.00    1.68
  -3  12   1   17.13    1.53
  -3  12   1   14.88    1.91
   3  12  -1   16.16    1.64
   3  12  -1   20.34    1.75
   3  12  -1   17.73    1.57
  -3  12   1   15.32    1.62
  -3  12   1   15.51    1.65
   3  12   0  238.88   10.01
  -3  12   0  234.56   10.16
  -3  12   0  230.07   10.07
  -3  12   0  231.30   10.08
  -3  12   0  228.32   10.43
   3  12   0  240.61   10.19
   3  12   0  252.92   10.21
  -3  12  -1    1.89    1.26
   3  12   1    1.47    1.04
  -3  12  -1    1.08    1.06
   3  12   1   -0.79    1.13
   3  12   1    0.41    1.16
  -3  12  -1    0.28    0.85
  -3  12  -2    7.13    1.18
  -3  12  -2   10.09    1.53
   3  12   2    9.67    1.35
  -3  12  -2   10.28    1.45
   3  12   2   10.45    1.45
  -3  12  -2   10.45    1.42
   3  12   2   10.97    1.46
  -3  12  -3    5.04    1.41
  -3  12  -3    2.89    1.23
   3  12   3    4.71    1.34
  -3  12  -3    4.20    1.28
  -3  12  -3    3.55    1.11
  -3  12  -4   39.37    2.62
  -3  12  -4   37.96    2.53
  -3  12  -4   35.60    2.45
   3  12   5  166.32    7.60
  -3  12  -5  170.29    7.54
  -3  12  -5  173.23    7.59
   3  12   5  158.78    7.43
  -3  12  -5  164.87    7.51
   3  12   6   44.32    2.88
  -3  12  -6   41.22    2.78
  -3  12  -6   46.28    2.84
   3  12   6   37.06    2.50
  -3  12  -6   37.94    2.70
  -3  12  -7   42.25    2.82
  -3  12  -7   46.11    2.90
  -3  12  -7   41.57    2.81
   3  12   7   44.01    2.86
  -3  12  -8    2.69    1.34
  -3  12  -8    0.10    1.25
  -3  12  -8    1.43    1.31
   3  12   8   -0.54    1.26
   3  12   9    0.49    1.20
  -3  12  -9    1.78    1.18
   3  12  10   15.87    1.66
  -3  12 -10   17.59    1.73
  -3  12 -10   19.61    1.77
   3  12  11    1.72    0.96
  -3  12 -11    0.23    1.03
   3  12  12    0.55    0.67
  -3  12 -12    1.21    0.83
   3  13 -13   28.59    1.88
  -3  13  13   27.23    1.72
  -3  13  12    2.33    1.02
   3  13 -12    2.07    1.06
   3  13 -12    2.74    1.10
  -3  13  12    2.69    1.01
   3  13 -11   -0.23    1.09
   3  13 -11    1.18    1.21
   3  13 -11    1.37    1.00
  -3  13  11    1.72    1.12
  -3  13  11    0.78    1.08
   3  13 -10   33.84    2.37
   3  13 -10   33.18    2.27
   3  13 -10   37.18    2.55
  -3  13  10   30.36    2.24
  -3  13  10   33.19    2.38
  -3  13   9    8.05    1.41
   3  13  -9    7.04    1.36
   3  13  -9    5.47    1.44
   3  13  -9    5.61    1.38
   3  13  -9    7.70    2.42
  -3  13   9    6.45    1.49
  -3  13   9    5.60    1.30
  -3  13   8  330.84   14.09
  -3  13   8  324.09   14.01
   3  13  -8  341.23   14.13
   3  13  -8  332.72   14.34
  -3  13   8  334.72   15.72
  -3  13   8  344.83   14.30
   3  13  -8  361.69   16.04
  -3  13   7  190.47    8.49
  -3  13   7  188.28   10.08
   3  13  -7  194.21   10.21
   3  13  -7  202.53    8.66
   3  13  -7  203.24    8.86
  -3  13   7  201.10    8.82
  -3  13   7  188.03    8.63
  -3  13   6  184.15    8.37
  -3  13   6  186.85    8.14
   3  13  -6  192.00    8.34
   3  13  -6  197.97    8.55
   3  13  -6  185.19    8.08
  -3  13   6  183.07    8.46
  -3  13   6  198.04    9.75
   3  13  -6  194.29    9.81
  -3  13   6  187.94    8.22
  -3  13   5   11.11    1.55
  -3  13   5   10.23    1.57
  -3  13   5    6.51    2.12
   3  13  -5    8.39    2.30
   3  13  -5    8.59    1.45
   3  13  -5    7.90    1.23
   3  13  -5    9.97    1.52
  -3  13   5    9.50    1.45
   3  13  -5   10.38    1.47
   3  13  -4   36.91    2.58
   3  13  -4   39.32    2.49
  -3  13   4   40.99    2.65
  -3  13   4   39.66    2.66
   3  13  -4   37.49    2.33
   3  13  -4   42.35    2.57
   3  13  -4   47.05    3.68
  -3  13   4   33.81    3.17
  -3  13   3    8.34    1.77
   3  13  -3    8.11    2.02
  -3  13   3    7.89    1.43
  -3  13   3    4.04    1.30
   3  13  -3    8.04    1.29
   3  13  -3    5.39    1.13
   3  13  -3    7.63    1.34
   3  13  -3    9.21    1.40
  -3  13   2    0.27    1.34
   3  13  -2    2.02    1.63
  -3  13   2    1.42    1.19
  -3  13   2    0.34    1.18
   3  13  -2    2.52    1.17
   3  13  -2    0.33    1.14
  -3  13   2    0.79    1.18
   3  13  -2    1.36    0.99
   3  13  -1    5.10    1.17
  -3  13   1    3.59    1.30
  -3  13   1    1.84    1.21
   3  13  -1    3.14    1.09
  -3  13   1    3.13    1.37
   3  13  -1    4.35    1.32
  -3  13   0  365.34   14.98
   3  13   0  348.50   14.61
  -3  13   0  340.84   14.66
   3  13   0  351.85   14.76
   3  13   0  356.69   14.79
  -3  13   0  353.98   14.87
   3  13   0  369.39   15.00
   3  13   0  394.69   15.05
   3  13   1    1.42    1.02
  -3  13  -1    0.86    1.15
   3  13   1    1.89    1.24
   3  13   1    2.38    1.34
   3  13   1    2.19    1.16
  -3  13  -2    0.08    1.20
   3  13   2    0.33    1.19
  -3  13  -2   -1.02    0.97
   3  13   2    0.09    1.19
   3  13   3    4.33    1.34
  -3  13  -3    7.85    1.43
   3  13   3    9.76    1.55
  -3  13  -3    7.09    1.32
  -3  13  -3    4.26    1.37
   3  13   4    2.29    1.30
  -3  13  -4    3.04    1.30
  -3  13  -4    4.37    1.23
  -3  13  -5  148.07    6.63
  -3  13  -5  141.15    6.66
  -3  13  -5  143.67    6.66
  -3  13  -5  143.65    6.63
   3  13   5  144.49    6.71
   3  13   5  131.72    6.49
  -3  13  -6    3.18    1.34
  -3  13  -6    4.82    1.56
  -3  13  -6    3.97    1.44
  -3  13  -6    7.59    1.55
   3  13   6    4.80    1.45
   3  13   6    3.18    1.23
  -3  13  -7   67.85    3.70
  -3  13  -7   62.30    3.54
  -3  13  -7   61.89    3.56
   3  13   7   57.92    3.55
  -3  13  -7   61.91    3.56
  -3  13  -8    4.53    1.36
  -3  13  -8    5.81    1.46
   3  13   8    6.71    1.46
   3  13   8    4.95    1.37
  -3  13  -8    7.03    1.49
  -3  13  -8    6.80    1.46
  -3  13  -9    1.10    1.15
  -3  13  -9    1.36    1.25
   3  13   9    0.47    1.12
  -3  13 -10   11.35    1.39
  -3  13 -10   11.70    1.48
   3  13  10   10.87    1.37
  -3  13 -11    9.59    1.18
   3  13  11    9.64    1.16
  -3  13 -12    9.14    0.91
   3  14 -13   18.77    1.34
  -3  14  13   14.25    1.16
   3  14 -13   17.11    1.32
  -3  14  12    2.48    0.92
  -3  14  12    3.32    0.97
   3  14 -12    1.85    1.01
   3  14 -12    1.38    1.00
  -3  14  11    2.00    1.02
   3  14 -11    1.88    1.12
  -3  14  11    2.39    1.13
   3  14 -11    2.55    1.16
  -3  14  10    2.31    1.10
   3  14 -10    0.63    1.02
   3  14 -10    0.47    1.19
  -3  14  10    2.19    1.22
   3  14 -10    1.03    1.21
  -3  14   9    1.18    1.16
   3  14  -9    1.10    1.13
   3  14  -9    0.97    1.24
  -3  14   9    0.54    1.12
  -3  14   9    1.13    1.27
   3  14  -9    1.00    1.32
  -3  14   8   30.02    2.24
  -3  14   8   26.70    2.05
   3  14  -8   28.92    2.17
   3  14  -8   24.62    2.29
   3  14  -8   29.34    2.19
   3  14  -8   23.53    3.26
  -3  14   8   23.82    3.33
  -3  14   8   32.74    2.40
  -3  14   7  125.77    6.10
  -3  14   7  129.08    5.89
   3  14  -7  136.81    6.29
   3  14  -7  132.04    6.08
  -3  14   7  112.76    7.29
   3  14  -7  130.18    5.99
   3  14  -7  133.48    7.73
  -3  14   7  128.98    6.22
  -3  14   6  164.48    7.45
  -3  14   6  151.80    7.28
  -3  14   6  152.02    6.96
   3  14  -6  166.47    7.12
  -3  14   6  156.08    8.51
   3  14  -6  167.11    8.89
   3  14  -6  159.10    7.39
   3  14  -6  166.42    7.24
  -3  14   6  159.73    7.15
   3  14  -5   10.61    1.32
  -3  14   5    7.64    1.52
  -3  14   5   12.02    1.68
   3  14  -5   10.29    1.48
   3  14  -5    9.19    1.32
  -3  14   5    9.28    2.19
   3  14  -5    9.17    2.41
   3  14  -5    6.75    1.50
   3  14  -5    8.18    1.43
  -3  14   5   11.45    1.61
  -3  14   4   10.24    2.05
   3  14  -4   10.29    2.36
   3  14  -4    9.85    1.32
   3  14  -4    6.96    1.38
  -3  14   4    8.85    1.52
  -3  14   4    8.21    1.56
  -3  14   4   10.72    1.55
   3  14  -4    9.19    1.48
  -3  14   3   53.35    3.95
   3  14  -3   60.81    4.51
   3  14  -3   65.71    3.50
   3  14  -3   63.04    3.27
  -3  14   3   65.66    3.56
   3  14  -3   61.75    3.37
   3  14  -3   60.37    3.36
  -3  14   3   61.59    3.51
  -3  14   2  100.13    4.84
   3  14  -2   95.05    4.58
  -3  14   2   98.09    4.85
   3  14  -2   90.19    4.68
   3  14  -2  108.02    4.91
  -3  14   2   97.60    4.84
   3  14  -2   95.96    5.88
  -3  14   2   86.13    5.13
  -3  14   1  354.14   14.57
   3  14  -1  338.63   14.25
  -3  14   1  353.39   14.51
   3  14  -1  336.43   14.47
   3  14  -1  347.39   14.30
  -3  14   0   21.78    2.08
  -3  14   0   26.69    2.09
  -3  14   0   23.75    2.09
   3  14   0   26.28    1.98
   3  14   0   25.26    2.15
   3  14   0   26.49    2.16
   3  14   0   24.78    1.92
   3  14   1    2.59    1.13
   3  14   1    4.10    1.19
  -3  14  -1    3.19    1.26
   3  14   1    1.51    1.17
   3  14   1    2.85    1.29
   3  14   1    1.32    1.38
   3  14   2   47.41    3.05
  -3  14  -2   47.24    2.98
  -3  14  -2   53.20    3.05
   3  14   2   48.72    2.96
  -3  14  -3   44.01    2.82
  -3  14  -3   38.88    2.59
   3  14   3   47.99    2.88
  -3  14  -3   42.50    2.79
   3  14   3   43.41    2.82
  -3  14  -4    5.37    1.34
   3  14   4    4.35    1.37
  -3  14  -5    2.99    1.29
   3  14   5    2.56    1.45
  -3  14  -5    1.06    1.43
   3  14   5    2.22    1.26
   3  14   6   41.13    2.81
  -3  14  -6   45.53    2.97
   3  14   6   53.34    3.11
   3  14   6   50.69    3.11
  -3  14  -6   49.89    3.05
  -3  14  -6   50.71    3.10
   3  14   7   12.64    1.71
  -3  14  -7   15.55    1.82
  -3  14  -7   14.14    1.74
  -3  14  -7   18.48    1.87
  -3  14  -8   30.00    2.22
   3  14   8   30.18    2.18
   3  14   8   25.80    2.12
  -3  14  -8   24.97    2.15
  -3  14  -8   26.64    2.13
   3  14   9    2.70    1.19
  -3  14  -9    1.18    1.11
   3  14  10    4.28    1.11
  -3  14 -10    3.98    1.09
   3  14  11    0.51    0.82
   3  14  11   -0.53    0.78
  -3  15  12    0.48    0.75
   3  15 -12    0.22    0.87
  -3  15  12    0.05    0.84
   3  15 -12    1.32    0.90
  -3  15  11    1.15    0.90
   3  15 -11   -0.80    1.04
   3  15 -11    0.93    1.03
  -3  15  11   -0.65    1.05
  -3  15  10   23.10    1.76
   3  15 -10   24.67    2.03
   3  15 -10   25.43    1.92
  -3  15  10   24.32    1.98
  -3  15  10   23.46    1.78
  -3  15   9    3.86    1.12
   3  15  -9    2.99    1.05
   3  15  -9    4.98    1.30
   3  15  -9    4.27    1.30
  -3  15   9    5.40    1.28
  -3  15   9    1.82    1.23
  -3  15   8  101.07    5.02
   3  15  -8  104.91    5.37
   3  15  -8  116.36    5.23
   3  15  -8  110.90    5.21
  -3  15   8  115.99    5.33
  -3  15   8  112.02    5.46
  -3  15   7   89.78    4.62
  -3  15   7   79.90    4.25
   3  15  -7   95.70    4.49
  -3  15   7   77.12    5.62
   3  15  -7   95.50    6.25
  -3  15   7   96.33    4.79
   3  15  -7   95.87    4.75
   3  15  -7   96.29    4.53
  -3  15   6  126.69    6.22
   3  15  -6  138.09    6.29
   3  15  -6  129.89    6.06
  -3  15   6  124.74    7.33
   3  15  -6  128.90    5.93
   3  15  -6  127.07    7.70
  -3  15   6  127.97    6.04
  -3  15   6  141.49    6.38
   3  15  -5   46.96    2.76
  -3  15   5   44.07    2.96
   3  15  -5   41.94    2.50
   3  15  -5   48.79    2.80
  -3  15   5   42.64    3.69
   3  15  -5   41.49    4.09
  -3  15   5   43.77    2.89
  -3  15   5   42.08    2.79
   3  15  -4    4.74    1.29
  -3  15   4    2.74    1.73
   3  15  -4    3.72    1.99
  -3  15   4    3.76    1.35
  -3  15   4    3.07    1.42
   3  15  -4    4.12    1.12
  -3  15   4    4.20    1.42
   3  15  -4    5.80    1.38
   3  15  -3    1.11    1.83
  -3  15   3    0.97    1.38
  -3  15   3   -0.48    1.24
   3  15  -3   -0.13    1.02
   3  15  -3    0.99    1.22
   3  15  -3    2.33    1.23
  -3  15   2  128.61    6.12
  -3  15   2  131.13    6.20
   3  15  -2  129.64    5.86
   3  15  -2  121.89    6.02
   3  15  -2  134.31    6.15
  -3  15   1  163.63    7.38
  -3  15   1  160.94    7.29
   3  15  -1  157.34    7.10
  -3  15   1  169.54    7.48
   3  15  -1  160.09    7.16
   3  15  -1  158.80    7.38
  -3  15   0   12.24    1.65
   3  15   0   14.30    1.60
  -3  15   0   11.28    1.77
   3  15   0   14.90    1.59
  -3  15   0   13.06    1.68
   3  15   0   11.90    1.69
   3  15   0   12.70    1.77
  -3  15  -1   56.92    3.30
  -3  15  -1   61.16    3.36
   3  15   1   51.22    3.18
   3  15   1   56.64    3.08
   3  15   1   53.26    3.42
   3  15   1   60.17    3.43
  -3  15  -2   -0.27    1.32
   3  15   2    0.67    1.14
  -3  15  -2   -1.09    1.35
   3  15   2   -1.18    1.31
  -3  15  -2    3.00    1.34
   3  15   2    0.35    1.27
   3  15   3   89.00    4.51
  -3  15  -3   96.77    4.65
   3  15   3   87.04    4.64
   3  15   3   88.13    4.63
   3  15   4   17.53    1.84
   3  15   4   15.57    1.87
   3  15   4   15.94    1.87
  -3  15  -4   17.96    1.90
  -3  15  -5   11.21    1.78
   3  15   5    9.87    1.56
   3  15   5    9.11    1.54
  -3  15  -5    9.64    1.52
  -3  15  -6    0.46    1.21
   3  15   6    2.14    1.30
   3  15   6    1.75    1.28
  -3  15  -6    1.30    1.42
   3  15   6    2.51    1.21
  -3  15  -7   56.78    3.16
  -3  15  -7   56.89    3.21
   3  15   7   49.00    3.13
  -3  15  -7   48.18    3.09
  -3  15  -8   24.39    2.06
  -3  15  -8   29.65    2.15
  -3  15  -8   27.69    2.10
   3  15   9    4.02    1.19
   3  15  10   18.82    1.45
   3  15  10   17.94    1.48
   3  15  11    6.83    0.86
  -3  16  12    3.66    0.88
  -3  16  12    2.13    0.77
  -3  16  11   16.01    1.45
   3  16 -11   15.69    1.41
   3  16 -10    3.60    1.17
   3  16 -10    5.29    1.22
  -3  16  10    5.03    1.04
  -3  16  10    5.74    1.24
   3  16  -9   10.42    1.48
   3  16  -9   11.27    1.42
  -3  16   9    8.95    1.36
  -3  16   9   13.98    1.66
   3  16  -8   20.64    1.91
   3  16  -8   19.88    1.62
   3  16  -8   20.66    1.76
  -3  16   8   17.79    1.89
  -3  16   8   17.57    1.80
   3  16  -7   89.11    4.59
   3  16  -7   91.58    4.38
   3  16  -7   93.00    4.38
  -3  16   7   84.90    4.64
  -3  16   7   88.01    4.58
   3  16  -6    4.27    1.19
   3  16  -6    6.02    1.19
  -3  16   6    8.20    1.50
  -3  16   6    8.22    1.58
  -3  16   6    5.18    1.35
   3  16  -6    5.57    2.29
  -3  16   5   19.01    2.02
  -3  16   5   20.72    2.02
  -3  16   5   18.95    1.93
   3  16  -5   19.71    1.86
   3  16  -5   18.68    2.99
   3  16  -4    0.56    0.93
  -3  16   4    0.10    1.32
  -3  16   4   -0.51    1.30
  -3  16   4   -2.51    1.40
   3  16  -4    0.09    1.23
   3  16  -4    0.21    1.08
   3  16  -4   -0.72    1.96
   3  16  -3    9.08    1.29
  -3  16   3    7.67    1.60
   3  16  -3    4.20    1.33
   3  16  -3    3.87    1.40
   3  16  -3    6.32    2.19
  -3  16   3    9.47    1.59
  -3  16   2  187.87    8.33
  -3  16   2  185.69    8.48
   3  16  -2  199.07    8.50
   3  16  -2  174.58    8.32
   3  16  -2  188.99    8.13
  -3  16   1  350.82   14.32
  -3  16   1  348.89   14.23
   3  16  -1  323.18   13.94
  -3  16   1  350.46   14.40
   3  16  -1  331.60   14.28
   3  16  -1  329.88   14.01
  -3  16   0  115.56    5.61
  -3  16   0  117.32    5.54
   3  16   0  109.67    5.37
   3  16   0  109.97    5.63
   3  16   0  123.72    5.74
   3  16   1   14.22    1.54
   3  16   1   15.18    1.72
  -3  16  -1   16.99    1.82
  -3  16  -1   16.72    1.95
  -3  16  -1   15.09    1.83
  -3  16  -1   14.95    1.74
   3  16   1   17.92    1.95
   3  16   1   14.28    1.94
   3  16   2    4.59    1.31
   3  16   2    5.23    1.47
  -3  16  -2    5.80    1.49
  -3  16  -2    7.60    1.63
  -3  16  -2    5.46    1.48
   3  16   2    3.95    1.46
  -3  16  -2    3.92    1.41
  -3  16  -3    0.71    1.30
   3  16   3    0.66    1.29
  -3  16  -3    0.74    1.37
   3  16   3    0.40    1.29
  -3  16  -3    0.09    1.27
   3  16   3    0.81    1.22
   3  16   4   20.90    1.94
   3  16   4   14.96    1.64
  -3  16  -4   25.58    2.09
   3  16   4   18.81    1.98
   3  16   4   20.15    1.98
   3  16   5   19.05    1.86
  -3  16  -5   16.43    1.87
  -3  16  -5   17.99    2.01
   3  16   5   16.70    1.81
   3  16   6   52.67    3.14
   3  16   6   55.68    3.33
  -3  16  -6   61.37    3.38
   3  16   6   58.33    3.29
   3  16   7    7.35    1.23
   3  16   7   11.96    1.57
  -3  16  -7   11.34    1.60
  -3  16  -8   14.18    1.60
   3  16   9    0.60    0.96
   3  16   9    2.20    1.05
   3  16  10    5.38    0.87
   3  16  10    4.77    0.94
  -3  17  11    6.37    1.02
  -3  17  11    6.75    1.04
  -3  17  10    3.18    1.10
  -3  17  10    2.58    0.91
   3  17 -10    4.14    1.02
  -3  17   9   -0.52    1.05
  -3  17   9    0.64    1.15
   3  17  -9    1.11    1.03
  -3  17   8    2.05    1.17
  -3  17   8   -0.36    1.17
   3  17  -8   -0.56    1.07
  -3  17   7   -0.44    1.22
  -3  17   7    0.19    1.24
   3  17  -7   -0.31    1.02
  -3  17   6   25.39    2.18
  -3  17   6   19.02    1.91
  -3  17   6   21.44    2.08
  -3  17   6   25.64    2.16
  -3  17   5   45.46    2.95
  -3  17   5   44.27    2.98
  -3  17   5   42.34    2.81
  -3  17   5   49.63    3.02
   3  17  -5   42.56    2.75
   3  17  -5   37.77    3.98
  -3  17   4   10.05    1.68
   3  17  -4    9.17    1.51
  -3  17   4   12.70    1.74
  -3  17   4    9.30    1.64
   3  17  -4    7.15    2.35
   3  17  -3    1.26    1.00
  -3  17   3    0.51    1.23
  -3  17   3    1.65    1.37
  -3  17   3    1.18    1.38
   3  17  -3    1.70    1.24
   3  17  -3    1.47    1.27
   3  17  -2   20.12    2.11
  -3  17   2   24.24    2.27
  -3  17   2   26.53    2.14
  -3  17   2   23.96    2.25
   3  17  -2   28.76    2.26
   3  17  -1  246.08   11.15
  -3  17   1  269.15   11.12
   3  17  -1  252.88   10.82
  -3  17   1  263.81   11.30
  -3  17   0   49.31    3.00
  -3  17   0   47.03    2.92
   3  17   0   40.87    2.70
  -3  17   0   45.49    2.81
   3  17   0   42.82    3.00
   3  17   0   46.86    3.03
   3  17   1    1.75    1.05
   3  17   1    2.27    1.28
  -3  17  -1    3.15    1.36
  -3  17  -1    2.10    1.36
  -3  17  -1    0.24    1.24
   3  17   1    1.04    1.34
   3  17   1    1.25    1.47
   3  17   2   65.42    3.51
   3  17   2   64.01    3.64
  -3  17  -2   67.22    3.68
  -3  17  -2   64.45    3.75
  -3  17  -2   69.38    3.80
   3  17   2   65.75    3.77
  -3  17  -2   65.62    3.64
  -3  17  -3    4.41    1.44
   3  17   3    4.11    1.39
  -3  17  -3    5.61    1.57
   3  17   3    4.12    1.43
  -3  17  -3    4.65    1.41
   3  17   3    3.51    1.30
   3  17   4    5.97    1.43
  -3  17  -4    1.09    1.41
   3  17   4    5.45    1.39
   3  17   4    2.66    1.28
  -3  17  -4    2.69    1.37
  -3  17  -5   27.55    2.19
  -3  17  -5   26.18    2.30
   3  17   5   23.23    1.84
  -3  17  -5   29.70    2.28
   3  17   5   27.75    2.16
   3  17   5   25.29    2.12
  -3  17  -6   50.47    2.97
  -3  17  -6   51.01    2.93
   3  17   6   44.48    2.63
  -3  17  -6   51.57    3.00
   3  17   6   46.82    2.88
   3  17   6   42.75    2.72
  -3  17  -6   44.80    2.70
  -3  17  -7    4.67    1.34
   3  17   7    2.14    0.98
  -3  17  -7    5.07    1.35
   3  17   7    5.04    1.27
  -3  17  -8    6.29    1.26
  -3  17  -9    8.71    1.18
  -3  17 -10    1.12    0.74
   3  17  10    1.20    0.74
  -3  18  11    0.04    0.76
  -3  18  11    0.79    0.72
  -3  18  10   15.18    1.38
  -3  18  10   16.79    1.45
  -3  18   9    2.91    1.12
  -3  18   9    4.67    1.20
  -3  18   9    5.30    1.08
  -3  18   8    5.37    1.29
  -3  18   8    7.83    1.40
  -3  18   8    4.57    1.19
  -3  18   7    4.54    1.35
  -3  18   7    4.51    1.15
  -3  18   7    4.37    1.29
  -3  18   7    3.03    1.31
  -3  18   6    3.14    1.33
  -3  18   6    2.93    1.27
  -3  18   6    3.88    1.32
  -3  18   6    3.52    1.34
  -3  18   5    6.62    1.50
  -3  18   5    3.95    1.40
  -3  18   5    7.35    1.52
  -3  18   5    4.78    1.37
  -3  18   4    0.47    1.34
  -3  18   4    2.83    1.38
   3  18  -4    0.53    1.20
  -3  18   4    1.22    1.31
  -3  18   4    2.04    1.26
  -3  18   3    2.18    1.46
   3  18  -3    0.75    1.17
   3  18  -3    0.24    1.28
  -3  18   3    0.41    1.36
  -3  18   3    2.09    1.30
  -3  18   2   25.61    2.16
   3  18  -2   26.19    2.21
  -3  18   2   27.69    2.36
  -3  18   2   22.72    1.89
  -3  18   2   24.32    2.27
  -3  18   1  117.41    5.30
   3  18  -1   97.01    5.30
  -3  18   1  110.28    5.46
  -3  18   1  104.92    5.05
  -3  18   0   20.93    1.97
  -3  18   0   20.63    1.90
   3  18   0   20.78    2.14
  -3  18   0   21.60    2.16
   3  18   1    0.70    0.97
  -3  18  -1   -1.34    1.37
  -3  18  -1    1.21    1.26
   3  18   1   -0.57    1.19
  -3  18  -1    1.02    1.26
   3  18   1    1.66    1.48
   3  18   1    2.48    1.38
   3  18   2    5.97    1.27
  -3  18  -2    6.72    1.49
   3  18   2    8.21    1.46
  -3  18  -2    7.80    1.55
   3  18   2    8.46    1.60
  -3  18  -2    5.43    1.43
  -3  18  -3    1.96    1.36
   3  18   3    0.71    1.25
  -3  18  -3    0.36    1.34
   3  18   3    1.48    1.25
  -3  18  -3   -0.74    1.26
   3  18   3    1.22    1.17
  -3  18  -4    5.17    1.49
   3  18   4    2.39    1.26
  -3  18  -4    1.58    1.28
  -3  18  -4    5.39    1.53
  -3  18  -4    4.82    1.38
   3  18   4    4.36    1.29
  -3  18  -5  154.00    6.90
  -3  18  -5  149.05    6.79
  -3  18  -5  165.25    6.95
  -3  18  -5  160.69    6.89
   3  18   5  146.06    6.78
  -3  18  -6    2.16    1.26
   3  18   6    1.43    1.07
  -3  18  -6    1.17    1.17
  -3  18  -6    2.64    1.34
   3  18   6    1.53    1.12
  -3  18  -7    8.52    1.36
   3  18   7    4.89    0.98
  -3  18  -7    6.95    1.32
   3  18   7    5.37    1.21
  -3  18  -8    5.89    1.15
   3  18   8    2.53    1.02
  -3  18  -9    2.75    0.87
  -3  19  10    3.29    0.92
  -3  19  10    3.76    0.90
  -3  19   9    0.92    0.85
  -3  19   9    0.06    0.98
  -3  19   9   -1.07    1.01
  -3  19   8    5.66    1.16
  -3  19   8    5.16    1.24
  -3  19   8    7.85    1.27
  -3  19   7   -0.90    1.16
  -3  19   7   -0.29    0.98
  -3  19   7    1.15    1.09
  -3  19   7    1.52    1.19
  -3  19   7    0.50    0.98
  -3  19   6    1.89    1.29
  -3  19   6    2.16    1.16
  -3  19   6    2.59    1.22
  -3  19   6    3.02    1.27
  -3  19   6    1.71    1.18
  -3  19   5    2.96    1.28
  -3  19   5    1.93    1.20
  -3  19   5    1.21    1.28
  -3  19   5    2.48    1.29
  -3  19   4    2.53    1.29
  -3  19   4    2.15    1.30
  -3  19   4    2.90    1.35
   3  19  -4    0.99    1.13
  -3  19   4    0.45    1.20
  -3  19   3   55.06    3.43
   3  19  -3   60.29    3.40
  -3  19   3   54.90    3.28
  -3  19   3   60.75    3.44
  -3  19   3   63.48    3.57
  -3  19   2   37.71    2.61
   3  19  -2   31.10    2.42
  -3  19   2   33.91    2.57
  -3  19   2   35.79    2.41
   3  19  -2   33.97    2.45
  -3  19   2   29.07    2.03
  -3  19   1   15.65    1.92
   3  19  -1   14.26    1.84
  -3  19   1   16.80    1.82
   3  19  -1   19.74    1.90
  -3  19   1   14.70    1.53
  -3  19   0    0.42    1.15
  -3  19   0    1.15    1.26
  -3  19   0   -0.30    1.41
   3  19   0    1.27    1.37
  -3  19  -1    4.85    1.39
   3  19   1    4.31    1.04
  -3  19  -1    2.19    1.23
   3  19   1    3.61    1.31
  -3  19  -2    3.76    1.34
  -3  19  -2    5.77    1.49
   3  19   2    5.39    1.42
  -3  19  -2    3.01    1.28
   3  19   2    4.67    1.12
  -3  19  -3    1.80    1.32
   3  19   3    2.71    1.28
  -3  19  -3    1.14    1.20
   3  19   3    2.49    1.16
   3  19   4   70.22    3.92
  -3  19  -4   78.16    3.96
   3  19   4   72.45    3.80
  -3  19  -4   77.43    3.88
  -3  19  -4   78.40    4.01
  -3  19  -5    9.65    1.38
   3  19   5   12.25    1.49
  -3  19  -5   12.67    1.61
  -3  19  -5   13.79    1.66
  -3  19  -5   14.40    1.60
   3  19   5   13.43    1.52
  -3  19  -6   84.94    4.22
  -3  19  -6   88.24    4.20
  -3  19  -6   93.15    4.28
   3  19   6   80.96    4.08
   3  19   6   88.36    4.20
  -3  19  -7    3.39    1.08
  -3  19  -7    5.32    1.17
   3  19   7    2.62    0.83
   3  19   7    3.28    1.05
   3  19   8   -0.09    0.86
  -3  20   9   13.95    1.24
  -3  20   9   16.91    1.38
  -3  20   9   13.28    1.15
  -3  20   8   11.08    1.24
  -3  20   8    9.66    1.31
  -3  20   8    8.75    1.21
  -3  20   7    6.62    1.22
  -3  20   7    4.06    1.14
  -3  20   7    6.58    1.30
  -3  20   6    1.67    1.17
  -3  20   6    2.35    1.11
  -3  20   6    1.95    1.17
  -3  20   6    1.90    1.17
  -3  20   5    2.20    1.18
  -3  20   5    1.29    1.09
  -3  20   5    2.28    1.21
  -3  20   5    2.58    1.27
  -3  20   4    6.49    1.36
  -3  20   4    3.88    1.20
   3  20  -4    5.78    1.25
  -3  20   4    4.23    1.32
  -3  20   4    4.12    1.37
  -3  20   3   14.22    1.58
  -3  20   3   15.41    1.74
  -3  20   3   13.65    1.73
   3  20  -3   10.16    1.51
  -3  20   3   12.65    1.69
  -3  20   2    3.71    1.39
   3  20  -2    2.04    1.19
  -3  20   2    0.62    1.26
  -3  20   2    0.66    1.17
   3  20  -1   22.52    2.01
  -3  20   1   20.65    1.89
  -3  20   0   -0.73    1.02
  -3  20   0    1.06    1.17
  -3  20  -1    0.71    1.11
   3  20   1    0.28    1.18
  -3  20  -1    0.61    1.15
  -3  20  -2    5.79    1.32
  -3  20  -2    9.02    1.42
  -3  20  -2    7.24    1.50
   3  20   2    9.48    1.51
  -3  20  -3    7.09    1.32
   3  20   3    5.02    1.12
  -3  20  -3    5.25    1.33
   3  20   3    6.68    1.36
  -3  20  -4   57.52    3.18
  -3  20  -4   63.62    3.36
   3  20   4   59.01    3.16
   3  20   4   59.58    3.31
  -3  20  -4   66.41    3.34
  -3  20  -5   97.86    4.39
   3  20   5   86.77    4.36
  -3  20  -5   87.18    4.28
   3  20   5   87.71    4.31
  -3  20  -6    0.28    1.07
   3  20   6    0.79    0.88
   3  20   6    0.16    0.94
   3  20   7    6.48    1.01
   3  20   8    0.07    0.67
  -3  21   8    4.77    0.94
  -3  21   7    7.93    1.14
  -3  21   7    6.25    1.14
  -3  21   6    0.37    1.00
  -3  21   6    1.02    0.96
  -3  21   6    0.47    1.05
  -3  21   5    1.85    1.10
  -3  21   5    1.46    1.13
  -3  21   5    2.14    1.13
  -3  21   4    9.67    1.44
  -3  21   4    5.56    1.12
  -3  21   4   10.06    1.48
  -3  21   4    7.34    1.38
  -3  21   3    1.32    1.22
   3  21  -3    0.52    1.06
  -3  21   3    1.55    1.19
  -3  21   3    1.33    1.07
  -3  21   2   26.35    1.97
  -3  21   2   29.55    2.17
  -3  21   2   29.56    2.22
   3  21  -2   23.97    1.99
   3  21  -1   36.67    2.47
  -3  21   1   40.47    2.64
  -3  21   1   33.60    2.31
  -3  21   1   41.15    2.56
  -3  21   0    6.29    1.26
  -3  21  -1   10.65    1.41
   3  21   1    7.95    1.40
  -3  21  -2    4.32    1.26
   3  21   2    5.45    1.29
  -3  21  -3   10.67    1.32
  -3  21  -3   11.49    1.48
   3  21   3   15.15    1.53
  -3  21  -4   55.70    2.92
  -3  21  -4   53.45    2.72
   3  21   4   48.15    2.81
  -3  21  -4   48.01    2.76
  -3  21  -5   11.16    1.37
   3  21   5   10.73    1.21
   3  21   6   56.54    2.76
   3  21   6   52.08    2.69
  -3  22   7    8.19    1.01
  -3  22   6    0.34    0.86
  -3  22   6   -0.33    0.82
  -3  22   5    1.75    0.99
  -3  22   5    0.89    0.99
  -3  22   4    7.40    1.22
  -3  22   4    7.46    1.32
  -3  22   3    2.48    1.15
   3  22  -3    2.87    1.03
  -3  22   3    1.45    1.18
   3  22  -2   39.83    2.53
  -3  22   2   48.60    2.69
  -3  22   2   45.22    2.73
  -3  22   1    5.00    1.13
  -3  22   1    6.86    1.31
  -3  22   1    7.36    1.41
   3  22  -1    6.36    1.22
  -3  22   0    3.33    1.06
  -3  22  -1    2.90    1.21
  -3  22  -2   10.46    1.41
   3  22   2   12.38    1.41
  -3  22  -3    8.25    1.22
   3  22   3    6.74    1.17
  -3  22  -4   36.00    2.01
   3  22   4   31.16    2.00
  -3  22  -5    9.64    1.16
   3  22   5    8.72    1.01
  -3  23   6    9.83    1.00
  -3  23   5    6.71    1.01
  -3  23   5    5.79    1.01
  -3  23   4    0.35    0.92
  -3  23   4    0.42    0.92
  -3  23   3    2.90    1.03
  -3  23   3    2.40    1.06
   3  23  -2    5.22    1.05
  -3  23   2    4.06    1.17
   3  23  -1    8.62    1.18
  -3  23   1    8.13    1.28
   3  23   0    1.24    0.94
  -3  23  -1    6.39    1.18
   3  23   2    2.46    0.94
  -3  23  -2    3.31    1.01
   3  23   3    1.63    0.88
  -3  23  -3    1.46    0.88
   3  23   4    7.26    0.97
   3  23   5   24.65    1.39
  -3  24   5    0.25    0.61
  -3  24   4    6.90    0.93
  -3  24   3    7.19    1.06
  -3  24   2   20.88    1.57
  -3  24   1   -0.63    0.94
   3  24  -1    2.03    0.87
  -3  24   0   19.47    1.51
   3  24   0   20.43    1.46
  -3  24  -1    0.72    0.91
  -3  24  -1    1.42    0.91
  -3  24  -2    6.45    1.01
  -3  24  -2    6.27    0.98
   3  24   2    5.18    0.91
   3  24   3   -0.04    0.65
  -3  24  -3   -0.03    0.76
   3  24   4    7.00    0.72
  -3  25   3    1.68    0.67
  -3  25   2    0.25    0.69
  -3  25   1   33.42    1.84
  -3  25  -1    0.57    0.66
  -4   0  15   -0.35    0.67
  -4   0  14    1.09    0.93
   4   0 -13    0.21    1.04
  -4   0  13    0.29    1.10
   4   0 -12   15.77    1.70
  -4   0  12   19.93    1.84
   4   0 -11   -0.71    1.19
  -4   0  11    1.57    2.20
  -4   0  11    0.42    1.89
  -4   0  11   -1.14    1.19
   4   0 -10   27.09    2.13
  -4   0  10   24.29    3.49
  -4   0  10   27.57    2.17
  -4   0  10   29.06    3.16
  -4   0   9    0.88    1.17
   4   0  -9   -1.32    1.13
  -4   0   9    0.39    1.66
  -4   0   8    1.30    1.11
   4   0  -8    1.05    1.06
  -4   0   8    2.32    1.72
  -4   0   7    0.06    1.00
   4   0  -7    0.95    0.99
  -4   0   7    0.96    1.50
  -4   0   6   22.73    2.32
   4   0  -5    2.93    1.60
   4   0  -4   46.72    3.26
   4   0  -3    1.25    1.37
   4   0  -2    5.85    1.48
  -4   0   2    4.74    1.56
   4   0  -1    2.22    1.46
  -4   0   1   -0.24    1.41
  -4   0   0 1179.60   47.49
  -4   0  -1    1.62    1.54
  -4   0  -2 1426.32   57.39
  -4   0  -3    0.77    1.55
  -4   0  -4    8.96    2.06
  -4   0  -4   10.95    1.44
   4   0   4    9.56    1.39
  -4   0  -5    1.00    1.81
  -4   0  -5    1.81    1.23
   4   0   5    1.76    1.09
  -4   0  -6    8.80    1.50
   4   0   6   10.05    1.53
   4   0   7    1.11    1.35
   4   0   8    0.96    1.33
   4   0   9    0.85    1.34
   4   0  10    0.89    1.16
   4   0  11    1.26    1.17
   4   0  12    4.28    1.02
   4   0  13    1.55    0.77
  -4   0 -13   -0.11    0.64
   4   1 -15    0.48    0.68
  -4   1  15    0.22    0.70
  -4  -1  14    1.75    0.90
  -4   1  14    2.47    1.03
   4   1 -14    2.39    0.96
   4   1 -13   16.55    1.65
  -4   1  13   15.15    1.59
  -4  -1  13   14.07    1.53
   4   1 -12    6.21    1.40
   4  -1 -12    4.02    1.19
  -4  -1  12    5.45    1.36
  -4   1  12    6.00    1.40
   4   1 -11    0.84    1.26
   4  -1 -11    0.17    1.08
  -4   1  11    0.09    1.28
  -4  -1  11    1.62    1.25
  -4   1  11    1.10    1.82
  -4  -1  11   -1.84    2.44
   4   1 -10    0.09    1.23
   4  -1 -10    1.97    1.18
  -4   1  10   -0.26    1.23
  -4  -1  10   -0.17    1.20
  -4  -1  10    1.99    1.87
  -4   1  10    0.22    1.97
  -4  -1  10   -1.31    2.34
  -4  -1   9   30.33    3.08
  -4   1   9   31.86    3.26
   4   1  -9   35.96    2.41
   4  -1  -9   31.72    2.28
  -4  -1   9   36.82    2.36
  -4   1   9   34.42    2.34
  -4  -1   8   -0.85    1.64
  -4   1   8    0.37    1.58
   4   1  -8   -0.08    1.07
   4  -1  -8   -0.78    0.98
  -4   1   8    0.44    1.07
  -4  -1   8    1.27    1.04
  -4  -1   7   11.86    1.99
  -4   1   7   13.52    2.09
   4   1  -7   13.23    1.41
  -4  -1   7   10.36    1.32
  -4   1   7   10.75    1.33
   4   1  -6   57.77    3.21
  -4  -1   6   66.21    4.00
   4  -1  -5  229.79   10.63
   4  -1  -4  107.33    5.65
   4   1  -3  346.92   14.14
   4  -1  -3  358.98   15.13
   4  -1  -2   19.01    2.07
  -4  -1   2   15.70    2.07
   4  -1  -1  201.79    9.20
  -4  -1   1  194.86    9.11
  -4  -1   0   23.90    2.31
  -4  -1  -1   20.19    2.13
  -4  -1  -2   75.39    4.51
  -4  -1  -3  201.15    9.60
   4  -1   4  179.65    7.57
  -4  -1  -4  162.94    7.45
  -4  -1  -4  168.35    8.59
   4  -1   5   39.70    2.61
  -4  -1  -5   39.83    2.56
  -4  -1  -5   46.66    3.74
   4  -1   6   36.47    2.54
  -4  -1  -6   36.29    2.47
   4  -1   7   -0.61    1.29
   4  -1   8   37.01    2.68
   4  -1   9  263.54   11.53
   4  -1  10   78.31    4.22
   4  -1  11   35.75    2.42
   4  -1  12    4.37    1.05
  -4  -1 -13    1.10    0.68
  -4   1 -13   -0.26    0.67
   4  -1  13    1.09    0.73
  -4   2  15   -0.58    0.76
   4   2 -15   -0.07    0.72
   4   2 -14   -1.10    0.94
  -4  -2  14   -0.89    0.81
  -4   2  14    0.48    0.95
   4   2 -13    6.02    1.33
  -4  -2  13    5.95    1.18
  -4   2  13    6.85    1.34
   4   2 -12    1.30    1.28
  -4   2  12    2.53    1.29
  -4  -2  12    0.15    1.15
   4   2 -11   10.96    1.63
  -4   2  11   11.23    2.49
  -4   2  11    6.47    2.56
  -4  -2  11   11.48    2.78
  -4   2  11   12.21    1.67
  -4  -2  11   12.56    1.62
   4   2 -10    1.06    1.27
  -4   2  10    3.44    2.06
  -4   2  10    2.58    2.28
  -4  -2  10   -0.26    2.30
  -4   2  10    2.15    1.33
  -4  -2  10    2.03    1.22
  -4  -2   9  139.37    6.36
  -4   2   9  138.17    6.44
   4   2  -9  139.35    6.51
  -4  -2   9  132.00    7.31
  -4   2   9  153.95    7.85
  -4   2   8   44.45    2.66
  -4  -2   8   38.78    2.55
   4   2  -8   44.27    2.69
  -4  -2   8   44.39    3.42
  -4   2   8   44.79    3.61
  -4   2   7   -0.54    1.08
  -4  -2   7    0.88    0.99
   4   2  -7    0.75    1.07
  -4  -2   7    1.33    1.42
  -4   2   7    1.73    1.53
   4   2  -6   73.19    3.71
  -4   2   6   73.04    4.55
  -4  -2   6   77.64    4.42
   4  -2  -5   14.39    2.06
   4  -2  -4  142.68    7.10
   4   2  -3  116.79    5.18
   4  -2  -3  123.08    6.07
   4  -2  -2    0.12    1.43
  -4  -2   2   -1.10    1.45
   4  -2  -1  221.19   10.14
  -4  -2   1  225.57   10.14
  -4  -2   0   14.71    1.90
  -4  -2  -1  169.93    8.06
  -4  -2  -2 1404.69   56.52
  -4  -2  -3 1633.59   65.65
   4  -2   4   20.71    1.82
   4   2   4   24.25    1.86
  -4   2  -4   23.81    1.85
  -4  -2  -4   24.59    1.86
   4  -2   5   24.87    1.99
   4   2   5   21.77    1.91
  -4  -2  -5   21.00    1.90
  -4   2  -5   22.59    1.89
  -4  -2  -5   24.93    2.91
   4   2   6   59.51    3.48
   4  -2   6   64.28    3.54
  -4  -2  -6   60.73    3.41
  -4   2  -6   61.00    3.42
   4  -2   7   19.47    2.02
   4  -2   8   42.28    2.89
   4  -2   9   78.49    4.28
   4  -2  10   40.77    2.75
   4  -2  11   10.31    1.44
   4  -2  12   25.35    1.81
  -4  -2 -13   27.95    1.56
  -4   2 -13   28.02    1.56
   4  -2  13   25.07    1.56
   4   2  13   26.27    1.57
   4   3 -15    8.60    0.98
  -4   3  15   10.06    1.03
   4   3 -15    9.87    0.99
  -4   3  14    0.24    0.93
   4   3 -14    0.13    0.95
  -4  -3  13    6.64    1.14
  -4   3  13    8.08    1.35
   4   3 -13    7.48    1.33
  -4   3  12  107.65    4.94
  -4  -3  12   92.44    4.63
   4   3 -12   94.13    4.91
  -4   3  11   35.20    3.68
  -4  -3  11   37.40    2.44
  -4   3  11   33.91    2.50
   4   3 -11   37.20    2.62
  -4   3  11   33.91    3.80
  -4  -3  11   31.76    3.76
  -4   3  10   73.55    4.07
  -4  -3  10   79.49    3.99
   4   3 -10   74.79    4.18
  -4   3  10   75.51    5.43
  -4   3  10   77.33    5.61
  -4  -3  10   84.70    5.81
   4   3  -9   39.98    2.77
  -4  -3   9   42.88    2.61
  -4   3   9   44.28    2.74
  -4   3   9   39.41    3.78
   4   3  -8    0.70    1.17
  -4  -3   8    1.63    1.08
  -4   3   8    1.46    1.18
  -4  -3   8    0.46    1.41
  -4   3   8    5.40    1.99
  -4   3   7    2.86    1.03
   4   3  -7    1.58    1.08
  -4   3   7    2.60    1.09
  -4  -3   7    4.39    1.07
  -4  -3   7    2.68    1.52
  -4   3   7    2.89    1.59
  -4   3   6   90.53    5.39
  -4  -3   6   96.59    5.13
   4   3  -6   94.78    4.54
   4   3  -5   32.06    2.88
   4  -3  -5   32.43    2.82
   4   3  -4  868.20   35.23
   4  -3  -4  847.06   35.19
   4   3  -4  866.20   34.61
   4   3  -3    3.66    1.50
   4  -3  -3    6.02    1.60
   4   3  -3    5.43    0.99
   4   3  -2    9.71    1.70
   4  -3  -2   10.25    1.69
  -4  -3   2   13.23    1.91
  -4   3   2   10.80    1.87
   4  -3  -1    4.21    1.44
   4   3  -1    4.62    1.57
  -4   3   1    6.34    1.58
  -4  -3   1    4.42    1.56
  -4  -3   0  254.62   11.18
  -4   3   0  246.37   11.15
  -4  -3  -1   82.47    4.58
  -4   3  -1   77.15    4.53
  -4   3  -2 1080.39   44.60
  -4  -3  -2 1118.94   44.63
  -4   3  -3   76.72    4.66
  -4  -3  -3   77.39    4.69
  -4  -3  -3   76.23    3.76
  -4   3  -3   72.99    3.73
  -4   3  -4   17.40    1.67
  -4   3  -4   15.96    2.41
  -4  -3  -4   16.53    1.66
  -4  -3  -4   18.20    2.48
   4   3   4   16.32    1.62
   4  -3   4   16.60    1.62
  -4   3  -5   28.29    2.06
  -4  -3  -5   24.25    2.00
  -4  -3  -5   31.56    3.24
  -4   3  -5   27.46    3.06
   4   3   5   25.63    2.05
   4  -3   5   28.63    2.09
  -4   3  -5   21.61    1.76
   4   3   6   69.30    3.85
   4  -3   6   71.20    3.87
  -4  -3  -6   70.99    3.78
  -4   3  -6   69.79    3.75
   4   3   7    5.69    1.48
   4  -3   7    3.10    1.42
   4   3   8   20.73    2.04
   4  -3   8   21.82    2.07
   4   3   8   17.74    1.72
   4  -3   9    5.56    1.48
   4   3   9    4.82    1.46
   4   3  10  118.39    5.65
   4  -3  10  113.61    5.61
   4  -3  11    2.93    1.11
   4   3  11    3.55    1.19
   4   3  12   12.77    1.31
   4  -3  12   13.77    1.36
  -4   3 -12   13.90    1.34
  -4   3 -13    6.68    0.83
   4  -3  13    5.55    0.82
   4   3  13    5.56    0.83
   4   4 -15    5.28    0.89
   4   4 -15    5.96    0.91
  -4   4  15    7.15    0.95
  -4   4  14    0.18    0.92
   4   4 -14    1.18    0.98
  -4   4  13   10.32    1.43
   4   4 -13   11.97    1.53
  -4   4  12    4.79    1.41
  -4  -4  12    2.60    1.09
   4   4 -12    3.63    1.40
  -4   4  11   33.01    2.49
  -4  -4  11   34.22    2.24
   4   4 -11   31.80    2.52
  -4   4  11   33.19    3.62
  -4   4  11   24.81    3.44
  -4  -4  11   31.00    3.72
  -4   4  10  149.47    6.85
  -4  -4  10  142.95    6.60
   4   4 -10  146.65    6.94
  -4   4  10  152.03    8.36
  -4   4  10  153.45    8.50
  -4  -4  10  138.53    8.34
  -4  -4   9  197.03    8.57
  -4   4   9  187.90    8.69
   4   4  -9  199.96    8.88
  -4   4   9  202.25   10.20
  -4   4   9  203.93   10.28
  -4  -4   9  207.82   10.41
   4   4  -8   20.51    1.90
  -4  -4   8   16.02    1.64
  -4   4   8   17.98    1.77
  -4   4   7    4.99    1.10
  -4  -4   7    4.94    1.55
  -4   4   7    3.75    1.76
   4   4  -7    3.82    1.20
  -4  -4   7    3.97    1.06
  -4   4   6   20.06    2.37
  -4  -4   6   14.85    1.92
   4   4  -6   15.53    1.61
   4   4  -5  106.46    5.37
   4   4  -5  112.26    5.88
   4  -4  -5  104.58    5.78
   4   4  -5  105.06    5.00
   4  -4  -4  763.86   32.14
   4   4  -4  774.52   32.21
   4   4  -4  803.81   31.70
   4  -4  -3    1.01    1.48
   4   4  -3    1.78    1.41
   4   4  -3    2.17    0.91
  -4   4   2  656.73   26.45
  -4  -4   2  646.36   26.39
   4  -4  -2  647.20   26.39
   4   4  -2  670.91   26.45
   4   4  -2  615.89   25.47
  -4   4   1  114.98    5.94
  -4  -4   1  116.23    5.92
   4  -4  -1  113.31    5.94
   4   4  -1  120.59    6.05
  -4  -4   0   13.22    1.80
  -4   4   0   14.20    1.92
  -4  -4  -1    9.55    1.81
  -4   4  -1   11.37    1.79
  -4   4  -2 1537.98   62.95
  -4  -4  -2 1599.40   62.98
  -4  -4  -3  744.46   28.14
  -4   4  -3  708.29   28.12
  -4  -4  -3  749.62   29.28
  -4   4  -3  725.63   29.26
   4   4   3  639.93   27.97
  -4   4  -4   23.82    1.75
  -4  -4  -4   28.90    2.92
  -4  -4  -4   26.38    1.98
  -4   4  -4   31.34    3.01
  -4   4  -4   26.13    1.98
   4   4   4   28.44    2.03
   4  -4   4   24.89    1.94
  -4   4  -5   18.02    1.76
  -4   4  -5   20.19    2.71
  -4  -4  -5   18.50    1.77
  -4  -4  -5   16.32    2.61
   4  -4   5   19.66    1.80
   4   4   5   20.24    1.79
  -4   4  -5   17.51    1.58
  -4  -4  -6    3.17    1.34
  -4   4  -6    0.58    1.12
   4   4   6    1.84    1.30
   4  -4   6    0.74    1.17
  -4   4  -7   67.08    3.43
   4  -4   7   69.30    3.82
   4   4   7   71.63    3.86
  -4   4  -7   60.94    3.37
   4  -4   8   38.71    2.69
   4   4   8   36.24    2.65
   4   4   8   36.84    2.39
   4   4   9   55.05    3.32
   4  -4   9   52.86    3.30
   4   4  10   17.08    1.77
   4  -4  10   13.97    1.68
   4  -4  11    1.51    1.09
   4   4  11    1.13    1.07
  -4   4 -12    2.91    0.95
   4  -4  12    3.09    0.98
   4   4  12    4.22    0.99
  -4   4 -13    1.83    0.62
   4  -4  13    1.50    0.62
   4   4  13    1.77    0.63
   4   5 -15    2.78    0.82
  -4   5  15    3.50    0.82
   4   5 -15    3.52    0.84
   4   5 -14    2.69    1.00
  -4   5  14    5.11    1.08
   4   5 -14    4.28    1.07
  -4   5  13   17.98    1.70
   4   5 -13   18.21    1.76
  -4   5  12   49.90    3.04
   4   5 -12   50.32    3.14
  -4   5  11   43.11    4.10
  -4   5  11   47.66    2.97
   4   5 -11   45.48    3.01
  -4   5  11   37.56    4.05
  -4  -5  11   40.48    4.12
  -4   5  10   79.10    4.09
  -4  -5  10   71.73    3.76
   4   5 -10   73.03    4.15
  -4   5  10   82.17    5.64
  -4   5  10   66.27    5.32
  -4  -5  10   71.04    5.44
  -4  -5   9  158.25    7.03
  -4   5   9  152.06    7.24
   4   5  -9  159.23    7.43
  -4   5   9  158.17    8.68
  -4   5   9  167.79    8.78
  -4  -5   9  174.84    8.99
  -4   5   8   -0.21    1.83
   4   5  -8    1.42    1.28
  -4  -5   8    2.01    1.04
  -4   5   7    1.96    1.70
   4   5  -7    0.78    1.16
  -4  -5   7    0.96    0.91
  -4   5   6    7.15    1.20
   4   5  -6    8.06    1.64
  -4  -5   6    6.16    1.44
  -4   5   6    5.60    1.79
   4   5  -6    7.45    1.33
  -4   5   6    5.83    1.17
   4   5  -5   84.49    4.74
  -4   5   5   93.93    5.27
   4  -5  -5   87.86    5.10
   4   5  -5   91.40    5.16
   4   5  -5   91.02    4.39
   4   5  -4  273.88   11.58
   4  -5  -4  244.85   11.90
   4   5  -4  274.60   12.03
   4   5  -4  271.75   11.27
   4  -5  -3   47.82    3.39
   4   5  -3   51.05    2.93
  -4  -5   2  294.63   12.47
  -4   5   2  269.27   12.37
   4  -5  -2  281.83   12.38
   4   5  -2  294.80   12.46
   4   5  -2  273.30   11.65
  -4  -5   1    0.36    1.34
  -4   5   1   -1.08    1.45
   4  -5  -1    1.24    1.32
   4   5  -1    0.88    1.43
  -4  -5   0   21.44    2.15
  -4   5   0   20.92    2.15
   4   5   0   18.82    2.18
   4  -5   0   21.05    2.26
  -4  -5  -1  142.65    6.80
  -4   5  -1  128.48    6.71
  -4   5  -2  486.22   20.36
  -4  -5  -2  496.76   20.38
   4   5   2  469.33   19.34
  -4  -5  -3    2.41    1.16
  -4   5  -3    1.94    1.14
  -4  -5  -3    3.78    1.73
  -4   5  -3    1.11    1.61
   4   5   3    2.06    0.97
  -4   5  -3    2.49    1.03
   4  -5   4  244.43   10.15
   4   5   4  239.93   10.13
  -4   5  -4  231.72    9.95
  -4   5  -4  234.24   10.05
  -4  -5  -4  243.48   10.06
  -4   5  -4  253.54   11.33
  -4  -5  -4  248.28   11.28
  -4   5  -4  221.27    9.90
   4   5   5   59.24    3.35
   4  -5   5   60.05    3.37
  -4   5  -5   60.43    3.14
  -4   5  -5   65.19    4.54
  -4  -5  -5   62.30    3.31
  -4   5  -5   59.82    3.29
  -4  -5  -5   59.33    4.40
  -4   5  -5   57.42    3.16
  -4   5  -6  338.56   14.38
   4  -5   6  353.59   14.66
   4   5   6  372.31   14.71
  -4   5  -6  336.38   14.29
  -4   5  -7   37.67    2.44
   4   5   7   37.04    2.68
   4  -5   7   41.60    2.74
  -4   5  -8   63.35    3.45
   4   5   8   63.67    3.55
   4  -5   8   72.85    3.87
   4   5   8   72.57    3.87
   4  -5   9   10.35    1.65
   4   5   9   14.44    1.71
   4  -5  10    7.47    1.39
   4   5  10    6.47    1.31
   4  -5  11   45.74    2.63
   4   5  11   43.37    2.60
  -4   5 -12   29.02    1.75
   4  -5  12   27.76    1.82
   4   5  12   27.72    1.80
   4   6 -15    8.03    0.99
   4   6 -15    7.68    0.94
  -4   6  15    9.62    0.98
   4   6 -14   -0.52    0.97
  -4   6  14    0.86    0.93
   4   6 -14    1.54    0.98
   4   6 -13    8.08    1.42
  -4   6  13    8.63    1.37
   4   6 -12   36.97    2.61
  -4   6  12   35.68    2.49
  -4   6  11    9.55    1.63
   4   6 -11    8.49    1.67
  -4   6  11   12.03    2.63
   4   6 -11    7.54    2.36
  -4   6  11    8.74    2.48
  -4  -6  11    3.77    2.38
   4   6 -10   64.11    3.64
   4   6 -10   51.85    4.58
  -4   6  10   55.43    4.79
  -4   6  10   54.56    4.72
  -4  -6  10   58.23    4.80
   4   6  -9   23.96    2.20
  -4   6   9   23.82    3.17
   4   6  -9   30.19    3.19
  -4   6   9   20.76    3.09
  -4  -6   9   18.17    3.17
   4   6  -8    0.69    1.21
   4   6  -8    2.58    1.83
  -4   6   8   -0.44    1.84
  -4  -6   8    0.06    0.97
  -4   6   8   -0.16    1.21
   4   6  -7    6.44    1.42
   4   6  -7    8.73    1.93
  -4   6   7   10.22    2.20
  -4  -6   7    6.59    1.14
  -4   6   7    7.24    1.36
   4   6  -6   14.73    1.66
  -4   6   6   14.62    1.53
  -4   6   6   18.08    1.61
  -4   6   6   20.82    2.50
   4   6  -6   16.90    2.16
   4   6  -5    0.51    1.31
   4   6  -5    1.97    1.49
   4   6  -5    2.91    1.10
  -4   6   5    1.32    0.95
   4   6  -4  383.82   15.86
   4  -6  -4  369.92   16.14
   4   6  -4  403.09   16.31
   4   6  -4  381.04   15.50
   4   6  -4  352.17   15.37
   4  -6  -3   67.94    4.12
   4   6  -3   72.90    4.21
   4   6  -3   71.83    3.56
  -4  -6   3   75.64    4.28
   4   6  -3   68.49    3.76
  -4  -6   2   10.97    1.83
  -4   6   2   13.35    1.88
   4   6  -2   10.22    1.30
   4  -6  -2    7.37    1.66
   4   6  -2    8.48    1.77
  -4  -6   1   14.61    1.94
  -4   6   1   16.44    1.97
   4  -6  -1   14.90    1.97
   4   6  -1   16.00    2.04
   4   6   0  110.19    5.10
  -4  -6   0  117.61    5.84
  -4   6   0  115.36    5.82
   4  -6   0  109.42    5.87
   4   6   0  118.87    5.97
  -4  -6  -1   22.33    2.32
  -4   6  -1   25.41    2.35
   4   6   1   20.19    1.62
  -4   6  -2   22.71    1.70
  -4  -6  -2   24.61    2.52
  -4   6  -2   25.42    2.49
   4   6   2   21.82    1.70
  -4   6  -3  121.02    6.32
  -4  -6  -3  125.58    6.37
  -4  -6  -3  120.42    5.31
  -4   6  -3  111.14    5.25
   4   6   3  110.11    5.23
   4   6   3  123.93    5.37
   4  -6   3  116.44    5.33
  -4   6  -3  108.57    5.19
  -4   6  -4   10.01    1.36
  -4   6  -4    8.85    1.24
  -4   6  -4    8.86    1.40
  -4  -6  -4    9.63    2.20
  -4   6  -4   12.36    2.28
  -4  -6  -4   10.43    1.40
   4   6   4   10.11    1.37
   4  -6   4   10.01    1.39
  -4   6  -5   70.11    3.78
  -4  -6  -5   82.29    3.92
  -4   6  -5   75.34    3.84
   4  -6   5   76.27    3.94
  -4   6  -5   71.14    3.66
   4   6   5   76.37    3.94
  -4   6  -6   34.51    2.34
   4   6   6   36.68    2.51
   4  -6   6   35.30    2.53
  -4   6  -7   49.39    2.98
   4   6   7   51.40    3.06
   4   6   7   52.77    3.17
   4  -6   7   55.68    3.23
  -4   6  -8   26.05    2.05
   4   6   8   27.93    2.18
   4  -6   8   30.35    2.35
   4   6   8   30.88    2.32
   4   6   9    3.77    1.18
   4  -6   9    5.43    1.42
   4   6   9    4.39    1.30
  -4   6 -10   22.51    1.91
   4   6  10   21.94    1.85
   4  -6  10   18.27    1.81
   4  -6  11   18.27    1.58
   4   6  11   16.92    1.52
   4   6  12    3.65    0.78
  -4   6 -12    4.30    0.93
   4  -6  12    3.09    0.87
   4   6  12    2.94    0.87
   4   7 -15    0.10    0.69
   4   7 -15    1.04    0.71
  -4   7  15    0.32    0.65
   4   7 -15    0.27    0.71
   4   7 -14    0.82    0.93
   4   7 -14    1.16    0.94
  -4   7  14    1.15    0.91
  -4   7  13   35.14    2.26
   4   7 -13   34.12    2.38
  -4   7  12    0.59    1.17
   4   7 -12    0.10    1.21
   4   7 -11   95.30    4.97
  -4   7  10   25.36    3.46
   4   7 -10   23.83    3.17
   4   7 -10   20.44    2.11
  -4   7  10   14.22    2.78
  -4  -7  10   20.62    3.15
  -4   7   9   13.32    1.77
  -4   7   9   13.95    2.78
   4   7  -9   17.73    2.75
   4   7  -9   14.44    1.84
  -4   7   9   18.13    2.93
  -4  -7   9   13.78    2.73
  -4   7   8    0.08    1.24
   4   7  -8   -0.20    1.23
  -4   7   8    0.23    1.98
   4   7  -8   -1.45    1.71
  -4   7   7   38.54    2.43
  -4   7   7   32.80    2.28
   4   7  -7   37.98    2.59
   4   7  -7   42.72    3.44
   4   7  -6    9.17    1.80
  -4   7   6    8.04    1.26
  -4   7   6    5.93    1.19
  -4   7   6    7.65    1.34
   4   7  -6    8.46    1.47
  -4   7   5    1.61    1.05
  -4   7   5    1.36    0.94
   4   7  -5    1.24    1.29
  -4   7   5    0.91    1.00
   4   7  -5    2.75    1.16
   4  -7  -4   21.55    2.26
   4   7  -4   22.86    2.31
  -4   7   4   19.80    1.63
   4   7  -4   20.63    2.08
  -4   7   4   22.37    1.66
   4   7  -4   18.38    1.73
   4   7  -4   18.23    1.71
   4   7  -3  421.23   17.21
   4  -7  -3  388.91   17.07
   4   7  -3  400.48   16.82
   4   7  -3  397.62   16.46
  -4   7   3  395.11   17.14
  -4  -7   3  409.42   17.17
   4  -7  -2    6.49    1.59
   4   7  -2    8.84    1.68
   4   7  -2    5.54    1.18
   4   7  -2    9.10    1.30
  -4  -7   2    6.72    1.64
  -4   7   2    6.73    1.64
   4  -7  -1    4.55    1.51
   4   7  -1    7.89    1.63
   4   7  -1    5.90    1.17
  -4   7   1    7.39    1.56
  -4  -7   1    9.02    1.69
   4   7   0   22.84    2.25
   4  -7   0   14.97    1.98
  -4   7   0   20.01    2.08
  -4  -7   0   19.47    2.13
   4   7   0   17.28    1.54
   4   7   1   11.41    1.33
  -4   7  -1   12.68    1.37
  -4   7  -1   14.06    1.94
  -4  -7  -1   11.75    1.88
  -4   7  -2   27.49    1.92
  -4   7  -2   25.97    2.58
  -4  -7  -2   30.64    1.93
  -4   7  -2   26.27    1.88
  -4  -7  -2   32.28    2.75
  -4   7  -2   25.83    1.80
  -4   7  -2   23.05    1.83
   4   7   2   28.77    1.92
   4   7   3   24.40    1.79
  -4   7  -3   22.71    1.79
  -4  -7  -3   20.79    1.78
  -4  -7  -3   19.09    2.51
  -4   7  -3   25.31    1.85
  -4   7  -3   22.57    2.52
  -4   7  -3   24.23    1.74
   4   7   3   25.98    1.86
   4  -7   3   21.86    1.79
  -4   7  -4   50.25    2.87
  -4   7  -4   50.91    2.79
  -4   7  -4   43.39    2.63
   4   7   4   49.96    2.84
   4  -7   4   50.43    2.86
  -4  -7  -4   46.32    3.74
  -4   7  -4   50.41    2.82
  -4  -7  -4   49.08    2.78
  -4   7  -4   47.76    3.80
  -4   7  -5   50.87    2.94
  -4   7  -5   53.25    3.07
   4   7   5   51.62    3.07
   4  -7   5   58.54    3.13
  -4  -7  -5   55.52    3.08
  -4   7  -5   54.27    3.05
  -4   7  -6  145.06    6.51
  -4   7  -6  138.92    6.32
   4   7   6  142.85    6.56
   4  -7   6  141.00    6.56
  -4   7  -7    9.43    1.51
   4   7   7   10.94    1.62
   4   7   7    8.57    1.48
   4  -7   7    8.97    1.49
  -4   7  -8    1.71    1.22
   4  -7   8    0.55    1.16
   4   7   8   -0.64    1.22
   4   7   9   25.89    2.02
   4  -7   9   27.83    2.17
   4   7   9   31.41    2.22
  -4   7 -10   -0.33    1.04
   4  -7  10   -0.15    1.05
   4   7  10    0.81    1.03
   4   7  11   30.78    1.96
   4  -7  11   30.26    1.96
   4   7  12    7.42    0.87
   4  -7  12    6.30    0.91
   4   8 -15   15.95    1.10
   4   8 -15   15.46    1.13
   4   8 -15   13.72    1.07
  -4   8  15   15.51    1.10
   4   8 -14    1.91    0.90
   4   8 -14    0.11    0.90
   4   8 -14    0.36    0.94
  -4   8  14    0.82    0.88
   4   8 -13    3.56    1.15
  -4   8  13    1.84    1.06
   4   8 -13    2.10    1.14
   4   8 -12    3.88    1.29
   4   8 -11   15.45    1.89
  -4   8  10    6.43    1.53
   4   8 -10    6.90    1.63
  -4   8  10    7.26    2.51
   4   8 -10    8.57    2.31
  -4   8  10    8.22    2.38
  -4  -8  10    4.34    2.17
  -4   8   9   12.80    2.59
  -4  -8   9    8.57    2.41
  -4   8   9    8.28    1.54
  -4   8   9    7.82    1.38
   4   8  -9   11.20    1.79
  -4   8   9   13.46    2.77
   4   8  -9   11.92    2.46
  -4  -8   8    1.05    1.96
  -4   8   8    2.04    2.00
  -4   8   8    3.32    1.31
   4   8  -8    5.35    1.48
  -4   8   8    3.89    1.19
  -4   8   7   10.22    1.51
   4   8  -7   12.98    2.19
   4   8  -7   15.02    1.76
  -4   8   7   11.03    1.40
  -4   8   6   53.22    3.03
   4   8  -6   52.03    3.84
  -4   8   6   49.67    4.05
   4   8  -6   63.01    3.38
  -4   8   6   55.16    3.05
  -4   8   6   59.45    3.18
  -4   8   5   99.05    4.88
  -4   8   5  104.05    4.83
  -4   8   5  102.78    4.94
   4   8  -5  107.74    5.12
  -4   8   5  113.04    6.09
   4   8  -5  108.23    5.70
  -4   8   4   53.93    3.05
   4  -8  -4   56.61    3.76
   4   8  -4   65.06    3.89
   4   8  -4   59.30    3.67
  -4   8   4   61.52    4.05
  -4   8   4   57.00    3.11
   4   8  -3  468.54   18.70
  -4   8   3  431.06   18.59
  -4  -8   3  444.74   18.60
   4  -8  -3  418.95   18.48
  -4   8   3  424.21   17.79
  -4   8   3  423.08   17.87
   4   8  -3  484.96   18.00
   4   8  -3  420.64   18.37
  -4  -8   2    3.01    1.37
  -4   8   2    1.81    1.36
   4   8  -2    0.92    1.12
   4  -8  -2   -0.12    1.26
   4   8  -2   -0.74    1.28
   4   8  -2   -1.01    1.02
   4  -8  -1  100.40    5.40
   4   8  -1  112.91    5.57
   4   8  -1  103.06    4.90
  -4   8   1  104.08    4.79
  -4  -8   1  100.10    5.32
  -4   8   1  108.00    5.42
   4  -8   0   15.74    1.96
   4   8   0   15.78    2.01
  -4   8   0   16.51    1.47
   4   8   0   15.22    1.49
  -4   8   0   20.82    2.13
  -4  -8   0   18.48    2.06
   4  -8   1    1.90    1.36
   4   8   1    0.28    1.35
  -4   8  -1    0.50    1.11
  -4   8  -1    1.54    1.06
   4   8   1    2.42    1.05
  -4   8  -1    1.25    0.92
  -4  -8  -1    2.60    1.50
  -4   8  -1    1.69    1.41
   4   8   2    2.14    1.01
  -4   8  -2    1.16    0.90
  -4   8  -2    0.06    0.96
   4   8   2    0.59    1.01
  -4  -8  -2    0.60    1.02
  -4   8  -2    1.21    1.02
  -4  -8  -2   -2.00    1.62
  -4   8  -2    2.87    1.61
  -4   8  -2    1.15    1.04
  -4   8  -2    1.13    1.15
   4  -8   3   55.95    3.11
   4   8   3   61.46    3.17
  -4   8  -3   61.52    3.05
  -4  -8  -3   49.79    3.87
  -4   8  -3   61.34    4.11
  -4  -8  -3   57.22    3.07
  -4   8  -3   57.51    3.08
   4   8   3   58.09    3.16
  -4   8  -3   61.19    3.16
  -4   8  -3   59.75    3.28
  -4   8  -4  346.05   14.78
   4   8   4  364.27   14.82
   4  -8   4  346.66   14.79
  -4   8  -4  346.74   14.85
  -4  -8  -4  384.89   16.03
  -4  -8  -4  376.91   14.76
  -4   8  -4  353.74   14.72
  -4   8  -4  352.74   15.90
   4   8   5    0.94    1.10
   4  -8   5    1.02    1.11
  -4   8  -5    2.83    1.27
  -4   8  -5    0.86    1.23
  -4   8  -6   26.41    2.16
  -4   8  -6   30.41    2.10
   4   8   6   24.77    2.13
   4  -8   6   27.09    2.17
   4   8   7    1.07    1.31
  -4   8  -7    1.81    1.27
  -4   8  -7    0.24    1.31
   4   8   7   -0.43    1.14
   4  -8   7   -0.17    1.21
   4   8   8    1.58    1.24
  -4   8  -8    0.92    1.23
  -4   8  -8    1.50    1.20
   4   8   8    0.77    1.17
   4  -8   8    0.94    1.14
   4   8   9   22.64    1.86
   4  -8   9   22.07    1.91
   4   8   9   22.14    1.91
  -4   8 -10    3.73    1.21
   4  -8  10    2.84    1.08
   4   8  10    6.35    1.19
   4   8  11   19.93    1.51
  -4   8 -11   23.01    1.64
  -4   8 -11   21.16    1.60
  -4   8 -12   22.49    1.41
  -4   9  15    1.92    0.56
   4   9 -15    3.26    0.63
   4   9 -14    0.37    0.84
   4   9 -14    0.95    0.87
   4   9 -14   -0.92    0.87
   4   9 -13    1.02    1.06
   4   9 -13    1.08    1.05
   4   9 -13   -0.07    0.99
   4   9 -12    5.73    1.38
   4   9 -11    1.58    1.31
  -4   9  11    0.95    1.20
  -4   9  10   -0.55    1.26
  -4   9  10    0.59    1.11
   4   9 -10   -0.22    1.29
   4   9 -10   -0.24    1.87
  -4   9   9   33.16    2.40
  -4   9   9   41.49    2.68
  -4   9   9   33.15    3.51
   4   9  -9   37.56    3.77
   4   9  -9   42.38    2.85
   4   9  -8    6.55    1.58
  -4   9   8    3.87    1.36
  -4   9   8    4.00    1.25
   4   9  -8    1.33    1.69
  -4   9   8    3.12    2.10
  -4  -9   8    4.05    2.23
  -4   9   7    3.38    1.24
  -4   9   7    2.04    1.15
   4   9  -7    4.57    1.41
  -4   9   7    2.23    1.95
   4   9  -7    3.63    1.81
  -4   9   6    1.92    1.14
  -4   9   6    0.38    1.02
   4   9  -6    1.21    1.25
  -4   9   6   -0.42    1.73
   4   9  -6    1.09    1.47
  -4   9   5  186.31    8.17
  -4   9   5  194.19    8.37
  -4   9   5  194.12    9.47
   4   9  -5  189.94    9.14
   4   9  -5  195.55    8.41
  -4   9   5  184.36    8.28
  -4   9   4   43.14    2.45
  -4   9   4   44.84    3.20
  -4  -9   4   37.96    3.07
   4   9  -4   38.97    3.10
  -4   9   4   50.55    3.58
  -4   9   4   37.10    2.33
  -4   9   4   43.37    2.56
  -4   9   3    9.33    1.38
  -4   9   3    8.59    1.27
  -4  -9   3    8.32    1.64
  -4   9   3    6.57    1.58
  -4   9   3   10.32    1.31
   4   9  -3    7.83    1.65
   4   9  -3   11.13    1.36
   4   9  -3    8.76    1.69
   4  -9  -3    9.70    1.64
   4   9  -2   26.70    1.82
   4   9  -2   22.79    2.13
   4  -9  -2   18.46    2.04
  -4  -9   2   17.50    2.06
   4   9  -2   19.95    2.13
  -4   9   2   20.94    2.17
  -4   9   2   18.24    1.67
  -4  -9   1   14.34    1.94
  -4   9   1   16.37    1.95
  -4   9   1   17.68    1.55
   4   9  -1   18.10    1.61
  -4   9   1   17.80    1.67
   4  -9  -1   16.86    1.96
   4   9  -1   17.24    1.99
  -4   9   1   14.66    1.51
  -4   9   0   21.68    1.76
  -4  -9   0   24.39    2.31
  -4   9   0   23.38    2.31
   4   9   0   24.31    1.83
   4   9   0   28.56    1.92
  -4   9   0   25.35    1.83
  -4   9   0   21.40    1.85
   4  -9   0   23.25    2.26
   4   9   0   22.50    2.31
   4   9   1    3.66    1.07
  -4   9  -1    3.30    1.08
  -4   9  -1    2.05    1.43
  -4  -9  -1    5.25    1.58
   4   9   1    2.97    1.10
   4  -9   1    1.46    1.31
   4   9   1    1.63    1.33
  -4   9  -1    2.84    1.18
  -4   9  -1    4.46    1.20
  -4   9  -1    2.91    0.96
   4   9   2  158.78    6.97
   4   9   2  157.66    6.96
  -4   9  -2  162.36    6.80
  -4  -9  -2  151.09    7.65
  -4   9  -2  171.41    7.81
  -4   9  -2  154.05    6.98
  -4   9  -2  148.32    6.92
  -4   9  -2  155.98    6.89
  -4   9  -2  153.93    6.80
   4   9   3   41.28    2.53
   4   9   3   41.66    2.47
  -4  -9  -3   42.27    3.37
  -4   9  -3   38.32    3.32
  -4   9  -3   37.99    2.36
  -4   9  -3   38.60    2.50
  -4   9  -3   43.04    2.59
  -4   9  -3   42.02    2.37
  -4   9  -3   34.81    2.27
   4   9   3   39.15    2.43
  -4  -9  -4   43.61    2.60
  -4   9  -4   46.48    2.62
   4   9   4   44.01    2.64
  -4   9  -4   46.03    2.81
  -4   9  -4   44.01    2.73
  -4   9  -4   44.31    2.66
  -4   9  -5   18.93    1.83
  -4   9  -5   14.22    1.66
  -4   9  -5   15.71    1.64
   4   9   5   13.79    1.59
   4  -9   5   13.94    1.58
   4   9   6    3.61    1.38
  -4   9  -6    2.19    1.36
  -4   9  -6    1.63    1.29
  -4   9  -6    1.24    1.23
   4   9   6    2.31    1.14
   4  -9   6    3.83    1.23
   4  -9   7   33.19    2.45
   4   9   7   33.12    2.46
  -4   9  -7   45.20    2.68
  -4   9  -7   39.47    2.51
   4   9   7   41.84    2.69
  -4   9  -7   42.48    2.66
   4   9   8   16.13    1.72
  -4   9  -8   15.43    1.67
  -4   9  -8   15.38    1.72
   4   9   8   15.53    1.60
   4  -9   8   12.59    1.56
   4  -9   9   18.40    1.67
   4   9   9   18.61    1.66
   4   9   9   18.76    1.74
  -4   9 -10    1.40    1.06
  -4   9 -10   -0.53    1.15
   4  -9  10   -0.90    0.98
   4   9  11   57.48    2.99
  -4   9 -11   61.57    3.06
  -4   9 -11   65.10    3.14
  -4   9 -12  102.97    4.40
   4  10 -14    2.70    0.86
   4  10 -14    2.45    0.79
   4  10 -14    3.78    0.93
   4  10 -13    2.95    1.03
   4  10 -13    3.37    1.12
  -4  10  13    2.91    1.00
   4  10 -13    2.32    1.01
  -4  10  12   26.42    1.88
   4  10 -12   21.52    1.89
   4  10 -12   21.23    1.94
  -4  10  11   17.04    1.76
   4  10 -11   18.56    1.90
  -4  10  10    9.67    1.55
  -4  10  10    6.22    1.31
   4  10 -10    7.90    1.65
  -4  10   9    2.84    1.38
  -4  10   9    1.64    1.24
  -4  10   9    3.87    2.15
   4  10  -9    0.71    1.83
   4  10  -9    4.46    1.53
  -4  10   8   22.46    2.04
  -4  10   8   19.05    3.04
   4  10  -8   26.61    3.05
  -4  10   8   22.61    1.97
  -4  10   7   -0.76    1.15
  -4  10   7    0.72    1.19
  -4  10   7   -0.69    1.98
   4  10  -7    0.42    1.81
  -4  10   7   -1.55    1.87
   4  10  -7    1.60    1.26
   4  10  -6    0.09    1.19
  -4  10   6    0.51    1.14
  -4  10   6   -0.43    1.75
   4  10  -6   -0.38    1.49
  -4  10   6    0.57    1.16
  -4  10   5    2.48    1.21
  -4  10   5    2.57    1.09
  -4  10   5    2.22    1.55
   4  10  -5    2.90    1.63
  -4  10   5    3.13    1.80
  -4  10   5    2.65    1.10
   4  10  -5    3.34    1.29
   4  10  -5    1.01    1.20
  -4  10   4   13.61    2.25
   4  10  -4    8.85    1.84
   4  10  -4   11.85    1.46
  -4  10   4    8.90    1.37
  -4  10   4   10.86    1.46
  -4  10   4    9.29    1.68
  -4  10   4   11.11    1.27
   4  10  -4   12.21    1.54
   4  10  -4   11.47    1.55
  -4  10   3    0.42    1.05
  -4  10   3    1.00    1.11
  -4  10   3    0.23    1.18
   4  10  -3   -0.08    1.08
   4  10  -3    2.70    1.34
  -4  10   3    1.01    1.55
   4  10  -3    2.29    1.47
  -4  10   3   -0.21    1.05
   4  10  -2   48.22    2.65
  -4  10   2   47.05    2.72
   4  10  -2   41.02    3.03
  -4  10   2   39.66    2.95
   4  10  -2   44.61    3.25
   4  10  -2   48.63    2.76
   4  10  -2   42.62    2.70
  -4  10   2   48.18    2.68
   4  10  -1   10.98    1.41
  -4  10   1    4.79    1.49
  -4  10   1    7.41    1.31
  -4  10   1   11.38    1.49
   4  10  -1    6.27    1.53
  -4  10   1    7.33    1.21
  -4  10   0   30.96    2.54
  -4  10   0   30.96    2.11
  -4  10   0   31.04    2.20
   4  10   0   37.71    2.29
  -4  10   0   31.46    2.23
   4  10   0   31.71    2.60
  -4  10   0   30.23    2.09
  -4  10  -1    2.45    1.11
   4  10   1    2.44    1.13
  -4  10  -1    2.37    1.39
   4  10   1    3.29    1.20
   4  10   1    1.29    1.33
  -4  10  -1    2.41    1.23
  -4  10  -1    3.08    1.16
  -4  10  -1    2.69    1.00
  -4  10  -2    9.39    1.38
   4  10   2    8.91    1.37
   4  10   2   10.14    1.39
  -4  10  -2    7.50    1.74
  -4  10  -2    7.49    1.20
  -4  10  -2    8.53    1.41
   4  10   2    6.34    1.54
  -4  10  -2    9.85    1.54
  -4  10  -3  131.48    6.17
  -4  10  -3  128.07    5.92
   4  10   3  134.48    6.07
  -4  10  -3  137.08    6.13
  -4  10  -4   70.64    3.85
  -4  10  -4   75.28    3.79
  -4  10  -4   68.62    3.80
  -4  10  -4   68.40    3.63
  -4  10  -5   55.37    3.15
  -4  10  -5   53.04    3.28
  -4  10  -5   59.49    3.26
  -4  10  -5   53.14    3.12
   4  10   5   58.06    3.33
   4  10   5   50.72    3.00
  -4  10  -6   80.39    4.17
  -4  10  -6   81.65    4.08
  -4  10  -6   84.89    4.24
   4  10   6   80.14    4.26
   4  10   6   73.08    3.96
  -4  10  -7   59.39    3.40
   4  10   7   55.73    3.19
   4  10   7   58.99    3.43
  -4  10  -7   60.12    3.27
  -4  10  -7   63.40    3.43
   4  10   8    1.65    1.01
  -4  10  -8    2.31    1.20
  -4  10  -8    3.05    1.27
   4  10   8    1.85    1.25
   4  10   9   14.36    1.56
  -4  10  -9   15.73    1.64
  -4  10  -9   15.06    1.72
  -4  10 -10   34.54    2.18
  -4  10 -10   30.45    2.11
   4  10  10   31.27    2.08
  -4  10 -11   -0.82    0.92
   4  10  11    1.01    0.87
  -4  10 -11    0.62    0.85
   4  11 -14   12.32    1.06
  -4  11  14   11.46    1.02
  -4  11  13   15.09    1.33
   4  11 -13   12.49    1.38
   4  11 -13   11.63    1.24
  -4  11  12   -0.20    1.02
   4  11 -12    0.34    1.13
   4  11 -12    0.28    1.02
  -4  11  11    5.38    1.31
  -4  11  11    5.44    1.13
   4  11 -11    6.40    1.34
  -4  11  10    8.17    1.47
  -4  11  10    6.46    1.32
   4  11 -10    9.61    1.60
  -4  11   9    1.28    1.25
  -4  11   9   -0.51    2.20
   4  11  -9   -0.24    1.83
  -4  11   9   -0.68    1.20
   4  11  -9   -0.88    1.31
  -4  11   8   11.48    1.57
   4  11  -8    9.17    1.65
  -4  11   8    8.47    2.45
   4  11  -8   11.57    2.47
  -4  11   8   12.34    1.63
  -4  11   7   11.83    1.57
   4  11  -7   12.57    1.80
   4  11  -7   11.68    1.65
  -4  11   7   11.35    1.61
  -4  11   7   11.94    2.54
   4  11  -7   10.40    2.35
  -4  11   6   39.00    2.48
  -4  11   6   33.65    3.58
   4  11  -6   38.28    3.51
   4  11  -6   45.03    2.86
   4  11  -6   46.02    2.76
  -4  11   6   33.32    2.41
  -4  11   6   39.31    2.61
  -4  11   5   78.23    3.89
   4  11  -5   75.01    4.98
  -4  11   5   85.08    5.30
   4  11  -5   81.46    4.29
   4  11  -5   79.18    4.17
  -4  11   5   76.06    3.99
  -4  11   5   80.99    4.14
  -4  11   4  111.12    5.43
   4  11  -4  120.36    5.47
   4  11  -4  104.61    6.16
  -4  11   4  124.95    6.49
   4  11  -4  118.22    5.47
  -4  11   4  111.59    5.32
  -4  11   4  107.97    5.40
  -4  11   3   65.19    3.45
  -4  11   3   61.28    4.25
   4  11  -3   63.65    3.39
  -4  11   3   64.41    3.52
   4  11  -3   62.43    3.49
  -4  11   3   71.34    3.51
  -4  11   2    1.41    1.12
   4  11  -2    2.54    1.16
  -4  11   2   -0.16    1.45
   4  11  -2    1.72    1.19
   4  11  -2    1.52    1.06
  -4  11   2    2.74    1.22
  -4  11   2    1.07    1.12
   4  11  -1   12.98    1.53
  -4  11   1   16.17    1.62
   4  11  -1   15.25    1.55
  -4  11   1   11.71    1.44
   4  11   0    1.97    1.11
  -4  11   0    1.21    1.19
  -4  11   0    1.52    1.27
  -4  11   0    1.61    1.09
  -4  11   0    0.46    0.99
   4  11   1   13.22    1.59
  -4  11  -1   13.96    1.60
  -4  11  -1   12.10    1.61
  -4  11  -1   11.50    1.56
  -4  11  -1   12.73    1.38
   4  11   2   14.29    1.66
  -4  11  -2   14.28    1.76
  -4  11  -2   17.78    1.73
  -4  11  -2   19.38    1.77
   4  11   2   18.54    1.73
  -4  11  -2   15.02    1.46
  -4  11  -3  166.74    7.25
  -4  11  -3  166.64    7.20
   4  11   3  153.41    7.10
  -4  11  -3  150.18    6.95
  -4  11  -4   20.80    1.86
  -4  11  -4   24.50    2.18
  -4  11  -4   25.59    2.07
  -4  11  -4   24.44    2.13
   4  11   4   22.34    1.92
  -4  11  -5   71.31    3.92
   4  11   5   67.23    3.91
  -4  11  -5   71.79    3.92
  -4  11  -5   71.86    3.82
  -4  11  -5   71.44    3.77
  -4  11  -6   32.05    2.47
   4  11   6   29.99    2.38
  -4  11  -6   29.91    2.27
  -4  11  -6   27.77    2.30
  -4  11  -6   30.22    2.25
  -4  11  -7   83.46    4.27
   4  11   7   82.12    4.22
  -4  11  -7   78.53    4.16
  -4  11  -7   75.66    4.00
  -4  11  -7   77.20    4.12
  -4  11  -8    7.94    1.54
   4  11   8    8.91    1.44
  -4  11  -8    9.43    1.49
  -4  11  -8    8.59    1.42
   4  11   9   32.34    2.26
  -4  11  -9   37.17    2.38
  -4  11  -9   39.76    2.46
  -4  11 -10    1.07    0.94
  -4  11 -10    1.18    1.07
   4  11  10    2.20    1.03
  -4  11 -11   21.62    1.53
   4  11  11   22.81    1.51
  -4  11 -11   24.92    1.57
  -4  12  14   18.64    1.15
  -4  12  13    0.67    0.79
   4  12 -13   -0.22    0.77
  -4  12  12    9.92    1.28
   4  12 -12   12.24    1.35
   4  12 -12   12.39    1.36
   4  12 -11   10.67    1.44
  -4  12  11    7.31    1.22
   4  12 -11    8.16    1.35
  -4  12  11    9.44    1.37
   4  12 -10   27.23    2.22
  -4  12  10   33.85    2.21
  -4  12  10   27.66    2.12
   4  12  -9   25.89    2.36
   4  12  -9   27.99    2.23
  -4  12   9   27.59    2.12
  -4  12   9   27.37    2.22
   4  12  -8   74.90    4.16
   4  12  -8   81.02    4.05
  -4  12   8   73.25    3.83
  -4  12   8   70.41    5.31
   4  12  -8   60.77    4.97
  -4  12   8   68.08    3.87
  -4  12   7   45.01    2.81
  -4  12   7   50.89    2.92
   4  12  -7   55.06    3.28
   4  12  -7   47.95    3.05
  -4  12   7   40.08    4.05
   4  12  -7   49.33    4.15
  -4  12   7   48.36    3.05
  -4  12   6    1.42    1.18
   4  12  -6    2.17    1.43
   4  12  -6    0.74    1.23
  -4  12   6    1.10    1.95
   4  12  -6    1.88    1.78
  -4  12   6    0.28    1.24
  -4  12   6    1.83    1.17
   4  12  -5    1.88    1.27
  -4  12   5   -0.82    1.76
   4  12  -5    1.57    1.79
  -4  12   5    0.38    1.04
  -4  12   5    3.19    1.29
  -4  12   5    0.65    1.12
  -4  12   4    8.44    2.11
   4  12  -4    4.25    1.81
  -4  12   4    4.77    1.31
  -4  12   4    7.02    1.42
   4  12  -4    5.99    1.42
   4  12  -4    5.99    1.39
   4  12  -4    6.71    1.31
  -4  12   3   -0.08    1.10
   4  12  -3    0.84    1.17
  -4  12   3    0.35    1.52
   4  12  -3    0.52    1.61
   4  12  -3    0.98    1.13
  -4  12   3    1.91    1.22
  -4  12   3    1.07    1.23
  -4  12   2    3.12    1.30
   4  12  -2    3.66    1.27
  -4  12   2    4.25    1.31
   4  12  -2    2.65    1.21
  -4  12   2    6.18    1.73
  -4  12   2    2.70    1.15
  -4  12   1   19.46    1.71
  -4  12   1   16.16    2.22
   4  12  -1   19.36    1.89
   4  12  -1   18.65    1.74
  -4  12   1   16.51    1.78
   4  12   0    1.40    1.20
  -4  12   0    0.72    1.24
  -4  12   0    1.62    1.32
  -4  12   0    1.58    1.20
   4  12   0    0.70    1.12
  -4  12   0    0.47    1.04
  -4  12  -1   17.54    1.72
  -4  12  -1   15.21    1.76
  -4  12  -1   16.36    1.84
  -4  12  -1   15.86    1.55
   4  12   1   16.02    1.78
  -4  12  -2    3.69    1.45
  -4  12  -2    3.08    1.24
  -4  12  -2    0.91    1.27
   4  12   2    3.15    1.31
  -4  12  -3  116.76    5.77
  -4  12  -3  135.16    6.15
  -4  12  -3  136.35    6.09
  -4  12  -3  133.21    6.13
   4  12   3  127.08    6.01
  -4  12  -4   56.01    3.21
  -4  12  -4   55.64    3.44
  -4  12  -4   64.97    3.44
  -4  12  -4   60.25    3.43
   4  12   4   55.31    3.26
  -4  12  -5   15.25    1.91
  -4  12  -5   12.11    1.63
   4  12   5   14.68    1.81
  -4  12  -5   12.77    1.74
  -4  12  -5   15.75    1.82
  -4  12  -6    2.98    1.47
  -4  12  -6    2.17    1.20
   4  12   6    2.50    1.35
  -4  12  -6    4.11    1.45
  -4  12  -6    3.73    1.38
  -4  12  -7   17.38    1.91
  -4  12  -7   15.53    1.76
   4  12   7   19.41    1.91
  -4  12  -7   19.38    1.90
  -4  12  -7   22.13    1.86
  -4  12  -8   12.25    1.66
  -4  12  -8   15.04    1.60
   4  12   8   11.11    1.51
  -4  12  -8   15.62    1.64
  -4  12  -9    2.14    1.23
   4  12   9    1.57    1.12
  -4  12  -9    0.63    1.00
  -4  12 -10    1.66    1.03
   4  12  10    1.11    0.96
  -4  12 -10   -0.84    0.94
   4  12  11    1.81    0.76
  -4  12 -11    3.44    0.84
   4  13 -13    7.15    0.97
  -4  13  13    6.93    0.89
   4  13 -12    6.19    1.13
   4  13 -12    3.96    1.00
  -4  13  12    6.91    1.05
  -4  13  11    6.19    1.13
   4  13 -11    5.25    1.19
   4  13 -11    4.53    1.17
   4  13 -11    8.46    1.38
  -4  13  11    4.94    1.12
  -4  13  10    7.70    1.28
   4  13 -10    8.04    1.35
   4  13 -10    7.14    1.36
  -4  13  10    6.65    1.28
   4  13 -10    8.60    1.52
   4  13  -9   18.65    1.86
   4  13  -9   15.60    1.90
  -4  13   9   17.19    1.78
  -4  13   9   17.40    1.66
   4  13  -8   24.84    2.20
   4  13  -8   19.31    1.94
   4  13  -8   19.16    2.80
  -4  13   8   18.50    2.86
   4  13  -8   20.01    1.70
  -4  13   8   19.62    1.99
  -4  13   8   19.78    1.77
  -4  13   7   29.82    2.20
  -4  13   7   31.11    3.59
   4  13  -7   31.72    3.49
   4  13  -7   41.18    2.72
   4  13  -7   34.87    2.50
   4  13  -7   33.69    2.25
  -4  13   7   36.17    2.50
  -4  13   7   28.17    2.25
  -4  13   6   34.00    2.33
   4  13  -6   42.48    2.80
   4  13  -6   39.94    2.67
  -4  13   6   37.28    2.51
   4  13  -6   40.55    2.44
  -4  13   6   34.41    2.60
  -4  13   6   36.29    3.68
   4  13  -6   33.58    3.57
   4  13  -5   83.97    5.69
  -4  13   5   88.88    5.73
  -4  13   5   86.62    4.56
   4  13  -5   92.47    4.69
   4  13  -5   93.91    4.51
  -4  13   5   91.68    4.73
  -4  13   5   94.95    4.55
  -4  13   4   58.35    3.39
   4  13  -4   65.77    3.49
   4  13  -4   62.01    3.31
  -4  13   4   56.33    3.45
   4  13  -4   62.71    3.45
   4  13  -4   51.74    4.27
  -4  13   4   56.60    4.33
  -4  13   3   71.58    3.71
  -4  13   3   63.05    3.62
   4  13  -3   71.04    3.67
   4  13  -3   57.33    4.39
  -4  13   3   65.01    4.54
   4  13  -3   65.41    3.53
  -4  13   3   62.76    3.70
  -4  13   2   13.83    1.68
   4  13  -2   15.03    1.54
  -4  13   2   18.48    1.83
  -4  13   2   16.67    1.82
   4  13  -2   16.42    1.70
  -4  13   2   16.44    2.24
   4  13  -2   16.72    1.84
  -4  13   1   11.66    1.61
   4  13  -1   11.97    1.66
  -4  13   1   13.36    1.69
   4  13  -1   12.56    1.53
  -4  13   1    9.09    1.86
  -4  13   1   10.83    1.45
   4  13   0   29.98    2.33
  -4  13   0   27.70    2.38
  -4  13   0   30.75    2.16
   4  13   0   31.95    2.30
  -4  13   0   31.75    2.35
  -4  13   0   35.00    2.36
   4  13   1   78.16    4.05
  -4  13  -1   74.53    4.03
  -4  13  -1   63.57    3.65
  -4  13  -1   76.64    3.99
   4  13   1   75.81    3.94
  -4  13  -1   77.44    3.94
   4  13   1   76.10    3.92
  -4  13  -2  131.81    6.27
  -4  13  -2  135.35    6.23
  -4  13  -2  131.95    6.22
   4  13   2  131.38    6.24
   4  13   2  131.58    6.25
  -4  13  -3  197.17    8.62
  -4  13  -3  206.69    8.58
   4  13   3  195.80    8.60
  -4  13  -3  176.87    8.24
   4  13   3  186.25    8.48
  -4  13  -4   18.29    1.92
  -4  13  -4   18.18    1.96
  -4  13  -4   18.65    1.92
  -4  13  -4   15.37    1.66
   4  13   4   13.91    1.68
  -4  13  -5    5.66    1.52
  -4  13  -5    6.92    1.55
  -4  13  -5    7.52    1.64
   4  13   5    5.89    1.49
  -4  13  -5    4.97    1.31
   4  13   5    5.93    1.29
  -4  13  -6   23.30    2.19
  -4  13  -6   26.22    2.10
  -4  13  -6   22.49    2.07
   4  13   6   24.87    2.14
  -4  13  -6   25.63    2.04
  -4  13  -7    1.12    1.33
  -4  13  -7    1.88    1.30
   4  13   7    2.73    1.28
  -4  13  -7    2.04    1.26
  -4  13  -7    2.12    1.18
  -4  13  -8   53.95    2.99
  -4  13  -8   50.99    2.88
   4  13   8   47.71    2.86
  -4  13  -8   44.61    2.81
  -4  13  -9    0.76    0.96
  -4  13  -9    0.32    1.09
   4  13   9    0.25    1.05
  -4  13 -10    6.14    1.01
   4  13  10    7.29    1.07
  -4  13 -10    8.61    1.13
  -4  13 -11    5.09    0.75
   4  14 -13    7.64    0.88
   4  14 -12   -0.14    0.87
  -4  14  12   -0.49    0.79
  -4  14  11    0.84    0.88
   4  14 -11    0.53    1.08
   4  14 -11   -0.41    0.99
   4  14 -11   -0.58    0.93
  -4  14  11    0.06    0.92
  -4  14  10    0.37    0.98
   4  14 -10    0.53    1.18
   4  14 -10    0.47    1.05
   4  14 -10   -0.29    1.06
  -4  14  10    1.50    1.07
  -4  14   9    8.54    1.28
   4  14  -9    8.31    1.52
   4  14  -9    9.44    1.43
   4  14  -9    9.10    1.45
  -4  14   9    9.37    1.50
  -4  14   8    0.72    1.08
  -4  14   8    2.02    1.29
  -4  14   8    2.64    1.10
   4  14  -8    2.57    1.37
   4  14  -8    1.24    1.19
   4  14  -8    1.49    1.20
   4  14  -8    1.62    0.88
  -4  14   7   77.36    3.87
   4  14  -7   92.11    4.29
  -4  14   7   71.03    3.99
   4  14  -7   78.30    3.89
  -4  14   7   87.06    4.30
  -4  14   7   63.19    5.23
   4  14  -7   74.06    5.36
   4  14  -6   31.96    2.43
  -4  14   6   29.23    2.27
   4  14  -6   30.95    2.18
  -4  14   6   29.84    2.43
  -4  14   6   39.02    3.62
   4  14  -6   31.76    3.44
   4  14  -5  142.77    8.48
  -4  14   5  151.44    8.45
  -4  14   5  151.33    7.26
   4  14  -5  171.43    7.38
   4  14  -5  168.05    7.18
  -4  14   5  156.69    7.39
  -4  14   5  161.31    7.21
   4  14  -4   19.40    1.88
  -4  14   4   16.87    1.90
  -4  14   4   15.10    1.85
   4  14  -4   16.97    1.70
  -4  14   4   14.30    2.42
   4  14  -4   18.10    1.88
   4  14  -4   15.75    2.53
  -4  14   3   38.63    2.68
  -4  14   3   33.19    2.53
   4  14  -3   36.21    2.44
  -4  14   3   40.05    2.71
  -4  14   3   37.96    3.27
  -4  14   2    2.65    1.33
   4  14  -2    3.66    1.27
   4  14  -2    2.05    1.09
   4  14  -1  176.10    7.71
  -4  14   1  176.53    7.82
   4  14  -1  162.70    7.56
   4  14  -1  177.29    7.89
   4  14   0    6.50    1.50
   4  14   0    5.94    1.36
  -4  14   0    5.75    1.47
   4  14   0    7.85    1.42
  -4  14   0    8.34    1.56
  -4  14  -1    8.20    1.71
   4  14   1    7.36    1.56
   4  14   1   10.13    1.55
  -4  14  -1    8.87    1.57
   4  14   1    8.90    1.50
  -4  14  -1    8.19    1.50
  -4  14  -2   48.71    3.04
   4  14   2   46.62    2.95
  -4  14  -2   43.75    2.94
   4  14   2   45.26    2.94
  -4  14  -2   44.33    2.89
   4  14   3    3.07    1.39
  -4  14  -3    3.05    1.37
  -4  14  -3    2.07    1.48
   4  14   3    3.23    1.33
  -4  14  -4    1.56    1.38
  -4  14  -4    0.57    1.42
  -4  14  -4    2.60    1.35
  -4  14  -4    3.01    1.15
   4  14   4    1.64    1.18
  -4  14  -5    3.17    1.39
  -4  14  -5    4.63    1.46
  -4  14  -5    5.48    1.56
   4  14   5    4.75    1.46
  -4  14  -5    4.98    1.27
   4  14   5    3.67    1.22
  -4  14  -6    3.55    1.43
  -4  14  -6    1.89    1.33
  -4  14  -6    2.29    1.33
   4  14   6    1.67    1.32
  -4  14  -6    3.13    1.21
   4  14   7    8.74    1.48
  -4  14  -7    8.39    1.54
  -4  14  -7    8.98    1.48
   4  14   7    8.05    1.44
  -4  14  -7   10.62    1.49
  -4  14  -7    8.36    1.37
  -4  14  -8    9.88    1.47
  -4  14  -8   11.25    1.46
   4  14   8   10.72    1.41
  -4  14  -8   10.34    1.35
   4  14   9    9.56    1.24
  -4  14  -9    9.58    1.29
   4  14  10   -0.24    0.81
  -4  14 -10    1.37    0.86
   4  15 -12    9.83    1.02
  -4  15  11    5.02    1.00
   4  15 -11    4.41    1.00
   4  15 -10   -0.12    1.00
  -4  15  10   -1.33    1.05
   4  15 -10    0.36    0.93
   4  15  -9   -0.26    1.07
   4  15  -9    1.01    1.03
  -4  15   9   -0.64    1.13
   4  15  -8    1.19    1.09
  -4  15   8   -0.06    0.86
   4  15  -8    0.88    1.15
  -4  15   8   -0.21    1.07
  -4  15   8    0.36    1.20
   4  15  -7    5.87    1.34
   4  15  -7    5.66    1.22
   4  15  -7    5.45    1.09
  -4  15   7    5.34    1.32
  -4  15   7    7.51    1.51
  -4  15   6   27.87    3.22
   4  15  -6   30.12    3.40
  -4  15   6   31.49    2.37
   4  15  -6   32.98    2.41
   4  15  -6   33.71    2.19
  -4  15   6   35.05    2.53
  -4  15   6   31.19    2.22
  -4  15   5    0.60    1.71
   4  15  -5   -0.44    1.81
  -4  15   5    1.02    1.31
  -4  15   5    1.02    1.35
   4  15  -5    2.12    1.28
  -4  15   5   -0.50    1.22
   4  15  -5    1.09    1.10
   4  15  -4    7.49    2.21
  -4  15   4   11.92    1.72
   4  15  -4   10.26    1.49
  -4  15   4   10.78    1.62
  -4  15   4    8.34    1.67
   4  15  -4    9.39    1.63
  -4  15   4   10.89    1.63
  -4  15   3   39.42    2.74
   4  15  -3   39.10    2.54
  -4  15   3   40.33    2.77
   4  15  -3   35.28    2.66
  -4  15   2   48.35    3.11
   4  15  -2   48.21    2.90
   4  15  -1    1.63    1.19
   4  15  -1    2.45    1.30
  -4  15   1   -0.46    1.30
   4  15  -1    3.79    1.37
  -4  15   0   74.32    4.07
   4  15   0   72.86    3.91
   4  15   0   79.92    4.01
   4  15   0   74.21    4.11
  -4  15  -1   56.53    3.36
  -4  15  -1   57.31    3.36
   4  15   1   56.75    3.30
  -4  15  -1   59.43    3.47
   4  15   1   61.40    3.43
   4  15   1   51.40    3.02
   4  15   2   57.91    3.27
  -4  15  -2   62.67    3.51
  -4  15  -2   60.88    3.51
   4  15   2   61.20    3.49
  -4  15  -2   60.43    3.49
  -4  15  -2   62.21    3.58
   4  15   2   56.71    3.47
   4  15   3   13.66    1.80
   4  15   3   20.17    1.88
  -4  15  -3   20.92    2.11
  -4  15  -3   20.16    1.99
   4  15   3   20.90    2.00
   4  15   4    1.55    1.24
   4  15   4    2.41    1.36
  -4  15  -4    2.76    1.39
   4  15   4    2.14    1.30
  -4  15  -4    4.47    1.55
   4  15   5   47.41    2.90
  -4  15  -5   53.76    3.20
  -4  15  -5   57.03    3.16
  -4  15  -5   50.75    3.15
   4  15   5   51.11    3.06
   4  15   6   40.01    2.75
  -4  15  -6   43.92    2.81
  -4  15  -6   43.36    2.69
  -4  15  -6   46.32    2.78
   4  15   6   41.56    2.70
   4  15   7   12.94    1.54
  -4  15  -7   12.50    1.57
  -4  15  -7   15.67    1.63
   4  15   7   13.62    1.57
  -4  15  -7   14.79    1.64
  -4  15  -8    2.99    1.19
   4  15   9   -0.34    0.88
  -4  15  -9   -0.44    0.96
   4  15  10    7.35    0.89
  -4  15 -10    9.10    0.94
  -4  16  12    0.96    0.72
   4  16 -11    6.37    0.97
  -4  16  11    6.48    0.99
  -4  16  11    7.29    1.14
   4  16 -10    9.23    1.17
  -4  16  10   10.35    1.27
   4  16  -9   12.52    1.34
   4  16  -9   16.20    1.46
  -4  16   9   13.16    1.55
   4  16  -8    1.27    0.99
  -4  16   8    0.40    1.03
  -4  16   8    1.03    1.20
   4  16  -8    1.77    1.06
  -4  16   7  174.82    7.95
  -4  16   7  179.74    8.17
   4  16  -7  187.14    8.00
  -4  16   6    9.92    1.62
   4  16  -6    9.04    1.21
  -4  16   6    8.19    1.46
  -4  16   6   10.33    1.65
  -4  16   6    9.80    1.47
   4  16  -5   29.10    3.27
   4  16  -5   30.92    2.13
  -4  16   5   32.27    2.49
  -4  16   5   31.20    2.38
  -4  16   5   30.75    2.31
  -4  16   5   33.67    2.51
   4  16  -4    4.33    1.21
  -4  16   4    4.11    1.41
  -4  16   4    2.73    1.38
   4  16  -4    4.35    1.40
  -4  16   4    0.29    1.30
  -4  16   4    3.64    1.43
   4  16  -3   -0.08    1.10
  -4  16   3    1.17    1.36
  -4  16   3    2.09    1.37
   4  16  -3   -0.10    1.29
   4  16  -2   26.04    2.08
  -4  16   2   22.57    2.23
   4  16  -1   95.41    4.82
  -4  16   1   94.80    4.74
   4  16  -1   86.03    4.40
   4  16  -1   90.80    4.55
   4  16   0    2.66    1.27
  -4  16   0    2.83    1.41
   4  16   0    1.93    1.29
  -4  16  -1   53.11    3.17
   4  16   1   52.95    3.11
   4  16   1   54.98    3.28
  -4  16  -1   59.64    3.29
   4  16   2    3.04    1.20
  -4  16  -2    3.12    1.39
   4  16   2    1.73    1.30
  -4  16  -2    2.72    1.49
  -4  16  -2    1.86    1.32
   4  16   2    1.27    1.26
  -4  16  -3   31.22    2.31
  -4  16  -3   29.21    2.29
   4  16   3   26.00    2.25
  -4  16  -3   31.24    2.41
   4  16   3   28.57    2.28
   4  16   3   27.21    2.16
  -4  16  -4    0.25    1.42
   4  16   4    0.65    1.25
  -4  16  -4   -0.09    1.31
   4  16   4   -0.17    1.15
   4  16   4   -0.47    1.24
  -4  16  -5    1.11    1.32
   4  16   5   -0.14    1.08
  -4  16  -5   -1.01    1.37
   4  16   5    1.38    1.24
  -4  16  -6    1.98    1.25
  -4  16  -6    1.49    1.27
   4  16   6    1.82    1.19
   4  16   6    2.21    1.22
  -4  16  -6    0.41    1.23
  -4  16  -7    0.80    1.09
  -4  16  -7    1.97    1.16
   4  16   7   -0.39    1.08
  -4  16  -7    0.34    1.15
   4  16   8    5.52    1.09
  -4  16  -8    5.50    1.18
  -4  16  -9    8.75    1.07
  -4  17  11    1.05    0.84
  -4  17  10    0.17    0.95
  -4  17  10   -0.21    0.90
  -4  17   9    7.88    1.27
  -4  17   8   -0.37    0.97
  -4  17   8    1.44    1.17
  -4  17   7   17.50    1.81
  -4  17   7   17.15    1.68
  -4  17   6    1.56    1.30
  -4  17   6    2.32    1.17
  -4  17   6    3.53    1.29
  -4  17   6    3.26    1.33
   4  17  -5    3.13    0.97
  -4  17   5    5.97    1.48
  -4  17   5    4.10    1.37
  -4  17   5    4.91    1.43
  -4  17   5    4.18    1.32
   4  17  -4    8.28    1.29
  -4  17   4    8.64    1.61
  -4  17   4    6.62    1.52
   4  17  -4    8.21    1.50
  -4  17   4    8.54    1.50
  -4  17   4    8.56    1.55
  -4  17   3    0.72    1.29
  -4  17   3    1.91    1.39
   4  17  -3    3.38    1.32
   4  17  -3    2.72    1.14
  -4  17   3    1.83    1.39
  -4  17   2   25.43    2.21
  -4  17   2   27.55    2.26
   4  17  -2   23.18    1.97
  -4  17   1  167.18    7.44
  -4  17   1  170.24    7.40
   4  17  -1  150.41    7.01
   4  17  -1  158.31    7.41
   4  17   0   -1.23    1.21
  -4  17   0    1.04    1.34
  -4  17   0    1.17    1.29
   4  17   0    2.11    1.28
   4  17   1   24.91    2.02
   4  17   1   22.49    2.10
  -4  17  -1   22.24    2.05
  -4  17  -1   20.13    1.96
  -4  17  -2   36.62    2.51
   4  17   2   37.21    2.48
   4  17   2   32.71    2.48
   4  17   2   33.19    2.24
   4  17   3   10.71    1.59
   4  17   3   10.26    1.54
  -4  17  -3   12.54    1.67
   4  17   3   10.18    1.48
   4  17   4   11.56    1.60
   4  17   4   12.52    1.52
   4  17   4   10.84    1.49
  -4  17  -4   11.48    1.60
  -4  17  -4   16.02    1.76
   4  17   5   14.83    1.51
  -4  17  -5   17.35    1.76
   4  17   5   14.74    1.58
  -4  17  -6    9.75    1.44
  -4  17  -6   14.53    1.55
  -4  17  -6    9.59    1.29
   4  17   6   10.16    1.39
  -4  17  -7    9.70    1.31
  -4  17  -7    9.63    1.27
   4  17   7    5.22    1.16
  -4  17  -7    8.41    1.29
   4  17   8    1.60    0.89
  -4  17  -8    2.57    0.98
  -4  18  11   -0.21    0.61
  -4  18  10    1.44    0.89
  -4  18   9    1.13    1.04
  -4  18   8    5.84    1.25
  -4  18   7   13.59    1.52
  -4  18   7   18.02    1.73
  -4  18   6   18.22    1.75
  -4  18   6   20.13    1.69
  -4  18   5    2.07    1.27
  -4  18   5    1.65    1.17
  -4  18   5   -1.47    1.18
  -4  18   5    0.45    1.29
  -4  18   4    4.77    1.44
  -4  18   4    4.33    1.37
  -4  18   4    6.33    1.40
  -4  18   3    1.86    1.35
  -4  18   3    0.43    1.30
   4  18  -3   -0.09    1.19
  -4  18   3    1.67    1.30
  -4  18   2   20.21    2.01
  -4  18   2   19.61    1.95
  -4  18   2   21.74    2.06
  -4  18   2   17.30    1.76
  -4  18   1   50.20    3.11
  -4  18   1   51.38    3.08
   4  18  -1   50.27    3.13
  -4  18   1   51.98    3.22
  -4  18   1   49.97    2.97
  -4  18   0   22.05    1.91
   4  18   0   18.72    1.95
   4  18   0   16.99    1.65
  -4  18   0   21.77    2.03
  -4  18   0   23.86    2.00
  -4  18  -1   68.35    3.67
   4  18   1   65.22    3.76
  -4  18  -1   74.81    3.85
  -4  18  -1   71.23    3.77
   4  18   1   63.70    3.60
   4  18   2   28.54    2.19
   4  18   2   25.06    2.05
  -4  18  -2   26.47    2.13
   4  18   3   20.61    1.85
  -4  18  -3   21.05    1.88
   4  18   3   19.53    1.86
   4  18   3   16.97    1.58
  -4  18  -4   18.44    1.73
  -4  18  -4   17.33    1.76
   4  18   4   13.83    1.55
   4  18   4   13.82    1.52
   4  18   4   13.77    1.62
  -4  18  -5    1.78    1.22
  -4  18  -5    2.73    1.19
   4  18   5    1.77    1.07
  -4  18  -5    2.43    1.11
   4  18   5    2.20    1.00
   4  18   6   -1.33    1.01
  -4  18  -6    1.61    1.12
   4  18   7    8.49    1.12
   4  18   8    5.27    0.86
  -4  19  10    0.59    0.71
  -4  19   9    2.71    0.95
  -4  19   8   19.55    1.64
  -4  19   8   20.66    1.53
  -4  19   7    0.06    1.03
  -4  19   6    1.76    1.12
  -4  19   6    1.44    1.06
  -4  19   5   -0.07    1.12
  -4  19   5    0.35    1.08
  -4  19   4   22.86    1.90
  -4  19   4   22.02    1.99
  -4  19   4   20.23    1.90
  -4  19   3   23.37    1.96
  -4  19   3   22.65    2.03
   4  19  -3   22.32    1.94
  -4  19   3   19.82    1.96
  -4  19   2   16.07    1.59
  -4  19   2   20.73    1.86
  -4  19   2   18.88    1.87
  -4  19   2   16.48    1.85
  -4  19   1    5.62    1.26
  -4  19   1    9.37    1.54
  -4  19   1    5.56    1.39
  -4  19   1    8.61    1.57
  -4  19   0   22.66    1.98
  -4  19   0   21.35    1.89
  -4  19   0   23.43    2.06
  -4  19   0   24.82    2.14
   4  19   0   24.22    2.05
  -4  19  -1    7.76    1.34
   4  19   1    5.70    1.37
  -4  19  -1    7.66    1.43
  -4  19  -2    7.82    1.41
  -4  19  -2    9.04    1.50
   4  19   2    7.83    1.39
  -4  19  -2    9.73    1.46
   4  19   3   16.71    1.66
  -4  19  -3   19.56    1.77
  -4  19  -3   14.75    1.65
  -4  19  -3   18.16    1.76
  -4  19  -4   12.77    1.48
   4  19   4    9.94    1.30
  -4  19  -4    8.99    1.38
  -4  19  -4   12.57    1.50
  -4  19  -5    7.15    1.22
  -4  19  -5    7.30    1.28
   4  19   5    4.41    0.96
  -4  19  -5    5.45    1.09
   4  19   5    6.10    1.10
  -4  19  -6   24.73    1.70
  -4  19  -6   25.78    1.70
   4  19   6   21.41    1.58
   4  19   7   -0.32    0.75
  -4  20   9   11.77    1.07
  -4  20   8    0.63    0.89
  -4  20   7    3.37    1.07
  -4  20   6   -1.49    0.92
  -4  20   6    0.22    0.96
  -4  20   5   -0.68    1.08
  -4  20   5   -0.36    1.08
  -4  20   4    0.72    1.10
  -4  20   4    2.23    1.16
  -4  20   3    9.37    1.46
  -4  20   3    6.44    1.37
   4  20  -3    7.45    1.31
  -4  20   3    8.08    1.33
  -4  20   2    2.84    1.28
  -4  20   2    2.52    1.28
   4  20  -2    1.96    1.21
  -4  20   2    1.14    1.15
  -4  20   1   32.57    2.35
  -4  20   1   34.19    2.39
  -4  20   1   33.52    2.27
  -4  20   0    3.85    1.32
   4  20   0    2.83    1.18
  -4  20   0    3.04    1.26
  -4  20   0    4.28    1.15
  -4  20   0    1.87    1.19
  -4  20  -1    2.41    1.12
   4  20   1    2.66    1.18
  -4  20  -1    2.89    1.18
  -4  20  -2    4.97    1.23
  -4  20  -2    5.26    1.30
   4  20   2    5.11    1.23
  -4  20  -3    1.94    1.09
  -4  20  -3    3.13    1.23
  -4  20  -3    2.35    1.15
   4  20   3    3.15    1.09
  -4  20  -4    4.54    1.11
  -4  20  -4    5.43    1.23
  -4  20  -4    5.62    1.13
   4  20   4    5.85    1.09
  -4  20  -5    2.04    0.97
   4  20   5    0.97    0.79
  -4  20  -5    1.55    1.00
  -4  20  -6    5.30    0.97
  -4  21   8    0.50    0.72
  -4  21   7    3.10    0.93
  -4  21   6   -1.53    0.96
  -4  21   6    0.04    0.76
  -4  21   5    1.55    0.95
  -4  21   5    0.39    0.92
  -4  21   4    5.22    1.16
  -4  21   4    6.31    1.14
  -4  21   3   66.85    3.35
  -4  21   3   58.40    3.15
   4  21  -2   45.45    2.64
  -4  21   2   40.18    2.63
  -4  21   2   46.94    2.57
  -4  21   1   33.20    2.24
  -4  21   1   31.69    2.26
  -4  21   1   33.22    2.14
  -4  21   0   36.17    2.42
   4  21   0   36.92    2.37
  -4  21   0   38.68    2.31
   4  21   1    0.49    1.00
  -4  21  -1    0.06    1.00
  -4  21  -2   -0.06    1.16
  -4  21  -2    0.24    0.94
  -4  21  -2    0.53    1.03
   4  21   2    1.03    1.02
  -4  21  -3    3.79    1.05
  -4  21  -3    4.26    1.14
  -4  21  -3    4.54    1.09
   4  21   3    5.50    1.06
  -4  21  -4   11.18    1.26
  -4  21  -4    9.77    1.12
  -4  21  -4    9.80    1.12
   4  21   4    9.12    1.09
  -4  21  -5    5.39    0.95
  -4  22   7   -0.67    0.69
  -4  22   6   12.81    1.18
  -4  22   5   12.39    1.17
  -4  22   5   15.97    1.34
  -4  22   4    8.82    1.15
  -4  22   3    6.87    1.16
  -4  22   3    7.91    1.11
  -4  22   2    2.99    1.05
  -4  22   2    2.37    1.01
  -4  22   1    1.41    1.06
  -4  22   1    1.94    0.99
  -4  22   0    7.66    1.22
   4  22   0    5.60    1.12
   4  22   1   -0.52    0.90
  -4  22  -2    0.59    0.93
   4  22   2    1.98    0.89
  -4  22  -3   13.06    1.21
  -4  22  -3   14.24    1.30
   4  22   3   13.31    1.18
  -4  22  -4    0.18    0.82
  -4  23   5   -0.25    0.73
  -4  23   4    3.47    0.88
  -4  23   4    0.55    0.79
  -4  23   3    1.79    0.88
  -4  23   2   25.92    1.71
  -4  23   1   12.90    1.27
  -4  23   0    3.25    0.94
  -4  23  -1   12.22    1.24
   4  23   1   13.73    1.17
  -4  23  -2   12.26    1.10
  -4  23  -2    9.83    1.08
  -4  23  -3    2.03    0.72
  -4  23  -3    2.82    0.66
  -4  24   3   11.85    0.97
  -4  24   2    1.19    0.72
  -4  24   1    2.20    0.76
  -4  24  -1    5.94    0.80
   5   0 -15   -0.23    0.73
  -5   0  14    3.69    0.92
  -5   0  13    1.24    1.07
  -5   0  12   20.17    1.82
   5   0 -11    0.86    1.12
  -5   0  11    0.26    1.24
   5   0 -10    2.48    1.18
  -5   0  10    2.97    2.31
  -5   0  10    2.16    1.89
  -5   0  10    3.82    1.33
  -5   0   9    1.88    2.00
  -5   0   9    0.86    1.27
   5   0  -9    0.82    1.14
  -5   0   8   77.46    5.16
  -5   0   8   77.28    4.01
   5   0  -8   75.93    3.94
  -5   0   7    0.19    1.60
   5   0  -7    1.42    1.06
  -5   0   7    0.53    1.11
  -5   0   6    2.77    1.02
   5   0  -6    4.00    1.96
  -5   0   5    1.11    0.91
   5   0  -5    2.04    1.75
   5   0  -4    7.11    1.80
   5   0  -4    8.02    1.17
   5   0  -3   -1.01    1.54
  -5   0   3    1.88    1.69
   5   0  -2   47.37    3.52
  -5   0   2   44.95    3.53
   5   0  -1    0.71    1.02
   5   0  -1   -0.51    1.48
  -5   0   1    0.32    1.50
   5   0   0   21.93    2.57
   5   0   0   23.30    1.85
  -5   0   0   24.35    1.80
  -5   0   0   21.40    2.48
  -5   0  -1   -0.69    1.63
   5   0   1    0.30    1.07
   5   0   2   17.93    1.75
  -5   0  -2   17.20    2.46
  -5   0  -3   -1.42    1.86
  -5   0  -3    1.08    1.23
   5   0   3    1.38    1.14
   5   0   4   93.24    4.59
  -5   0  -4   84.60    4.44
  -5   0  -4   84.87    5.68
  -5   0  -5    1.04    1.35
   5   0   5    0.10    1.21
   5   0   6   83.97    4.44
  -5   0  -6   80.09    4.31
   5   0   7   -0.21    1.23
   5   0   8    0.72    1.25
   5   0   9    0.93    1.19
  -5   0  -9    1.81    0.97
   5   0  10   33.14    2.24
   5   0  11    1.49    0.95
   5   0  12    9.39    0.94
  -5   1  15    8.36    0.81
   5  -1 -15    9.62    0.95
   5   1 -15    9.06    1.00
   5   1 -15    7.81    0.79
  -5  -1  14    7.25    0.97
  -5   1  14    9.00    1.10
  -5  -1  13    0.06    1.01
  -5   1  13    0.81    1.08
  -5  -1  12   22.51    1.92
   5   1 -12   21.48    1.86
  -5   1  11    0.27    1.29
  -5  -1  11    0.76    1.19
   5   1 -11    0.17    1.13
  -5   1  10    1.00    1.26
  -5  -1  10    0.09    1.20
  -5  -1  10    2.43    2.46
  -5   1  10    1.35    2.01
   5   1 -10    0.27    1.14
  -5  -1   9    7.01    1.47
  -5   1   9    7.18    1.48
   5   1  -9    4.66    1.38
  -5  -1   9    6.63    2.11
  -5   1   9    2.61    2.06
  -5  -1   8   40.56    2.51
  -5   1   8   40.21    2.55
   5   1  -8   35.22    2.50
  -5  -1   8   33.36    3.35
  -5   1   8   36.70    3.53
  -5   1   7   16.57    1.65
  -5  -1   7   15.76    1.63
  -5   1   7   17.01    1.53
   5   1  -7   15.29    1.66
  -5  -1   7   15.81    2.38
  -5   1   7   13.65    2.38
   5  -1  -6   39.59    3.47
  -5   1   6   37.46    2.27
   5   1  -6   34.61    2.35
  -5   1   6   43.81    3.45
  -5  -1   5   53.33    2.75
  -5   1   5   50.19    2.77
   5  -1  -5   51.18    3.90
   5   1  -4   -0.69    0.99
   5  -1  -4   -0.52    1.54
  -5   1   4    0.12    0.91
   5  -1  -3  103.24    5.82
  -5  -1   3  112.97    6.02
   5   1  -3  100.56    4.73
   5  -1  -2   26.70    2.73
  -5  -1   2   28.76    2.81
   5  -1  -1   80.27    5.02
  -5   1   1   82.10    4.07
   5  -1  -1   89.60    4.20
  -5  -1   1   84.34    5.04
   5   1   0   11.44    1.24
  -5   1   0   14.44    1.45
   5  -1   0   17.47    2.38
   5  -1   0   14.95    1.50
  -5  -1   0   10.95    1.97
  -5  -1  -1   64.52    4.31
   5  -1   1   69.58    3.39
  -5  -1  -2  126.37    7.26
   5  -1   2  142.83    6.36
  -5  -1  -3    0.62    1.21
  -5  -1  -3    2.02    1.92
   5  -1   3    1.81    1.17
  -5  -1  -4   16.75    1.78
   5  -1   4   19.41    1.82
  -5  -1  -5   86.92    6.11
  -5  -1  -5  100.66    4.91
   5  -1   5   97.76    4.97
  -5  -1  -6   15.46    1.85
   5  -1   6   14.39    1.86
   5  -1   7   27.25    2.36
   5  -1   8   80.03    4.45
  -5   1  -8   87.65    4.19
   5  -1   9    2.23    1.23
   5  -1  10    1.80    1.11
   5  -1  11    4.08    1.04
   5  -1  12    1.01    0.72
  -5   2  15   22.27    1.31
   5   2 -15   24.43    1.46
   5   2 -15   20.08    1.26
  -5  -2  14    0.73    0.73
  -5   2  14    0.61    0.88
  -5   2  13    1.71    1.08
  -5  -2  13    1.37    0.99
   5   2 -13    2.40    1.02
  -5   2  12    2.39    1.24
  -5  -2  12    2.26    1.19
   5   2 -12    3.97    1.22
  -5   2  11    2.72    1.28
  -5  -2  11    3.60    1.28
   5   2 -11    0.54    1.18
  -5   2  10    3.20    2.35
  -5  -2  10   -0.81    2.37
  -5   2  10    2.10    2.00
   5   2 -10    2.43    1.23
  -5   2  10    4.96    1.46
  -5  -2  10    2.96    1.25
  -5  -2   9  255.72   12.40
  -5   2   9  271.81   12.83
   5   2  -9  260.16   11.38
  -5   2   9  268.81   11.37
  -5  -2   9  264.03   11.29
  -5  -2   8   32.30    3.18
  -5   2   8   37.29    3.59
   5   2  -8   32.37    2.38
  -5   2   8   34.57    2.42
  -5  -2   8   34.37    2.36
  -5   2   7    7.03    1.23
  -5  -2   7    7.87    1.94
  -5   2   7    9.90    2.10
   5   2  -7   10.02    1.43
  -5  -2   7    8.54    1.37
  -5   2   7    8.45    1.43
   5   2  -6   12.58    1.52
  -5   2   6   11.54    1.36
  -5   2   6   11.40    1.46
   5  -2  -6    9.59    2.21
  -5   2   6   12.66    2.20
  -5  -2   6    9.59    2.01
   5  -2  -5    6.68    1.92
  -5   2   5    6.07    1.11
   5   2  -5    3.99    1.20
  -5   2   4  117.22    5.34
   5   2  -4  115.96    5.38
   5  -2  -4  121.16    6.49
   5  -2  -3  126.49    6.62
  -5   2   3  123.64    5.52
   5   2  -3  116.35    5.50
  -5  -2   3  132.13    6.77
   5  -2  -2   44.99    3.54
  -5   2   2   49.36    2.64
   5   2  -2   44.24    2.55
  -5  -2   2   43.86    3.50
   5  -2  -1   26.90    2.77
   5   2  -1   25.67    1.91
   5  -2  -1   25.52    1.90
  -5   2   1   22.44    1.83
  -5  -2   1   30.74    2.76
   5   2   0   12.68    1.45
   5  -2   0   10.90    1.42
   5  -2   0   10.77    2.03
   5   2   0   10.15    1.21
  -5  -2   0   10.80    1.98
   5   2   1  179.36    8.19
   5  -2   1  200.73    8.50
   5   2   1  207.67    8.53
  -5  -2  -1  199.85    9.54
   5   2   2   28.40    1.96
  -5  -2  -2   32.17    3.26
   5  -2   2   34.36    2.30
   5   2   2   36.44    2.35
  -5   2  -2   34.77    2.25
  -5  -2  -3   49.03    2.96
  -5  -2  -3   41.09    3.81
  -5   2  -3   52.65    3.00
   5   2   3   49.20    3.00
   5  -2   3   51.73    3.04
  -5   2  -4   44.21    4.03
  -5   2  -4   46.13    2.88
  -5  -2  -4   42.25    2.83
  -5  -2  -4   41.01    3.91
   5  -2   4   49.45    2.93
   5   2   4   45.98    2.89
  -5   2  -5   72.65    5.32
  -5  -2  -5   69.74    3.83
  -5  -2  -5   68.42    5.19
   5  -2   5   71.15    3.91
  -5  -2  -6    1.71    1.40
   5  -2   6    1.86    1.42
   5  -2   7    6.83    1.50
  -5   2  -7   10.23    1.44
  -5   2  -8  109.63    4.97
   5  -2   8  101.56    5.30
   5  -2   9    6.96    1.37
   5  -2  10   38.85    2.46
   5  -2  11    2.36    0.94
   5  -2  12   32.97    1.76
   5   2  12   33.86    1.77
  -5   3  15   28.25    1.52
   5   3 -15   29.24    1.65
   5   3 -15   25.68    1.47
  -5   3  14   -0.61    0.87
  -5  -3  13    1.65    0.94
  -5   3  13    1.10    1.02
   5   3 -13    0.07    0.98
  -5  -3  12    3.88    1.17
  -5   3  12    6.80    1.36
   5   3 -12    5.48    1.32
  -5   3  11    4.65    1.39
  -5  -3  11    2.42    1.23
   5   3 -11    1.96    1.23
  -5   3  10    7.91    2.71
  -5  -3  10    6.94    2.77
  -5   3  10    5.06    2.26
  -5   3  10    4.46    1.42
  -5  -3  10    5.38    1.37
   5   3 -10    3.90    1.36
  -5   3   9  189.71    8.13
  -5  -3   9  176.26    7.95
  -5   3   9  177.13    9.46
   5   3  -9  173.41    8.11
  -5   3   8   56.04    3.30
  -5  -3   8   61.84    3.32
  -5  -3   8   57.19    4.16
  -5   3   8   62.30    4.67
   5   3  -8   57.40    3.39
   5   3  -7   10.35    1.56
  -5   3   7   12.50    1.47
  -5  -3   7   10.07    1.42
  -5  -3   7   10.71    1.98
  -5   3   7   12.29    2.30
   5   3  -6  142.32    7.35
   5  -3  -6  132.31    7.18
   5   3  -6  124.19    6.00
  -5   3   6  132.92    7.18
  -5  -3   6  127.04    6.75
  -5   3   6  127.78    5.86
   5  -3  -5    1.11    1.68
   5   3  -5    3.55    1.87
  -5   3   5    2.70    1.05
   5   3  -5    3.06    1.17
   5   3  -4   33.98    2.34
   5  -3  -4   44.28    3.38
   5   3  -4   43.48    3.34
  -5   3   4   36.03    2.28
   5  -3  -3   41.85    3.36
   5   3  -3   47.24    3.51
   5   3  -3   41.56    2.55
  -5   3   3   42.80    3.50
  -5  -3   3   49.46    3.66
  -5   3   3   45.71    2.58
   5  -3  -2   83.08    4.92
   5   3  -2   82.95    4.96
   5   3  -2   76.26    3.90
  -5   3   2   80.76    4.92
  -5  -3   2   77.00    4.83
  -5   3   2   81.95    3.92
   5  -3  -1  140.48    7.20
   5   3  -1  126.59    7.09
  -5   3   1  137.97    6.11
  -5  -3   1  138.74    7.11
  -5   3   1  133.37    7.07
   5  -3   0    4.24    1.78
   5   3   0   -0.18    1.51
   5   3   0    0.95    1.05
   5  -3   0    1.16    1.09
  -5  -3   0    1.80    1.69
  -5   3   0    0.65    1.57
   5   3   0    0.64    0.90
  -5  -3  -1    6.27    1.88
  -5   3  -1    2.27    1.73
  -5   3  -1    1.85    1.13
   5   3   1    3.59    1.16
   5  -3   1    2.05    1.13
   5   3   1    2.58    0.98
  -5  -3  -2    7.48    2.06
  -5   3  -2    4.50    1.93
  -5   3  -2    4.81    1.29
   5   3   2    6.48    1.40
   5  -3   2    6.06    1.36
   5   3   2    7.65    1.13
  -5  -3  -3    3.31    1.31
  -5   3  -3    2.86    1.27
  -5  -3  -3    6.30    2.15
  -5   3  -3    3.46    2.02
   5   3   3    3.53    1.05
  -5   3  -3    2.85    1.20
   5   3   3    1.82    1.20
   5  -3   3    2.16    1.22
  -5  -3  -4   21.63    1.96
  -5  -3  -4   17.27    2.82
  -5   3  -4   15.99    2.77
  -5   3  -4   17.55    1.83
   5  -3   4   20.69    1.95
  -5   3  -4   20.04    1.77
   5   3   4   19.23    1.89
  -5   3  -4   15.56    1.60
  -5   3  -5   13.09    1.60
   5   3   5   12.74    1.67
   5  -3   5   10.39    1.66
  -5  -3  -5   15.75    1.79
  -5   3  -5   12.98    1.75
  -5  -3  -5   10.51    2.68
  -5   3  -5    7.64    2.37
  -5   3  -6   16.02    1.67
   5  -3   6   16.31    1.87
   5   3   6   13.84    1.80
  -5  -3  -6   15.49    1.86
  -5   3  -6   16.26    1.89
   5  -3   7   78.00    4.18
   5   3   7   73.55    4.14
  -5   3  -7   74.68    3.82
   5  -3   8   82.30    4.18
   5   3   8   77.28    4.11
  -5   3  -8   78.02    3.69
   5   3   8   67.19    3.69
   5  -3   9   16.67    1.77
   5   3   9   17.70    1.77
   5  -3  10    1.63    1.04
   5   3  10    3.55    1.11
   5  -3  11    9.37    1.14
   5   3  11    8.74    1.13
  -5   3 -11    9.98    1.14
   5  -3  12   19.49    1.21
   5   3  12   19.74    1.22
  -5   4  15   21.08    1.29
   5   4 -15   22.59    1.40
   5   4 -15   21.35    1.29
  -5   4  14    2.90    0.94
  -5   4  13    8.27    1.25
   5   4 -13    3.59    1.17
  -5  -4  12    1.86    1.03
  -5   4  12    3.55    1.27
   5   4 -12    1.54    1.24
  -5   4  11    9.38    1.56
  -5  -4  11    5.81    1.29
   5   4 -11    6.26    1.49
  -5   4  10    6.47    2.67
  -5  -4  10    8.94    2.79
  -5   4  10    7.40    2.35
  -5   4  10    9.07    1.63
  -5  -4  10    6.71    1.33
   5   4 -10    7.08    1.52
  -5   4   9  433.51   17.93
  -5  -4   9  439.56   17.80
  -5   4   9  437.70   19.52
   5   4  -9  416.75   18.01
  -5  -4   8   42.32    2.69
   5   4  -8   43.64    2.90
   5   4  -7    8.43    1.48
  -5   4   7    8.40    1.36
  -5  -4   7    7.91    1.31
  -5  -4   7    8.07    1.86
  -5   4   7    8.61    2.15
  -5   4   6   19.49    1.66
  -5   4   6   14.90    1.58
  -5   4   6   14.21    2.40
  -5  -4   6   14.25    2.10
   5   4  -6   18.71    1.81
   5   4  -5  150.00    7.01
   5  -4  -5  155.36    8.08
   5   4  -5  172.42    8.28
  -5   4   5  157.46    6.94
   5  -4  -4    0.35    1.56
   5   4  -4    3.67    1.70
   5   4  -4    1.83    1.12
  -5   4   4    3.35    1.11
  -5   4   4    2.33    1.86
  -5  -4   4    1.26    1.71
   5   4  -3  121.41    5.56
   5  -4  -3  114.19    6.44
   5   4  -3  121.43    6.58
  -5  -4   3  121.43    6.63
  -5   4   3  130.36    6.73
  -5   4   3  118.57    5.51
   5  -4  -2   13.47    2.16
   5   4  -2   18.13    2.30
   5   4  -2   15.63    1.54
  -5   4   2   15.86    2.29
  -5  -4   2   12.54    2.23
  -5   4   2   15.78    1.51
   5  -4  -1    4.41    1.72
   5   4  -1    0.51    1.53
  -5  -4   1    3.20    1.55
  -5   4   1    3.53    1.65
  -5  -4   0    0.82    1.52
  -5   4   0   -0.49    1.53
   5   4   0    0.19    0.97
   5  -4   0    0.89    1.57
   5   4   0   -0.18    1.55
  -5   4   0    0.28    1.06
   5   4   0    0.66    1.05
   5  -4   0    0.51    1.04
   5   4   1  289.42   12.73
  -5  -4  -1  320.16   14.03
  -5   4  -1  327.35   14.09
   5   4   1  322.75   12.97
   5  -4   1  302.96   12.92
  -5   4  -1  309.10   12.86
   5   4   2   31.62    2.08
  -5  -4  -2   35.84    3.31
  -5   4  -2   34.65    3.28
   5   4   2   35.93    2.35
   5  -4   2   35.08    2.33
  -5   4  -2   29.61    2.20
   5   4   3   25.04    1.85
  -5  -4  -3   23.61    2.96
  -5   4  -3   23.09    2.95
  -5  -4  -3   25.02    2.04
  -5   4  -3   25.68    2.07
   5   4   3   24.41    2.05
  -5   4  -3   23.07    1.90
   5  -4   3   25.82    2.10
   5   4   4    0.09    1.20
   5  -4   4    0.18    1.20
  -5  -4  -4   -1.32    2.01
  -5   4  -4    2.22    2.02
  -5  -4  -4    0.65    1.33
  -5   4  -4    1.30    1.33
  -5   4  -4    2.20    1.16
  -5   4  -4   -0.66    1.10
  -5  -4  -5  293.85   13.90
  -5   4  -5  306.26   13.94
  -5  -4  -5  297.67   12.30
  -5   4  -5  296.36   12.29
  -5   4  -5  278.06   12.13
   5   4   5  293.93   12.41
   5  -4   5  280.65   12.36
  -5   4  -5  278.81   12.02
   5   4   6    6.25    1.44
   5  -4   6    3.53    1.40
  -5   4  -6    3.21    1.22
   5   4   7   10.81    1.64
   5  -4   7   12.55    1.71
  -5   4  -7   11.29    1.37
   5  -4   8   18.60    1.87
   5   4   8   19.52    1.91
   5   4   8   16.07    1.61
   5   4   9   11.68    1.58
  -5   4  -9   15.53    1.51
   5  -4   9   16.64    1.68
   5  -4  10    7.42    1.25
   5   4  10    3.03    1.11
  -5   4 -11    4.55    0.94
   5  -4  11    3.05    0.92
   5   4  11    5.16    0.99
   5   5 -15    2.20    0.66
   5   5 -15    2.46    0.73
  -5   5  15    2.68    0.64
   5   5 -14    1.31    0.95
  -5   5  14    0.35    0.82
   5   5 -13   -0.07    1.01
  -5   5  13    1.14    1.03
   5   5 -12   19.67    1.90
  -5   5  12   23.55    1.90
   5   5 -11   30.80    2.44
  -5   5  11   32.64    2.40
  -5  -5  11   28.24    2.05
  -5   5  10   12.09    2.84
  -5  -5  10   15.43    3.06
  -5   5  10   15.58    2.82
   5   5 -10   13.40    1.81
  -5  -5  10   16.58    1.63
  -5   5  10   18.34    1.91
  -5   5   9  205.01   10.41
   5   5  -9  198.28    8.96
  -5  -5   9  195.67    8.63
  -5   5   8   55.89    4.47
   5   5  -8   50.30    3.24
  -5  -5   8   52.51    2.97
  -5   5   7    0.86    1.16
  -5   5   7    1.55    1.85
  -5   5   7    0.40    1.14
  -5  -5   7   -0.71    1.11
   5   5  -7    1.45    1.28
  -5   5   6   17.06    1.61
  -5   5   6   14.39    1.57
   5   5  -6   11.17    1.64
  -5   5   6   19.16    2.61
  -5  -5   6   13.83    2.00
   5   5  -6   15.27    1.69
  -5   5   5    2.56    1.09
   5  -5  -5    0.74    1.66
   5   5  -5    1.31    1.66
   5   5  -5    0.73    1.11
  -5   5   5    2.88    1.19
   5  -5  -4    8.33    1.99
   5   5  -4   12.29    2.11
   5   5  -4   10.12    1.44
  -5   5   4    9.62    1.33
  -5  -5   4    6.82    1.99
  -5   5   4    6.64    1.92
   5   5  -3   54.63    3.04
   5  -5  -3   57.22    3.90
  -5   5   3   50.83    3.84
  -5  -5   3   52.30    3.95
   5   5  -3   59.11    3.95
  -5   5   3   52.97    2.96
   5  -5  -2   56.51    3.93
   5   5  -2   58.42    3.96
   5   5  -2   53.09    3.05
  -5   5   2   57.75    3.05
  -5  -5   2   56.74    4.00
  -5   5   2   52.57    3.89
   5  -5  -1   33.17    2.99
   5   5  -1   40.92    3.19
  -5  -5   1   38.19    3.16
  -5   5   1   28.56    2.93
  -5   5   0  154.20    7.48
  -5  -5   0  138.86    7.29
   5   5   0  136.93    6.29
  -5   5   0  130.94    6.18
   5  -5   0  140.83    7.41
   5   5   0  142.01    7.45
   5   5   0  147.87    6.44
   5  -5   0  142.56    6.41
  -5   5   0  149.78    6.40
  -5  -5  -1   95.47    5.64
  -5   5  -1   93.87    5.60
   5   5   1   94.81    4.54
  -5   5  -1   90.35    4.41
   5  -5   1   88.57    5.61
   5   5   1   95.28    5.72
   5   5   1  100.50    4.68
   5  -5   1  101.34    4.69
  -5   5  -1   95.65    4.58
  -5  -5  -2   10.63    2.22
  -5   5  -2    8.80    2.16
   5   5   2    8.46    1.30
  -5   5  -2    8.42    1.20
   5   5   2   11.25    1.46
   5  -5   2    9.83    1.48
  -5   5  -2   10.90    1.40
  -5   5  -3    0.91    1.08
  -5   5  -3    0.31    1.29
  -5  -5  -3    5.29    2.07
  -5   5  -3    0.82    1.94
  -5  -5  -3    0.23    1.24
   5   5   3    1.02    1.10
   5   5   3    0.95    1.17
   5  -5   3    1.20    1.18
  -5   5  -3    1.11    1.14
  -5   5  -3    1.55    1.01
  -5   5  -4   50.06    2.93
   5  -5   4   47.94    3.11
   5   5   4   54.16    3.18
  -5   5  -4   53.59    3.00
  -5   5  -4   49.29    2.95
  -5  -5  -4   52.62    4.38
  -5   5  -4   56.08    4.37
  -5  -5  -4   54.57    3.12
  -5   5  -4   51.68    3.08
  -5  -5  -5    2.25    1.46
  -5   5  -5    2.35    1.36
  -5   5  -5    2.28    1.18
   5   5   5    0.48    1.26
   5  -5   5    1.15    1.24
  -5   5  -5    0.59    1.28
  -5   5  -5    1.83    1.21
  -5   5  -6  110.83    5.20
   5  -5   6  112.63    5.53
   5   5   6  118.06    5.57
  -5   5  -6  108.05    5.18
   5  -5   7   34.41    2.48
   5   5   7   32.56    2.45
  -5   5  -7   31.64    2.05
   5   5   8    2.82    1.15
   5  -5   8    4.37    1.34
   5   5   8    4.17    1.32
  -5   5  -9   -1.28    1.11
   5  -5   9    0.90    1.12
   5   5   9    0.24    1.15
  -5   5 -10   21.36    1.54
   5   5  10   22.19    1.74
   5  -5  10   18.75    1.65
  -5   5 -10   24.94    1.75
   5   5  11   88.97    3.97
  -5   5 -11   93.70    4.00
  -5   6  15    1.37    0.57
   5   6 -15    0.13    0.59
   5   6 -15    0.26    0.56
  -5   6  14    8.72    1.05
   5   6 -14    5.97    1.05
   5   6 -14    7.22    1.04
   5   6 -13   -0.73    1.05
   5   6 -13    0.98    1.04
  -5   6  13   -0.32    0.98
   5   6 -12    1.74    1.19
  -5   6  12    1.34    1.19
  -5   6  11   88.51    4.35
   5   6 -11   75.89    4.31
  -5   6  10   20.78    3.21
  -5  -6  10   20.56    3.27
  -5   6  10   24.87    3.42
   5   6 -10   32.69    2.44
  -5  -6  10   25.60    1.96
  -5   6   9  142.08    8.19
   5   6  -9  145.27    6.86
  -5  -6   9  140.51    6.41
   5   6  -8   15.72    1.88
  -5   6   8   11.84    2.66
  -5  -6   8   13.32    1.55
  -5   6   8   15.53    1.77
  -5   6   7    8.18    1.43
   5   6  -7    7.93    1.52
  -5   6   7    9.37    2.33
  -5   6   7    6.54    1.43
  -5  -6   7    7.97    1.33
   5   6  -6    4.84    1.32
  -5   6   6    5.28    1.25
  -5   6   6    7.60    1.36
   5   6  -6    5.35    1.41
  -5   6   6    6.84    2.19
  -5   6   5    6.29    1.26
   5  -6  -5    4.62    1.80
   5   6  -5    7.88    2.08
  -5   6   5    3.54    1.17
   5   6  -5    5.32    1.32
  -5   6   4   80.95    5.12
  -5  -6   4   77.40    5.08
   5  -6  -4   73.67    4.91
   5   6  -4   76.86    4.98
  -5   6   4   82.92    4.08
   5   6  -4   89.69    4.23
  -5  -6   3   93.31    5.46
  -5   6   3   92.37    5.43
   5  -6  -3   83.67    5.26
   5   6  -3   91.16    5.35
   5   6  -3   94.81    4.52
  -5   6   3   90.57    4.42
   5  -6  -2   73.57    4.86
   5   6  -2   84.89    5.01
  -5   6   2   88.27    5.07
  -5  -6   2   82.72    4.97
   5   6  -2   81.43    4.13
  -5  -6   1    1.42    1.56
  -5   6   1    3.80    1.57
   5   6  -1    1.72    1.05
   5  -6  -1   -1.18    1.63
   5   6  -1    2.22    1.44
  -5   6   1    0.07    1.03
  -5   6   0    3.89    1.14
  -5  -6   0    4.81    1.79
  -5   6   0    2.99    1.84
   5   6   0    3.58    1.14
   5   6   0    4.63    1.18
   5  -6   0    3.43    1.17
  -5   6   0    3.36    1.12
   5  -6   0    3.85    1.71
   5   6   0    5.50    1.84
  -5   6   0    4.50    1.18
  -5   6  -1    3.31    1.16
  -5  -6  -1    2.11    1.79
  -5   6  -1    3.71    1.81
   5   6   1    1.39    1.04
   5   6   1    2.44    1.13
   5  -6   1    3.87    1.18
  -5   6  -1    2.76    1.07
   5  -6   1    5.36    1.97
   5   6   1    2.99    1.73
  -5   6  -1    4.05    1.22
  -5   6  -2   11.29    1.40
  -5  -6  -2   11.32    1.52
  -5   6  -2   10.88    1.54
  -5  -6  -2   11.76    2.35
  -5   6  -2    7.12    2.10
   5   6   2    9.57    1.39
   5   6   2    9.90    1.45
   5  -6   2    9.29    1.46
  -5   6  -2   10.39    1.34
  -5   6  -2   11.55    1.47
  -5   6  -3    0.60    1.07
  -5  -6  -3   -0.15    1.27
  -5  -6  -3   -0.20    1.90
  -5   6  -3    1.02    1.99
  -5   6  -3    0.53    1.23
   5   6   3    0.29    1.05
  -5   6  -3    0.90    1.05
  -5   6  -3    0.98    1.24
   5   6   3    0.09    1.14
   5  -6   3    0.94    1.17
  -5   6  -4   83.15    4.21
  -5   6  -4   76.62    4.16
   5   6   4   85.64    4.39
   5  -6   4   80.25    4.35
  -5   6  -4   84.25    4.15
  -5  -6  -4   89.39    5.70
  -5   6  -4   76.59    5.52
  -5  -6  -4   91.07    4.32
  -5   6  -4   86.28    4.29
  -5  -6  -5   13.32    1.73
  -5   6  -5   15.71    1.81
  -5   6  -5   13.26    1.49
   5   6   5   15.79    1.76
   5  -6   5   13.52    1.70
  -5   6  -5   13.65    1.60
  -5   6  -5   10.63    1.67
  -5   6  -6   46.55    2.71
   5   6   6   47.00    3.03
   5  -6   6   48.31    3.07
  -5   6  -6   52.54    2.91
  -5   6  -6   50.02    2.94
   5   6   7   58.45    3.40
   5  -6   7   61.45    3.44
  -5   6  -7   56.79    3.13
  -5   6  -7   57.03    3.25
   5   6   7   56.34    3.27
   5   6   8    3.87    1.23
  -5   6  -8    4.69    1.33
   5  -6   8    4.32    1.29
   5   6   8    3.86    1.28
  -5   6  -9    5.94    1.19
  -5   6  -9    4.12    1.21
   5  -6   9    5.73    1.23
   5   6   9    4.49    1.22
  -5   6 -10    3.44    1.02
  -5   6 -10    3.26    0.99
   5  -6  10    2.56    1.01
   5   6  10    3.14    0.99
  -5   6 -11    7.89    0.98
   5   6  11    8.41    0.93
   5  -6  11    6.67    0.92
   5   6  11    7.09    0.93
  -5   7  15    1.14    0.52
  -5   7  14    4.83    0.93
   5   7 -14    6.76    0.99
  -5   7  13    0.49    0.96
   5   7 -13   -0.41    1.09
   5   7 -13   -0.21    1.00
   5   7 -12   22.59    1.94
   5   7 -12   21.80    1.90
   5   7 -11    8.44    1.57
   5   7 -10    8.11    1.62
  -5   7   9   17.61    1.84
   5   7  -9   18.77    2.00
  -5   7   9   13.77    2.84
  -5  -7   9   18.00    3.03
  -5   7   9   10.99    2.62
   5   7  -8    1.18    1.35
  -5   7   8   -1.72    2.02
  -5  -7   8    0.48    1.01
  -5   7   8   -0.44    1.16
   5   7  -7    0.31    1.27
  -5   7   7    0.17    1.20
  -5  -7   7   -0.07    1.06
  -5   7   7   -2.11    2.03
   5   7  -7    1.47    1.29
   5   7  -6   70.62    3.76
   5   7  -6   61.34    3.57
  -5   7   6   60.91    3.39
  -5   7   6   60.72    3.45
  -5   7   5    2.42    1.76
  -5  -7   5    1.12    1.73
  -5   7   5    0.91    1.01
   5  -7  -5    2.02    1.77
   5   7  -5    1.12    1.55
  -5   7   5    2.36    1.17
   5   7  -5    3.43    1.33
  -5  -7   4    0.89    1.71
  -5   7   4    0.89    1.73
  -5   7   4    1.89    1.05
   5  -7  -4    2.78    1.71
   5   7  -4    1.77    1.55
  -5   7   4    2.81    1.14
   5   7  -4    2.26    1.21
   5  -7  -3   29.79    2.86
   5   7  -3   23.95    2.66
  -5  -7   3   22.92    2.66
  -5   7   3   33.30    2.97
   5   7  -3   27.87    2.10
  -5   7   2   26.97    2.80
  -5  -7   2   31.11    2.94
   5  -7  -2   28.74    2.82
   5   7  -2   29.11    2.99
  -5   7   2   30.80    2.08
   5   7  -2   33.35    2.25
  -5  -7   1   32.79    3.05
  -5   7   1   31.57    2.95
  -5   7   1   35.71    2.25
   5  -7  -1   27.72    2.88
   5   7  -1   27.67    2.86
   5   7  -1   36.22    2.25
   5   7   0   25.38    1.86
  -5   7   0   19.48    1.75
  -5  -7   0   19.44    2.48
  -5   7   0   23.48    2.64
   5   7   0   25.19    1.86
   5  -7   0   19.02    2.50
   5   7   0   20.96    2.61
  -5   7   0   21.91    1.83
  -5   7   0   18.48    1.73
   5   7   1    5.94    1.23
   5   7   1    6.30    1.20
  -5  -7  -1    4.37    1.85
  -5   7  -1    7.18    2.01
   5  -7   1    5.11    1.80
   5   7   1    3.52    1.69
  -5   7  -1    3.43    1.25
   5   7   1    5.99    1.25
   5  -7   1    3.61    1.19
  -5   7  -1    5.77    1.25
  -5   7  -1    5.51    1.24
  -5   7  -2    1.61    1.11
  -5  -7  -2    1.06    1.19
  -5   7  -2    1.50    1.28
  -5  -7  -2    0.56    1.78
  -5   7  -2    2.99    1.92
   5   7   2    1.63    1.11
   5   7   2    1.27    1.11
   5  -7   2   -0.08    1.10
  -5   7  -2   -0.07    1.12
   5  -7   2    2.71    1.83
   5   7   2    1.77    1.76
  -5   7  -2    1.62    1.24
  -5   7  -3   13.84    1.50
  -5  -7  -3   13.61    1.65
  -5  -7  -3    8.41    2.32
  -5   7  -3   11.06    2.40
  -5   7  -3   11.10    1.55
   5   7   3   14.01    1.58
  -5   7  -3   11.81    1.47
  -5   7  -3   10.76    1.59
   5   7   3   11.77    1.59
   5  -7   3    9.72    1.54
  -5   7  -4  131.54    6.15
  -5   7  -4  133.39    6.16
   5  -7   4  124.79    6.17
   5   7   4  130.78    6.20
  -5   7  -4  135.76    6.02
  -5  -7  -4  128.77    7.57
  -5   7  -4  125.91    7.52
  -5  -7  -4  145.26    6.19
  -5   7  -4  127.96    6.09
  -5  -7  -5    1.67    1.36
  -5   7  -5    2.00    1.31
  -5   7  -5    0.88    1.02
  -5   7  -5    0.72    1.37
  -5   7  -5    0.94    1.31
   5   7   5    1.28    1.25
   5  -7   5    0.55    1.25
  -5   7  -6    0.65    1.31
  -5   7  -6    0.53    1.19
   5   7   6    0.09    1.25
   5  -7   6    1.67    1.27
  -5   7  -7   78.48    4.13
   5   7   7   88.51    4.39
   5  -7   7   83.66    4.35
   5   7   7   86.21    4.33
  -5   7  -7   84.21    4.25
  -5   7  -8    1.40    1.06
  -5   7  -8   -1.34    1.25
   5  -7   8    2.14    1.21
   5   7   8   -0.08    1.14
   5   7   8    0.72    1.13
  -5   7  -8   -0.08    1.07
  -5   7  -9   31.68    2.02
   5   7   9   29.55    2.02
   5  -7   9   25.22    1.97
   5   7   9   25.58    1.82
  -5   7  -9   32.27    2.06
   5  -7  10    0.88    0.88
   5   7  10    0.51    0.87
  -5   7 -10    1.02    0.92
  -5   7 -10    0.21    0.92
   5   7  11   53.22    2.64
  -5   7 -11   61.85    2.75
   5   8 -14    4.08    0.87
  -5   8  14    6.62    0.92
   5   8 -13   -0.07    0.99
   5   8 -12    2.10    1.23
  -5   8  11   19.74    1.87
   5   8 -11   20.08    1.98
   5   8 -10   10.33    1.70
  -5   8  10   11.62    1.64
  -5   8   9   -0.51    1.96
  -5   8   9   -1.45    1.32
   5   8  -9   -0.66    1.32
   5   8  -9    1.66    1.44
  -5   8   9   -2.22    2.03
  -5  -8   9   -0.23    2.17
  -5   8   8    2.02    1.28
   5   8  -8    1.64    1.38
   5   8  -8    2.52    1.44
  -5   8   7   22.80    2.02
   5   8  -7   21.92    2.21
   5   8  -7   26.13    2.20
  -5   8   6    5.86    2.14
  -5   8   6    6.08    1.22
  -5   8   6    5.59    1.42
  -5   8   6    4.39    1.29
   5   8  -6    5.66    1.56
   5   8  -6    7.72    1.48
  -5   8   5    9.14    1.47
  -5  -8   5    5.32    1.97
  -5   8   5    7.49    2.10
  -5   8   5    6.30    1.25
   5   8  -5    7.11    1.43
  -5   8   5    6.19    2.13
  -5  -8   4   -1.56    1.67
  -5   8   4   -1.04    1.61
  -5   8   4    0.13    0.97
   5  -8  -4   -1.54    1.59
   5   8  -4   -1.05    1.57
  -5   8   4    0.79    1.14
   5   8  -4   -0.09    1.22
   5  -8  -3   12.44    2.11
   5   8  -3   15.83    2.25
  -5   8   3   15.53    1.46
   5   8  -3   14.10    1.65
  -5  -8   3   10.35    2.12
  -5   8   3   15.84    2.26
   5   8  -2  107.14    5.02
  -5   8   2  100.93    4.99
   5  -8  -2  103.20    5.84
   5   8  -2  113.68    6.01
  -5  -8   2   92.96    5.69
  -5   8   2  109.62    5.87
  -5   8   2   98.44    4.87
   5   8  -2  116.10    5.18
   5   8  -1   24.59    1.93
  -5  -8   1   15.85    2.39
  -5   8   1   26.32    2.61
  -5   8   1   22.54    1.82
   5   8  -1   26.80    1.95
  -5   8   1   20.15    1.72
   5   8  -1   24.17    2.63
   5  -8  -1   18.00    2.41
   5   8   0   12.62    1.55
  -5   8   0   13.48    1.42
  -5  -8   0   11.90    2.11
  -5   8   0   12.74    2.18
  -5   8   0   11.36    1.50
   5   8   0   16.71    1.62
  -5   8   0   16.31    1.63
   5  -8   0   12.66    2.08
   5   8   0   13.30    2.24
  -5   8   0   15.84    1.62
   5   8   1   15.79    1.64
  -5  -8  -1   13.59    2.34
  -5   8  -1   11.19    2.20
   5   8   1   16.55    1.60
   5  -8   1   16.96    1.64
  -5   8  -1   12.35    1.49
   5   8   1   16.98    1.63
  -5   8  -1   14.73    1.64
   5  -8   1   11.77    2.18
   5   8   1   17.78    2.42
  -5   8  -1   16.38    1.72
   5   8   2   55.22    3.04
  -5   8  -2   48.56    2.94
   5  -8   2   40.76    3.73
   5   8   2   47.16    3.90
  -5   8  -2   49.39    2.90
  -5  -8  -2   53.50    2.96
  -5  -8  -2   51.92    4.02
  -5   8  -2   55.14    4.09
  -5   8  -2   51.37    2.92
  -5   8  -2   48.73    2.86
   5   8   2   49.29    2.95
   5  -8   2   51.82    2.98
   5   8   2   50.48    2.88
  -5  -8  -3   54.23    4.38
  -5   8  -3   56.43    4.36
  -5  -8  -3   64.24    3.33
  -5   8  -3   64.17    3.34
   5   8   3   59.37    3.32
   5  -8   3   57.85    3.32
  -5   8  -3   57.13    3.18
  -5   8  -3   57.32    3.25
  -5   8  -3   59.89    3.39
  -5   8  -4   27.30    2.08
  -5   8  -4   31.54    2.34
  -5  -8  -4   37.32    2.34
  -5   8  -4   30.00    2.28
   5   8   4   31.98    2.29
   5  -8   4   30.81    2.31
  -5   8  -4   31.41    2.12
  -5   8  -4   33.02    2.29
  -5   8  -4   32.48    2.37
  -5   8  -5  123.04    5.81
  -5   8  -5  122.02    5.69
  -5   8  -5  123.63    5.79
  -5   8  -5  121.37    5.50
   5   8   5  127.43    5.82
   5  -8   5  114.96    5.75
  -5   8  -6   42.84    2.76
  -5   8  -6   40.95    2.61
   5  -8   6   43.87    2.72
   5   8   6   37.15    2.62
  -5   8  -6   42.59    2.67
  -5   8  -7    0.16    1.10
  -5   8  -7    3.06    1.34
   5   8   7    2.20    1.33
   5   8   7    2.24    1.18
   5  -8   7    2.92    1.19
  -5   8  -7    2.07    1.20
  -5   8  -8   15.95    1.58
  -5   8  -8   12.34    1.57
   5   8   8   13.64    1.52
   5  -8   8   12.66    1.48
   5   8   8   13.70    1.49
  -5   8  -8   13.32    1.48
   5   8   9    2.34    0.97
  -5   8  -9    4.42    1.18
   5  -8   9    4.41    1.08
   5   8   9    4.32    1.07
  -5   8  -9    5.62    1.17
  -5   8 -10    2.83    0.97
   5  -8  10    3.03    0.84
  -5   8 -10    3.99    0.95
  -5   8 -11   79.61    3.52
   5   9 -14    1.54    0.72
   5   9 -14    2.91    0.77
   5   9 -13    2.99    1.02
  -5   9  12    6.02    1.16
   5   9 -12    4.69    1.26
  -5   9  11   -0.55    1.14
   5   9 -11    0.57    1.20
   5   9 -10   65.28    3.83
  -5   9  10   66.51    3.64
  -5   9   9    3.72    1.38
   5   9  -9    4.30    1.50
  -5   9   8   51.03    3.09
  -5   9   8   47.07    4.23
   5   9  -8   53.68    3.38
  -5   9   7    9.17    1.39
  -5   9   7   12.62    2.62
   5   9  -7    9.72    1.66
  -5   9   7    9.08    1.51
   5   9  -6   -0.68    1.27
  -5   9   6    2.77    1.23
  -5   9   6    0.74    1.70
  -5  -9   6   -0.37    1.77
  -5   9   6    1.10    1.12
  -5   9   6   -0.92    1.93
  -5   9   6    1.43    1.26
  -5  -9   5   25.21    2.86
  -5   9   5   23.12    2.80
  -5   9   5   28.37    2.21
  -5   9   5   25.69    1.94
  -5   9   5   25.60    3.09
   5   9  -5   25.67    2.20
  -5  -9   4   17.80    2.37
  -5   9   4   16.23    2.38
  -5   9   4   17.52    1.59
   5  -9  -4   14.55    2.23
   5   9  -4   17.76    2.42
  -5   9   4   17.29    2.64
   5   9  -4   19.92    1.87
   5  -9  -3   -1.13    1.64
   5   9  -3    0.99    1.66
  -5   9   3    0.30    0.96
   5   9  -3    0.62    1.19
  -5  -9   3   -2.36    1.88
  -5   9   3   -1.10    1.83
  -5   9   2   95.17    5.85
   5  -9  -2   99.92    5.96
   5   9  -2  115.23    6.16
  -5  -9   2  105.11    5.99
   5   9  -2  116.33    5.31
  -5   9   2  110.37    5.18
   5   9  -2  121.67    5.40
  -5   9   2  110.93    5.27
  -5  -9   1    9.70    2.04
  -5   9   1    8.74    2.07
   5   9  -1   12.57    1.54
  -5   9   1   12.75    1.49
   5  -9  -1   10.48    2.07
   5   9  -1   10.38    2.08
  -5   9   1   13.47    1.51
   5   9  -1   11.35    1.58
  -5   9   0   44.25    2.65
  -5  -9   0   40.14    3.39
  -5   9   0   40.39    3.36
   5   9   0   44.41    2.69
  -5   9   0   38.12    2.59
  -5   9   0   43.34    2.54
  -5   9   0   42.86    2.69
   5  -9   0   37.18    3.28
   5   9   0   40.28    3.40
   5   9   0   42.17    2.65
   5   9   1    7.85    1.38
  -5  -9  -1    5.86    1.34
  -5   9  -1    7.90    1.33
  -5  -9  -1    3.04    1.83
  -5   9  -1    8.44    1.97
  -5   9  -1    5.68    1.24
   5  -9   1    7.57    1.91
   5   9   1    7.01    1.99
  -5   9  -1    5.85    1.47
  -5   9  -1    6.68    1.41
  -5   9  -1    7.11    1.29
   5   9   1    7.97    1.40
   5   9   2   41.04    2.58
  -5   9  -2   40.31    2.61
   5  -9   2   35.12    3.32
   5   9   2   39.77    3.45
   5   9   2   36.02    2.45
  -5   9  -2   41.81    2.47
   5   9   2   38.28    2.47
   5  -9   2   34.79    2.46
  -5  -9  -2   38.69    2.47
  -5   9  -2   38.53    2.47
  -5  -9  -2   36.90    3.43
  -5   9  -2   38.99    3.45
  -5   9  -2   39.15    2.53
  -5  -9  -3   33.96    3.29
  -5  -9  -3   31.84    2.23
  -5   9  -3   33.75    2.25
  -5   9  -3   29.36    3.17
  -5   9  -3   27.81    2.22
   5  -9   3   24.62    2.96
  -5   9  -3   33.09    2.41
   5   9   3   31.07    3.14
   5   9   3   33.62    2.29
   5  -9   3   31.39    2.25
  -5   9  -3   31.30    2.15
  -5   9  -4    5.30    1.16
   5   9   4    8.04    1.41
   5  -9   4    5.43    1.36
  -5  -9  -4    7.54    1.39
  -5   9  -4    5.73    1.37
  -5   9  -4    6.28    1.18
  -5   9  -4    6.95    1.56
  -5   9  -4    7.71    1.53
  -5   9  -4    7.29    1.45
  -5   9  -5   49.51    3.06
   5   9   5   48.74    2.92
   5  -9   5   41.45    2.85
  -5   9  -5   47.88    2.83
  -5   9  -5   52.62    3.03
  -5   9  -6    6.33    1.45
  -5   9  -6    2.07    1.12
  -5   9  -6    4.19    1.45
   5   9   6    7.76    1.50
   5   9   6    4.51    1.29
   5  -9   6    5.48    1.35
  -5   9  -7    9.60    1.49
  -5   9  -7   10.72    1.43
  -5   9  -7   15.34    1.69
   5   9   7   10.15    1.55
   5   9   7    9.71    1.39
   5  -9   7   10.51    1.42
  -5   9  -8    7.20    1.26
  -5   9  -8    6.80    1.39
  -5   9  -8    8.06    1.27
   5   9   8    6.13    1.26
   5  -9   8    5.43    1.13
   5   9   8    4.56    1.10
  -5   9  -9    0.39    1.05
  -5   9  -9    1.71    0.98
   5   9   9   -0.10    0.91
   5  -9   9    1.38    0.88
  -5   9 -10   34.91    1.97
  -5   9 -10   34.41    2.00
   5   9  10   37.60    2.06
  -5  10  14   19.67    1.21
  -5  10  13    3.16    0.88
   5  10 -13    2.55    0.95
  -5  10  12    0.24    0.93
   5  10 -12    1.76    1.14
   5  10 -12   -0.07    0.97
  -5  10  11    1.67    1.11
   5  10 -11    2.75    1.27
   5  10 -11    0.17    1.16
  -5  10  10    3.56    1.28
   5  10 -10    0.62    1.27
   5  10 -10    0.38    1.27
  -5  10   9    2.04    1.27
   5  10  -9    0.33    1.32
  -5  10   8    0.08    1.23
  -5  10   8    0.08    1.09
  -5  10   8   -0.50    1.98
   5  10  -8    3.01    1.42
  -5  10   7    3.42    1.26
  -5  10   7    0.08    1.16
   5  10  -7    3.88    1.51
  -5  10   7    3.16    2.16
  -5  10   6   70.91    3.70
  -5  10   6   67.29    3.72
  -5  10   6   73.54    5.26
  -5  10   5   34.33    3.49
  -5  10   5   29.42    2.94
  -5  10   5   31.33    2.17
  -5  10   5   33.08    2.43
  -5  10   4    7.78    2.24
  -5  10   4    9.77    1.31
  -5  10   4    8.67    1.86
  -5  10   3    1.41    1.20
  -5  10   3    1.02    1.41
  -5  10   3    0.20    1.63
  -5  10   3    0.64    0.93
   5  10  -3    1.26    1.48
  -5  10   3   -0.48    1.24
  -5  10   2    3.23    1.54
  -5  10   2    4.20    1.30
   5  10  -2    3.07    1.49
   5  10  -2    4.52    1.29
  -5  10   2    1.68    1.17
  -5  10   1   -0.75    1.47
   5  10  -1   -0.83    1.19
  -5  10   1   -0.88    1.12
   5  10  -1   -1.08    1.47
  -5  10   1    2.11    1.20
   5  10  -1    0.09    1.16
  -5  10   0   29.70    2.19
  -5  10   0   28.43    2.83
   5  10   0   33.66    2.32
  -5  10   0   32.38    2.21
  -5  10   0   31.97    2.31
   5  10   0   29.19    2.83
   5  10   0   29.62    2.25
   5  10   1   -0.25    1.16
  -5  10  -1    3.09    1.74
  -5  10  -1    1.88    1.14
   5  10   1    1.50    1.23
   5  10   1   -0.49    1.54
  -5  10  -1    3.26    1.47
  -5  10  -1    1.19    1.12
  -5  10  -1    1.53    1.22
   5  10   2   11.56    1.51
  -5  10  -2    7.19    1.90
  -5  10  -2    8.91    1.33
   5  10   2   12.47    1.59
  -5  10  -2    8.09    1.36
  -5  10  -2    9.11    1.50
   5  10   2   10.65    2.12
  -5  10  -2    9.45    1.59
   5  10   3    6.86    1.26
   5  10   3    6.18    1.21
  -5  10  -3    4.42    1.19
  -5  10  -3    2.77    1.13
  -5  10  -3    6.18    1.37
  -5  10  -3    7.89    1.56
   5  10   4    6.91    1.31
  -5  10  -4    8.94    1.47
  -5  10  -4    8.02    1.58
  -5  10  -4    2.39    1.30
  -5  10  -4    4.57    1.46
  -5  10  -4    5.90    1.15
   5  10   5    9.79    1.40
  -5  10  -5   12.68    1.75
  -5  10  -5   12.74    1.65
   5  10   5   11.85    1.73
  -5  10  -5   11.04    1.42
  -5  10  -6   28.56    2.19
  -5  10  -6   35.40    2.43
  -5  10  -6   29.73    2.30
   5  10   6   35.11    2.41
   5  10   6   29.90    2.12
  -5  10  -7    6.54    1.45
  -5  10  -7    4.21    1.21
  -5  10  -7    7.76    1.40
   5  10   7    8.31    1.40
  -5  10  -8    4.04    1.23
  -5  10  -8    4.95    1.11
  -5  10  -8    4.91    1.19
   5  10   8    5.19    1.21
   5  10   9    9.00    1.11
  -5  10  -9   10.60    1.22
  -5  10  -9    8.07    1.24
  -5  10 -10    4.46    0.91
   5  10  10    4.86    0.94
  -5  10 -10    4.00    0.82
   5  11 -13    7.00    1.00
   5  11 -13    7.99    1.01
  -5  11  13    6.20    0.93
   5  11 -12   -0.56    0.93
  -5  11  12    1.19    0.90
   5  11 -12   -0.25    0.94
  -5  11  11    1.12    1.02
   5  11 -11    1.90    1.18
   5  11 -11    2.17    1.17
  -5  11  10    0.15    1.09
   5  11 -10   -0.39    1.18
   5  11 -10    1.07    1.24
   5  11  -9   -0.48    1.28
   5  11  -9    1.17    1.34
  -5  11   9   -0.71    1.05
  -5  11   9   -0.32    1.14
   5  11  -8   17.44    1.95
   5  11  -8   15.23    1.83
  -5  11   8   17.68    2.86
  -5  11   8   13.14    1.60
  -5  11   8   15.04    1.66
   5  11  -7  110.01    5.19
  -5  11   7   95.66    6.39
  -5  11   7   97.58    4.85
  -5  11   7   96.51    4.89
  -5  11   6   24.66    3.09
  -5  11   6   19.57    1.81
  -5  11   6   20.15    1.96
  -5  11   5    3.13    1.95
  -5  11   5    2.26    1.10
  -5  11   4    1.48    1.83
  -5  11   4    1.60    1.27
   5  11  -4    1.38    1.19
  -5  11   4    1.94    0.97
  -5  11   3    1.80    1.22
  -5  11   3    1.82    1.80
   5  11  -3    1.63    1.19
  -5  11   3    2.85    1.28
  -5  11   2    2.11    1.25
  -5  11   2    2.97    1.23
   5  11  -2    2.22    1.25
   5  11  -1   67.09    3.81
  -5  11   1   69.53    3.68
  -5  11   1   75.24    3.86
  -5  11   1   68.58    3.74
   5  11   0   10.47    1.63
  -5  11   0   12.77    1.57
   5  11   0   12.60    1.62
  -5  11   0   12.85    1.67
  -5  11   0   11.34    1.55
   5  11   1   -0.79    1.19
  -5  11  -1    1.45    1.38
  -5  11  -1    1.70    1.22
   5  11   1    1.90    1.23
  -5  11  -1    1.26    1.13
  -5  11  -1    1.09    1.29
  -5  11  -2   60.67    3.50
   5  11   2   66.14    3.49
  -5  11  -2   64.60    3.46
   5  11   2   52.30    3.29
  -5  11  -2   57.77    3.21
  -5  11  -3    0.45    1.28
  -5  11  -3    2.65    1.45
   5  11   3    1.87    1.18
  -5  11  -3   -0.17    1.24
  -5  11  -3    0.58    0.98
  -5  11  -4   14.46    1.84
  -5  11  -4   13.65    1.41
  -5  11  -4   13.41    1.72
  -5  11  -4    9.59    1.56
  -5  11  -4   12.87    1.74
  -5  11  -5    6.53    1.57
  -5  11  -5    7.17    1.23
   5  11   5    9.97    1.60
  -5  11  -5    6.08    1.35
  -5  11  -5    7.23    1.47
  -5  11  -6   11.64    1.63
  -5  11  -6    7.93    1.34
   5  11   6   11.05    1.56
  -5  11  -6    9.15    1.54
  -5  11  -7    0.60    1.24
  -5  11  -7   -0.28    0.99
   5  11   7    1.59    1.21
  -5  11  -7    1.34    1.19
  -5  11  -8    2.26    1.14
  -5  11  -8    1.40    0.94
   5  11   8    0.91    1.06
  -5  11  -8    3.83    1.12
  -5  11  -9    1.01    1.01
   5  11   9    0.21    0.94
  -5  11  -9   -0.87    0.86
  -5  11 -10    3.15    0.78
   5  11  10    3.45    0.80
  -5  12  13    0.63    0.62
   5  12 -13    0.18    0.70
   5  12 -13    0.03    0.72
  -5  12  12    0.46    0.77
   5  12 -12    1.57    0.93
   5  12 -12    0.24    0.87
  -5  12  11   10.88    1.30
   5  12 -11   12.83    1.43
   5  12 -11   13.56    1.39
  -5  12  10   20.49    1.69
   5  12 -10   19.17    1.83
  -5  12   9    1.21    1.10
  -5  12   9    1.60    1.15
   5  12  -9    1.28    1.28
   5  12  -8   88.05    4.43
  -5  12   8   76.07    4.16
  -5  12   8   85.05    4.17
   5  12  -7    1.29    1.37
  -5  12   7    0.96    1.97
  -5  12   7   -0.09    1.24
  -5  12   7   -0.22    1.10
   5  12  -6   65.96    3.56
   5  12  -6   57.70    3.29
  -5  12   6   56.85    3.35
  -5  12   6   52.94    4.50
  -5  12   6   54.06    3.13
   5  12  -5    4.95    1.48
   5  12  -5    2.59    1.21
  -5  12   5    0.67    1.79
  -5  12   5    2.22    1.06
   5  12  -4   -1.13    1.21
  -5  12   4    1.36    1.26
   5  12  -4    0.88    1.30
  -5  12   4   -1.28    1.85
  -5  12   4    0.36    1.24
  -5  12   3   18.69    2.61
   5  12  -3   17.01    1.80
  -5  12   3   18.83    1.89
  -5  12   3   17.14    1.87
  -5  12   2    3.84    1.92
  -5  12   2    3.41    1.40
   5  12  -2    6.93    1.40
  -5  12   2    4.06    1.31
   5  12  -2    6.42    1.46
   5  12  -1    5.61    1.43
  -5  12   1    4.05    1.79
  -5  12   1    3.45    1.31
  -5  12   1    3.89    1.26
  -5  12   1    4.23    1.33
   5  12   0    0.66    1.30
  -5  12   0    0.26    1.28
  -5  12   0    0.49    1.21
  -5  12   0    1.78    1.22
  -5  12  -1  348.93   14.68
  -5  12  -1  346.34   14.47
  -5  12  -1  355.31   14.67
  -5  12  -1  340.61   14.54
   5  12   1  359.44   14.69
   5  12   1  342.72   14.67
  -5  12  -2   34.20    2.33
  -5  12  -2   38.59    2.69
   5  12   2   36.64    2.54
  -5  12  -2   43.15    2.67
  -5  12  -3   46.24    2.98
  -5  12  -3   44.17    2.81
   5  12   3   39.40    2.70
  -5  12  -3   48.02    2.93
  -5  12  -4  158.94    7.17
  -5  12  -4  139.28    6.76
   5  12   4  159.52    7.25
  -5  12  -4  166.97    7.14
  -5  12  -4  167.76    7.21
  -5  12  -4  151.27    6.95
  -5  12  -5    2.84    1.42
  -5  12  -5    1.10    0.94
   5  12   5    1.41    1.34
  -5  12  -5   -0.43    1.29
  -5  12  -5    2.13    1.22
  -5  12  -6   -0.08    1.29
  -5  12  -6    2.44    1.05
   5  12   6    2.52    1.27
  -5  12  -6    1.05    1.10
  -5  12  -6    4.00    1.32
  -5  12  -7   24.25    1.94
  -5  12  -7   20.19    1.74
   5  12   7   23.57    1.91
   5  12   8   33.83    2.18
  -5  12  -8   37.82    2.26
  -5  12  -8   36.43    2.19
  -5  12  -9   14.58    1.33
   5  12   9   14.75    1.32
   5  12  10    0.77    0.65
   5  13 -13   15.29    1.04
   5  13 -12    0.53    0.79
   5  13 -12    0.80    0.80
  -5  13  12    0.04    0.72
   5  13 -11    1.47    0.91
   5  13 -11    0.79    0.99
  -5  13  11    0.68    0.85
   5  13 -10   -0.06    1.00
  -5  13  10    0.75    0.93
   5  13 -10    1.57    1.10
   5  13  -9    6.35    1.14
  -5  13   9    6.99    1.20
   5  13  -9    7.47    1.43
  -5  13   8    4.23    1.17
  -5  13   8    3.46    1.24
   5  13  -8    5.26    1.22
   5  13  -7   30.30    2.31
   5  13  -7   28.30    2.13
  -5  13   7   23.84    2.11
  -5  13   7   26.63    1.96
   5  13  -6  404.88   16.23
  -5  13   6  363.07   17.64
  -5  13   6  363.13   15.92
   5  13  -5   56.44    3.27
   5  13  -5   52.00    3.06
   5  13  -4   12.49    1.63
  -5  13   4   12.66    1.75
  -5  13   4   11.55    2.36
  -5  13   3    4.54    1.95
   5  13  -3    3.36    1.37
  -5  13   3    3.20    1.36
  -5  13   3    5.81    1.44
   5  13  -3    4.04    1.35
  -5  13   2    0.35    1.34
   5  13  -2   -1.50    1.29
   5  13  -2    0.69    1.30
  -5  13   2   -1.11    1.67
  -5  13   2   -1.19    1.33
  -5  13   2   -0.09    1.20
   5  13  -1   97.82    4.99
   5  13  -1  106.37    4.96
  -5  13   1   95.76    4.82
  -5  13   1   94.71    4.92
  -5  13   1   95.77    4.86
   5  13   0   65.81    3.81
  -5  13   0   65.51    3.75
  -5  13   0   71.73    3.76
  -5  13   0   68.79    3.63
   5  13   1    1.31    1.28
  -5  13  -1    2.59    1.46
  -5  13  -1    2.44    1.30
  -5  13  -1    2.06    1.14
  -5  13  -2    8.94    1.70
   5  13   2    7.63    1.48
  -5  13  -2    7.59    1.57
   5  13   2    8.55    1.55
  -5  13  -2    7.71    1.23
   5  13   3  105.16    5.15
  -5  13  -3  106.73    5.07
  -5  13  -3  105.58    5.14
  -5  13  -3  109.31    5.16
  -5  13  -4    1.75    1.30
  -5  13  -4    3.71    1.43
  -5  13  -4    4.24    1.44
   5  13   4    3.35    1.13
  -5  13  -5   -0.50    1.24
  -5  13  -5   -0.26    1.21
  -5  13  -5   -0.25    1.33
   5  13   5    0.45    1.24
  -5  13  -6   23.25    1.95
  -5  13  -6   21.15    1.79
  -5  13  -6   25.02    2.04
   5  13   6   25.65    2.01
  -5  13  -7    5.29    1.25
  -5  13  -7    6.89    1.32
   5  13   7    6.23    1.23
  -5  13  -8    2.13    1.04
   5  13   8    1.27    0.97
   5  13   9    2.36    0.82
  -5  13  -9    2.13    0.87
   5  14 -12   14.67    1.10
   5  14 -11   11.41    1.15
   5  14 -11   10.56    1.19
   5  14 -10    5.84    1.06
   5  14 -10    5.41    1.17
   5  14  -9    0.63    0.98
   5  14  -9    0.77    1.10
   5  14  -8   10.28    1.31
   5  14  -8   12.77    1.58
   5  14  -8   11.10    1.37
   5  14  -7   19.05    1.90
   5  14  -7   17.59    1.66
   5  14  -6   33.55    2.50
   5  14  -6   34.27    2.36
  -5  14   5  192.41    8.47
   5  14  -5  200.36    8.56
  -5  14   5  207.62    8.76
  -5  14   4    4.14    1.45
   5  14  -4    1.87    1.27
  -5  14   4    2.39    1.82
   5  14  -3    5.19    1.33
  -5  14   3    4.91    1.46
  -5  14   2   11.75    1.73
   5  14  -2    9.38    1.40
  -5  14   2    9.32    1.59
   5  14  -2   14.09    1.64
   5  14  -2   16.23    1.80
  -5  14   1   70.89    3.76
   5  14  -1   72.36    3.87
   5  14  -1   76.82    3.99
  -5  14   1   70.76    3.86
  -5  14   1   73.34    3.93
   5  14  -1   63.25    3.69
  -5  14   0  146.12    6.79
   5  14   0  156.31    7.02
   5  14   0  155.56    7.09
  -5  14   0  155.58    7.00
  -5  14   0  153.83    7.03
   5  14   0  144.44    6.91
  -5  14  -1  124.71    5.76
  -5  14  -1  137.32    6.13
   5  14   1  120.56    6.00
   5  14   1  124.26    6.06
  -5  14  -1  130.38    6.01
  -5  14  -2    3.93    1.51
   5  14   2    2.22    1.25
   5  14   2    1.86    1.32
  -5  14  -2    4.15    1.46
   5  14   3    9.93    1.54
  -5  14  -3    6.53    1.47
   5  14   3    6.21    1.36
  -5  14  -3    9.25    1.57
  -5  14  -3    8.94    1.67
   5  14   4   15.47    1.57
  -5  14  -4   19.29    1.85
  -5  14  -4   14.75    1.73
  -5  14  -4   12.62    1.76
  -5  14  -5    1.36    1.23
  -5  14  -5    1.59    1.19
   5  14   5    0.69    1.20
  -5  14  -5    0.64    1.24
   5  14   6    1.54    1.15
  -5  14  -6    2.24    1.12
  -5  14  -6    2.47    1.21
  -5  14  -6    1.79    1.25
   5  14   6    1.37    1.13
   5  14   7    3.36    1.12
  -5  14  -7    3.76    1.16
  -5  14  -7    1.99    1.11
   5  14   7    4.37    1.14
  -5  14  -8   52.00    2.70
  -5  15  12   35.70    1.88
  -5  15  11    5.06    1.02
   5  15 -10    1.04    0.93
   5  15  -9    6.02    1.18
   5  15  -8    0.69    1.12
   5  15  -7   16.49    1.74
  -5  15   7   12.60    1.75
   5  15  -7   15.54    1.52
   5  15  -6  157.98    6.96
  -5  15   6  153.06    7.16
   5  15  -5  117.80    5.43
  -5  15   5  112.46    5.59
  -5  15   5  112.97    5.39
  -5  15   4    0.93    1.29
   5  15  -4    0.24    1.15
  -5  15   3   -0.19    1.32
   5  15  -3    0.50    1.15
  -5  15   3    0.37    1.30
   5  15  -2   23.52    2.12
   5  15  -2   26.37    2.04
  -5  15   2   21.73    2.10
  -5  15   2   22.69    2.04
   5  15  -1   51.34    3.02
   5  15  -1   47.62    2.90
  -5  15   1   44.33    2.87
  -5  15   1   42.30    2.92
   5  15  -1   41.08    2.68
   5  15   0  492.75   20.48
  -5  15   0  500.42   20.42
   5  15   0  473.79   20.30
  -5  15   0  503.95   20.45
   5  15   0  511.06   20.42
   5  15   1    2.06    1.35
   5  15   1    1.13    1.27
  -5  15  -1    2.86    1.41
  -5  15  -1    3.10    1.29
   5  15   2    1.84    1.20
   5  15   2    2.41    1.31
  -5  15  -2    3.39    1.39
   5  15   2    1.76    1.09
   5  15   3    1.16    1.30
  -5  15  -3    5.43    1.41
  -5  15  -3    5.11    1.47
   5  15   3    1.49    1.14
  -5  15  -3    3.10    1.34
   5  15   3    1.45    1.13
  -5  15  -4   10.39    1.62
   5  15   4   12.73    1.40
  -5  15  -4   13.87    1.72
  -5  15  -4   11.68    1.56
   5  15   4   10.01    1.46
  -5  15  -5    2.16    1.19
  -5  15  -5    0.82    1.20
   5  15   5    1.20    1.10
  -5  15  -5    1.05    1.27
   5  15   6    6.76    1.31
  -5  15  -6    9.25    1.27
  -5  15  -6    9.64    1.37
   5  15   6    9.26    1.31
  -5  15  -6   10.53    1.41
   5  15   7   76.28    3.83
  -5  15  -7   83.12    3.85
  -5  15  -7   81.95    3.82
   5  15   7   79.52    3.80
   5  15   8    1.01    0.83
  -5  16  11    4.46    0.88
  -5  16  10    0.22    0.92
  -5  16   9    6.50    1.27
  -5  16   8    5.94    1.32
  -5  16   7    0.16    1.23
  -5  16   6   71.27    3.81
   5  16  -6   67.36    3.47
  -5  16   5    5.51    1.33
   5  16  -5    6.73    1.28
  -5  16   5    8.17    1.55
  -5  16   4    1.41    1.23
   5  16  -4    0.08    1.13
  -5  16   4   -0.09    1.30
   5  16  -3    4.49    1.30
  -5  16   3    5.71    1.42
   5  16  -2    4.46    1.38
  -5  16   2    5.61    1.47
   5  16  -2    6.67    1.36
  -5  16   2    6.20    1.45
   5  16  -1    2.99    1.38
   5  16  -1    5.48    1.20
  -5  16   1    4.49    1.41
   5  16  -1    7.07    1.38
  -5  16   1    7.01    1.49
   5  16   0   93.58    4.80
  -5  16   0  100.46    4.81
   5  16   0   88.91    4.56
  -5  16   0   93.87    4.75
  -5  16  -1  129.95    6.07
   5  16   1  119.21    6.02
  -5  16  -1  137.08    6.12
   5  16   1  123.25    5.97
  -5  16  -1  135.04    6.07
   5  16   2   60.73    3.47
  -5  16  -2   65.97    3.57
   5  16   2   64.11    3.54
  -5  16  -3    1.30    1.28
   5  16   3    1.29    1.07
   5  16   3    2.74    1.27
  -5  16  -3    2.77    1.24
   5  16   3    1.03    1.08
  -5  16  -4   -1.13    1.20
  -5  16  -4    1.36    1.17
   5  16   4    2.22    1.12
   5  16   4    0.71    1.15
   5  16   4    0.06    0.97
  -5  16  -5   -0.20    1.10
   5  16   5    1.00    1.01
  -5  16  -5    2.63    1.17
  -5  16  -6    0.12    1.01
   5  16   6   -0.79    0.96
   5  16   6   -0.37    0.98
  -5  16  -6    2.34    1.02
  -5  16  -7    3.50    0.98
   5  16   7    3.03    0.91
   5  16   8   15.21    1.10
  -5  17  10    0.67    0.83
  -5  17   9    1.58    0.96
  -5  17   8    4.61    1.18
  -5  17   7   -0.22    1.17
  -5  17   6   85.90    4.34
  -5  17   5   42.30    2.63
  -5  17   5   48.41    2.88
   5  17  -5   46.49    2.59
  -5  17   4    2.04    1.18
   5  17  -4    1.56    1.08
  -5  17   4    1.55    1.26
  -5  17   3   18.08    1.84
  -5  17   3   17.01    1.85
   5  17  -3   21.83    1.78
   5  17  -2    7.77    1.44
   5  17  -2    7.55    1.33
  -5  17   2    8.23    1.49
   5  17  -1    1.20    1.19
  -5  17   1    1.03    1.23
  -5  17   1    0.17    1.24
  -5  17   0    0.08    1.20
   5  17   0   -0.63    1.13
   5  17   0    0.77    1.08
  -5  17   0   -1.51    1.26
  -5  17   0    0.84    1.26
  -5  17  -1   53.41    3.13
   5  17   1   53.15    3.18
  -5  17  -1   60.30    3.25
   5  17   1   52.48    3.07
  -5  17  -2   16.80    1.73
   5  17   2   13.27    1.57
  -5  17  -2   14.78    1.69
   5  17   2   17.09    1.68
  -5  17  -3   -1.28    1.29
   5  17   3    0.14    1.04
   5  17   3   -0.53    1.10
  -5  17  -4    5.07    1.23
   5  17   4    5.93    1.24
  -5  17  -5    6.71    1.23
   5  17   5    7.33    1.14
  -5  17  -5    8.21    1.22
  -5  17  -6   30.06    1.85
   5  17   6   26.36    1.71
   5  17   7   35.20    1.86
  -5  18  10    2.18    0.74
  -5  18   9   -0.20    0.80
  -5  18   9   -0.84    0.88
  -5  18   8    1.27    0.95
  -5  18   8    2.17    1.03
  -5  18   7    1.80    1.06
  -5  18   7    0.20    1.05
  -5  18   6    8.54    1.34
  -5  18   6    8.27    1.37
  -5  18   5    0.51    1.18
  -5  18   5    1.22    1.18
  -5  18   5   -0.49    1.02
  -5  18   4   -0.08    1.21
  -5  18   4    1.19    1.13
  -5  18   4   -1.73    1.18
  -5  18   3   10.76    1.54
  -5  18   3   13.67    1.57
  -5  18   2    5.27    1.29
  -5  18   2    7.42    1.44
  -5  18   2    6.02    1.41
  -5  18   1   71.99    3.88
   5  18  -1   73.18    3.99
  -5  18   1   80.65    4.03
  -5  18   1   82.92    4.11
  -5  18   0    1.88    1.23
   5  18   0    1.58    1.14
  -5  18   0    0.73    1.18
  -5  18  -1    2.03    1.19
   5  18   1   -0.97    1.10
   5  18   1    1.33    1.10
  -5  18  -1    0.93    1.18
  -5  18  -2   -0.92    1.13
   5  18   2   -0.33    1.09
   5  18   2   -0.50    1.03
  -5  18  -2   -0.77    1.13
   5  18   3   -1.23    1.05
   5  18   3    1.69    0.97
  -5  18  -3    2.55    1.16
  -5  18  -3    0.24    1.14
   5  18   4   10.63    1.32
  -5  18  -4   10.51    1.34
  -5  18  -5    1.81    0.96
  -5  18  -5    1.08    0.89
  -5  18  -6    0.89    0.86
  -5  19   9    1.76    0.75
  -5  19   8    7.66    1.01
  -5  19   8    9.09    1.10
  -5  19   7    1.52    0.95
  -5  19   7    1.66    1.00
  -5  19   6    1.02    1.04
  -5  19   6   -0.37    1.01
  -5  19   5    0.94    1.08
  -5  19   5    1.47    0.96
  -5  19   5    2.57    1.11
  -5  19   4   11.92    1.46
  -5  19   4    8.80    1.35
  -5  19   4   12.61    1.48
  -5  19   3    4.73    1.28
  -5  19   3    6.09    1.30
  -5  19   3    5.78    1.29
  -5  19   2    9.92    1.43
  -5  19   2    9.75    1.43
  -5  19   2    7.04    1.24
  -5  19   1   12.38    1.54
  -5  19   1   15.58    1.63
  -5  19   1   11.74    1.43
  -5  19   0    1.95    1.23
   5  19   0    0.60    1.07
  -5  19   0    0.63    1.07
   5  19   1   -0.21    1.02
  -5  19  -1    0.08    1.13
  -5  19  -1   -0.50    1.08
   5  19   2    2.30    1.01
  -5  19  -2    2.93    1.13
  -5  19  -2    0.71    1.14
  -5  19  -3    4.79    1.11
  -5  19  -3    5.96    1.18
  -5  19  -3    3.93    1.07
  -5  19  -4    9.05    1.16
  -5  19  -4    8.41    1.12
  -5  19  -4    9.48    1.22
  -5  19  -5    8.79    1.00
  -5  20   8    7.16    0.90
  -5  20   7    2.40    0.84
  -5  20   7    1.70    0.86
  -5  20   6   -1.08    0.90
  -5  20   6   -0.42    0.89
  -5  20   5    1.65    0.97
  -5  20   5    1.01    0.84
  -5  20   5    0.98    0.99
  -5  20   4   24.66    1.77
  -5  20   4   27.24    1.88
  -5  20   4   26.48    1.83
  -5  20   3   10.53    1.30
  -5  20   3    9.29    1.29
  -5  20   3   11.55    1.39
  -5  20   2   -0.06    1.02
  -5  20   2    0.46    1.03
  -5  20   2    0.99    1.07
  -5  20   1    2.13    1.04
  -5  20   1   -0.27    1.05
  -5  20   1    0.40    0.96
  -5  20   0    4.00    1.19
  -5  20   0    2.91    1.04
  -5  20  -1    6.84    1.13
  -5  20  -2    1.01    0.94
  -5  20  -2    0.20    1.05
  -5  20  -3   -1.10    0.90
  -5  20  -3   -0.88    0.89
  -5  20  -3   -0.94    0.93
  -5  20  -4    5.92    0.94
  -5  20  -4    7.75    0.94
  -5  20  -4    7.90    0.98
  -5  21   6    1.79    0.74
  -5  21   6    2.69    0.86
  -5  21   5    4.37    0.87
  -5  21   5    1.28    0.68
  -5  21   5    3.70    0.93
  -5  21   4   15.40    1.31
  -5  21   4   12.56    1.23
  -5  21   4   16.79    1.39
  -5  21   3    3.19    0.98
  -5  21   3    5.05    1.00
  -5  21   3    3.17    1.05
  -5  21   2   25.82    1.76
  -5  21   2   26.45    1.78
  -5  21   1   65.26    3.12
  -5  21   1   59.78    3.15
  -5  21   0    0.88    0.91
  -5  21   0    1.57    0.97
  -5  21  -1   -1.51    0.97
  -5  21  -2    0.70    0.86
  -5  21  -2   -1.12    0.88
  -5  21  -2    0.63    0.76
  -5  21  -3    4.06    0.85
  -5  21  -3    4.83    0.83
  -5  21  -3    4.93    0.81
  -5  22   5   -0.07    0.70
  -5  22   4    2.76    0.72
  -5  22   4    1.54    0.65
  -5  22   4    2.74    0.83
  -5  22   3    2.95    0.80
  -5  22   3    2.05    0.81
  -5  22   2    8.08    0.98
  -5  22   2   10.68    1.08
  -5  22   1    1.37    0.84
  -5  22   0   29.78    1.75
  -5  22   0   27.31    1.70
  -5  22  -1    5.17    0.89
  -5  22  -2    2.85    0.71
  -5  23   2    0.47    0.58
  -5  23   1    4.70    0.72
  -5  23   0    1.84    0.61
   6   0 -14   54.05    2.63
  -6   0  14   56.15    2.59
   6   0 -13    0.88    0.92
  -6   0  13    0.37    0.92
   6   0 -12   14.15    1.54
  -6   0  12   17.95    1.60
  -6   0  11    2.09    1.24
  -6   0  10    2.25    1.27
  -6   0   9    0.22    1.88
  -6   0   9    2.75    1.23
  -6   0   8   38.01    3.66
   6   0  -8   34.14    2.43
  -6   0   8   34.73    2.49
  -6   0   7   -0.27    1.05
  -6   0   7   -0.77    1.24
  -6   0   7    3.44    2.11
   6   0  -7    0.74    1.21
   6   0  -6   20.37    2.98
   6   0  -6   18.51    1.75
  -6   0   6   17.66    1.67
   6   0  -5   -0.45    1.99
  -6   0   5   -0.47    2.05
  -6   0   5    1.80    1.17
   6   0  -5    1.17    1.12
   6   0  -4  833.19   34.39
  -6   0   4  854.69   34.52
   6   0  -4  777.57   32.67
  -6   0   4  843.26   32.79
   6   0  -3   -0.22    1.85
  -6   0   3    0.99    1.13
  -6   0   3    1.73    2.15
   6   0  -2   13.80    2.47
  -6   0   2   13.37    1.55
  -6   0   2   14.20    2.56
   6   0  -1   -0.44    1.83
  -6   0   1    0.33    1.17
  -6   0   1   -0.21    1.95
   6   0   0  546.28   25.10
   6   0   0  584.51   23.81
  -6   0   0  588.11   23.73
  -6   0   0  589.87   25.12
  -6   0  -1   -0.27    1.21
   6   0   1    1.19    2.14
   6   0   1    2.70    1.31
  -6   0  -1    4.73    2.22
   6   0   2    7.68    2.41
  -6   0  -2    8.16    2.50
   6   0   2    7.60    1.52
  -6   0  -3    1.22    1.30
  -6   0  -3   -0.49    2.26
  -6   0  -3   -0.09    1.41
   6   0   3    0.21    1.27
  -6   0  -4   12.08    1.64
  -6   0  -4   13.58    2.93
  -6   0  -4   10.07    1.72
   6   0   4   11.40    1.69
  -6   0  -5    0.56    1.23
  -6   0  -5    3.97    1.42
  -6   0  -5    2.34    2.35
   6   0   5    0.32    1.29
   6   0   6    7.84    1.54
  -6   0  -6   10.81    1.53
   6   0   7    0.97    1.24
  -6   0  -7   -0.31    1.07
   6   0   8    2.48    1.16
  -6   0  -8    2.75    1.03
   6   0   9    0.21    0.97
   6   0  10    0.85    0.82
  -6  -1  14   36.76    1.91
  -6   1  14   42.69    2.03
   6   1 -14   39.93    2.06
   6  -1 -14   36.33    1.95
  -6  -1  13   28.34    1.78
  -6   1  13   28.89    1.85
   6  -1 -13   24.18    1.74
   6   1 -13   29.72    1.89
  -6   1  12    2.33    1.17
  -6  -1  12    1.26    1.09
   6  -1 -12    0.53    1.00
  -6   1  11   33.57    2.28
  -6  -1  11   28.06    2.17
   6   1 -11   29.81    2.20
  -6   1  10    1.23    1.31
  -6  -1  10   -0.08    1.19
  -6   1   9   54.26    3.16
  -6  -1   9   56.20    3.19
  -6   1   9   45.07    4.18
   6   1  -9   49.95    3.11
  -6   1   8   65.60    3.47
  -6  -1   8   61.16    3.39
  -6   1   8   59.79    4.62
   6  -1  -8   55.00    3.25
   6   1  -8   59.31    3.38
  -6   1   7   25.18    2.11
  -6   1   7   28.71    2.05
  -6  -1   7   31.13    2.26
   6  -1  -7   23.28    2.01
   6   1  -7   29.46    2.18
  -6  -1   7   24.29    3.04
  -6   1   7   33.46    3.39
   6  -1  -6  194.06    9.84
   6   1  -6  183.37    8.23
   6  -1  -6  170.06    8.08
  -6  -1   6  195.76    8.10
  -6   1   6  195.43    8.18
  -6   1   6  182.34    9.64
  -6  -1   5   42.31    2.47
  -6   1   5   37.50    2.47
   6   1  -5   38.06    2.52
   6  -1  -5   37.66    3.77
  -6  -1   5   44.47    4.02
   6  -1  -4    1.09    1.96
  -6   1   4    6.26    1.34
  -6  -1   4    2.87    1.21
   6   1  -4    2.86    1.20
  -6  -1   4    3.58    2.17
   6  -1  -3    4.52    1.93
  -6  -1   3    4.94    1.24
  -6   1   3    5.31    1.27
   6   1  -3    3.84    1.11
  -6  -1   3    6.26    2.12
   6  -1  -2    3.01    1.84
  -6   1   2    1.19    1.16
  -6  -1   2    4.28    1.25
  -6  -1   2    1.67    1.86
  -6  -1   1   74.71    3.74
  -6   1   1   72.39    3.71
   6  -1  -1   74.22    4.96
   6   1  -1   60.27    3.40
  -6  -1   1   63.51    4.75
   6   1   0    3.96    1.13
   6  -1   0    3.87    2.06
  -6  -1   0    4.43    1.37
  -6   1   0    5.12    1.41
   6  -1   0    6.26    1.45
  -6  -1   0    4.94    2.21
   6  -1   1  109.19    5.29
  -6  -1  -1  106.95    5.23
   6  -1   1   98.26    6.44
  -6  -1  -1  105.99    6.52
   6  -1   2    7.19    1.53
   6  -1   2    6.43    2.35
  -6  -1  -2    4.66    2.24
  -6  -1  -3   74.53    5.71
  -6  -1  -3   84.23    4.38
   6  -1   3   85.78    4.50
  -6   1  -3   80.94    4.31
   6  -1   4    7.33    1.60
  -6  -1  -4    6.39    2.63
  -6  -1  -4    3.96    1.46
  -6   1  -4    6.85    1.42
  -6  -1  -5   51.84    4.71
  -6  -1  -5   59.89    3.34
  -6   1  -5   51.90    3.18
   6  -1   5   50.93    3.34
  -6   1  -6   15.10    1.65
   6  -1   6   12.40    1.78
  -6  -1  -7   12.94    1.56
  -6   1  -7   14.33    1.52
   6  -1   7   13.19    1.68
  -6  -1  -8    6.96    1.18
  -6   1  -8    8.43    1.14
   6  -1   8    9.25    1.47
   6  -1   9   28.14    1.98
   6  -1  10    1.63    0.83
  -6   1 -10    1.46    0.77
   6   2 -14    7.12    0.93
  -6   2  14    5.59    0.89
   6  -2 -13    2.80    0.89
   6   2 -13    2.71    0.99
  -6  -2  13    3.13    0.90
  -6   2  13    3.78    0.99
   6  -2 -12   -0.06    0.97
   6   2 -12   -1.11    1.11
  -6   2  12    0.93    1.10
  -6  -2  12    1.20    1.02
   6   2 -11    2.13    1.22
  -6   2  11    3.31    1.21
  -6  -2  11    2.41    1.21
   6   2 -10    1.75    1.26
  -6   2  10    1.51    1.26
  -6  -2  10    2.23    1.24
  -6   2   9   36.55    3.76
   6  -2  -9   38.04    2.61
   6   2  -9   45.81    2.89
  -6   2   9   47.88    2.89
  -6  -2   9   45.90    2.79
  -6  -2   8   67.43    4.90
  -6   2   8   70.65    5.18
   6  -2  -8   66.64    3.65
   6   2  -8   70.22    3.86
  -6   2   8   70.20    3.85
  -6  -2   8   74.10    3.82
   6   2  -7   17.84    1.78
  -6  -2   7   11.83    1.61
  -6   2   7   12.25    1.62
  -6  -2   7   17.33    2.58
  -6   2   7   12.06    2.62
  -6   2   7   11.86    1.51
  -6   2   6   40.27    3.99
  -6  -2   6   31.14    3.74
   6  -2  -6   40.97    4.00
   6   2  -6   38.58    3.82
  -6   2   6   46.25    3.99
   6   2  -6   40.01    2.66
  -6   2   6   46.01    2.69
   6  -2  -5    1.81    1.86
  -6   2   5    1.15    1.20
  -6  -2   5    0.81    1.02
  -6  -2   5   -0.23    2.04
  -6   2   5    1.86    2.26
   6   2  -5    1.38    1.19
  -6   2   4   30.25    2.12
  -6  -2   4   25.93    1.98
   6   2  -4   26.06    2.05
   6  -2  -4   32.95    3.31
  -6  -2   4   27.48    3.27
   6  -2  -3   13.05    2.46
  -6   2   3   11.39    1.56
  -6  -2   3   15.50    1.59
   6   2  -3   13.38    1.54
  -6  -2   3   11.64    2.57
   6  -2  -2    6.87    2.19
  -6   2   2    6.89    1.36
  -6  -2   2    5.67    1.25
  -6  -2   2    8.97    2.16
  -6  -2   1  338.22   13.33
  -6   2   1  324.29   13.30
   6   2  -1  290.49   13.06
   6  -2  -1  317.32   14.70
  -6  -2   1  313.08   14.55
   6   2   0   38.23    2.60
   6  -2   0   35.43    2.55
  -6   2   0   33.38    2.44
  -6  -2   0   38.18    2.49
   6   2   0   33.62    2.25
   6  -2   0   35.87    3.57
  -6  -2   0   39.18    3.64
   6  -2   1   29.87    2.31
   6   2   1   24.68    1.91
   6  -2   1   23.67    3.20
  -6  -2  -1   28.97    3.37
  -6   2  -1   33.74    3.52
   6  -2   2   30.66    2.44
  -6   2  -2   32.25    2.35
   6  -2   2   25.38    3.34
   6   2   2   30.91    3.56
  -6  -2  -2   28.22    3.44
  -6   2  -2   32.23    3.52
  -6  -2  -3   56.53    4.76
  -6   2  -3   62.52    4.93
  -6  -2  -3   49.19    3.29
   6  -2   3   57.70    3.45
  -6   2  -3   60.04    3.38
   6  -2   4    3.17    1.38
  -6  -2  -4    5.10    2.55
  -6   2  -4    5.11    2.41
  -6  -2  -4    6.87    1.57
  -6   2  -4    3.68    1.34
  -6  -2  -5   42.74    2.79
   6  -2   5   38.09    2.78
  -6   2  -5   40.07    2.64
  -6   2  -6    6.22    1.30
   6  -2   6    6.08    1.47
   6  -2   7   24.28    2.15
  -6   2  -7   29.07    1.98
  -6  -2  -8    0.27    1.00
   6  -2   8    0.58    1.14
   6  -2   9    3.35    1.07
   6  -2  10    1.24    0.83
   6   2  10    0.71    0.82
  -6   2 -10   -0.12    0.71
   6   3 -14    7.60    0.96
  -6   3  14    6.88    0.90
   6   3 -13   -0.59    0.99
  -6  -3  13    0.63    0.79
  -6   3  13    1.33    0.95
[truncated: 610,855 more chars]
