# Supplementary material for: Ciprofloxacin salt and salt co-crystal with di­hydroxy­benzoic acids
Source: Acta Crystallogr E Crystallogr Commun. 2022 Feb 3;78(Pt 3):259–63. doi: 10.1107/S2056989022001177 (PMC8900500; doi:10.1107/S2056989022001177)
Supplement: Supplementary file 2 [file e-78-00259-Isup2.hkl]

data_I                                                                          
_shelx_title ' cpf_26hba_a.res in P2(1)/c'                                      
_shelx_refln_list_code          4                                               
_shelx_F_calc_maximum      246.68                                               
_exptl_crystal_F_000      1016.00                                               
_reflns_d_resolution_high  0.7935                                               
                                                                                
loop_                                                                           
 _space_group_symop_operation_xyz                                               
 'x, y, z'                                                                      
 '-x, y+1/2, -z+1/2'                                                            
 '-x, -y, -z'                                                                   
 'x, -y-1/2, z-1/2'                                                             
                                                                                
_cell_length_a     7.9722                                                       
_cell_length_b    21.2705                                                       
_cell_length_c    13.0860                                                       
_cell_angle_alpha  90.000                                                       
_cell_angle_beta  101.805                                                       
_cell_angle_gamma  90.000                                                       
                                                                                
_shelx_F_squared_multiplier     1.000                                           
                                                                                
loop_                                                                           
 _refln_index_h                                                                 
 _refln_index_k                                                                 
 _refln_index_l                                                                 
 _refln_F_squared_calc                                                          
 _refln_F_squared_meas                                                          
 _refln_F_squared_sigma                                                         
 _refln_observed_status                                                         
   1   0   0        346.35        373.85        16.38 o                         
   2   0   0       7398.18       6530.44       258.66 o                         
   3   0   0       1916.99       1522.26        64.94 o                         
   4   0   0       6443.45       6233.21       250.95 o                         
   5   0   0        113.04        122.30         5.52 o                         
   6   0   0       2788.93       3055.42        64.50 o                         
   7   0   0         51.64         63.74         7.61 o                         
   8   0   0        320.67        351.04        14.27 o                         
   9   0   0         82.92        112.44         6.16 o                         
   1   1   0        154.33         75.15         2.36 o                         
   2   1   0         20.98         25.68         7.19 o                         
   3   1   0        624.60        586.01        28.27 o                         
   4   1   0        105.72        126.29        12.21 o                         
   5   1   0         69.30         72.48         5.68 o                         
   6   1   0         27.35         25.57         3.20 o                         
   7   1   0        617.33        654.52        17.50 o                         
   8   1   0        194.89        245.98         8.79 o                         
   9   1   0         42.37         40.18         3.60 o                         
   0   2   0      21681.86      19477.54       537.72 o                         
   1   2   0        418.42        442.63         9.43 o                         
   2   2   0       5134.57       4679.92       186.32 o                         
   3   2   0        797.23        827.50        37.78 o                         
   4   2   0         60.38         77.73        10.04 o                         
   5   2   0         78.29         58.69         3.60 o                         
   6   2   0        218.37        190.45         5.33 o                         
   7   2   0        158.67        166.16         6.14 o                         
   8   2   0        110.54        115.96         9.19 o                         
   9   2   0        122.27        123.05         5.81 o                         
   1   3   0       2581.90       2243.57        44.68 o                         
   2   3   0       2173.72       2037.61        47.59 o                         
   3   3   0        470.02        462.04        17.52 o                         
   4   3   0       1332.85       1323.96        41.72 o                         
   5   3   0          8.68          6.25         2.49 o                         
   6   3   0         57.27         50.96         5.10 o                         
   7   3   0        224.97        241.24         7.67 o                         
   8   3   0        296.10        331.71        14.33 o                         
   9   3   0         39.87         38.42         2.98 o                         
   0   4   0       4562.30       3984.56       111.16 o                         
   1   4   0        199.97        172.28         7.73 o                         
   2   4   0        492.04        428.77        11.66 o                         
   3   4   0       1101.37        904.88        28.79 o                         
   4   4   0         76.23         72.37         6.94 o                         
   5   4   0          0.94          1.83         2.26 o                         
   6   4   0          7.72         10.59         3.97 o                         
   7   4   0         43.24         56.86         4.42 o                         
   8   4   0         18.72         22.96         4.22 o                         
   9   4   0          0.19          3.92         2.78 o                         
   1   5   0         36.61         23.96         2.30 o                         
   2   5   0        504.99        468.13        10.87 o                         
   3   5   0        475.33        452.64        24.15 o                         
   4   5   0         98.97        108.90         5.77 o                         
   5   5   0        759.19        753.80        11.90 o                         
   6   5   0          5.12          5.90         3.33 o                         
   7   5   0         11.66         13.27         3.21 o                         
   8   5   0          4.07         14.40         3.11 o                         
   9   5   0          2.38          2.47         2.66 o                         
   0   6   0       1916.76       1584.03        58.65 o                         
   1   6   0        230.38        217.63         4.48 o                         
   2   6   0         31.65         21.12         2.75 o                         
   3   6   0        745.52        646.61        21.60 o                         
   4   6   0        659.67        603.19        13.45 o                         
   5   6   0         20.23         21.34         2.20 o                         
   6   6   0        112.22        100.71         4.36 o                         
   7   6   0        283.23        279.11        12.58 o                         
   8   6   0        160.73        168.68         7.99 o                         
   9   6   0         28.57         29.54         2.50 o                         
   1   7   0        541.20        564.29        13.07 o                         
   2   7   0        329.28        293.80         6.31 o                         
   3   7   0        367.86        379.87        10.17 o                         
   4   7   0        105.49         99.56         5.93 o                         
   5   7   0        134.80        115.60         4.25 o                         
   6   7   0         66.47         79.28         4.10 o                         
   7   7   0        207.99        203.46         7.77 o                         
   8   7   0          0.28          3.48         2.95 o                         
   9   7   0          0.48          1.85         2.35 o                         
   0   8   0          0.02         12.21         6.66 o                         
   1   8   0       1294.00       1262.86        27.00 o                         
   2   8   0        471.89        464.98         8.98 o                         
   3   8   0         87.53         69.45         4.20 o                         
   4   8   0        107.57         89.51         3.91 o                         
   5   8   0         84.04         74.40         3.02 o                         
   6   8   0        494.89        462.74        17.17 o                         
   7   8   0         59.21         57.74         3.29 o                         
   8   8   0         27.60         26.13         3.08 o                         
   9   8   0          1.50          1.71         3.20 o                         
   1   9   0        326.47        260.78        10.38 o                         
   2   9   0       1315.47       1238.73        23.07 o                         
   3   9   0        308.60        322.76         9.90 o                         
   4   9   0        175.55        127.28         3.53 o                         
   5   9   0        249.08        220.60         4.78 o                         
   6   9   0         62.78         66.47         5.50 o                         
   7   9   0        324.34        341.54         8.06 o                         
   8   9   0         19.12         17.58         3.14 o                         
   9   9   0          7.37          4.07         2.54 o                         
   0  10   0         22.79         42.11         8.67 o                         
   1  10   0         72.11         48.75         9.88 o                         
   2  10   0        868.63        799.51        33.73 o                         
   3  10   0        229.17        210.96         5.68 o                         
   4  10   0        202.94        169.78         4.54 o                         
   5  10   0        154.82        163.77         4.76 o                         
   6  10   0          9.25          6.45         3.22 o                         
   7  10   0         13.72         22.09         3.26 o                         
   8  10   0          4.59          7.09         2.87 o                         
   1  11   0        562.82        555.24        18.90 o                         
   2  11   0        118.58        102.56         5.79 o                         
   3  11   0          2.59          3.09         2.24 o                         
   4  11   0          1.62          7.03         2.64 o                         
   5  11   0         58.72         63.78         3.80 o                         
   6  11   0        477.53        462.84        11.65 o                         
   7  11   0         33.49         31.11         3.37 o                         
   8  11   0          0.41          4.23         2.33 o                         
   0  12   0        711.45        723.09        36.99 o                         
   1  12   0        464.58        377.77        23.04 o                         
   2  12   0          0.38          7.01         2.94 o                         
   3  12   0       1143.28       1252.02        20.30 o                         
   4  12   0          1.57          5.58         2.54 o                         
   5  12   0          0.67          4.26         3.30 o                         
   6  12   0         13.42         16.24         3.32 o                         
   7  12   0        111.62         74.13         5.50 o                         
   8  12   0          5.98          3.53         3.38 o                         
   1  13   0         19.31         17.98         3.15 o                         
   2  13   0         94.58         99.03         3.26 o                         
   3  13   0       1849.14       1905.21        27.72 o                         
   4  13   0        164.49        165.58         4.98 o                         
   5  13   0        360.87        359.74         9.87 o                         
   6  13   0         21.88         35.57         3.68 o                         
   7  13   0         15.30         17.21         4.15 o                         
   8  13   0          0.17          2.11         4.60 o                         
   0  14   0        157.58        225.25         8.58 o                         
   1  14   0        721.39        750.89        11.10 o                         
   2  14   0         37.82         39.36         2.59 o                         
   3  14   0        117.59        132.66         4.12 o                         
   4  14   0         29.57         36.90         3.44 o                         
   5  14   0        794.43        803.26        15.04 o                         
   6  14   0        128.75        125.24         5.19 o                         
   7  14   0         47.33         56.28         4.18 o                         
   8  14   0         57.49         53.85         5.55 o                         
   1  15   0        886.32        896.82        14.84 o                         
   2  15   0        451.78        455.58        10.28 o                         
   3  15   0         68.36         69.24         3.34 o                         
   4  15   0        385.76        398.51        10.63 o                         
   5  15   0       2628.72       2624.49        48.24 o                         
   6  15   0        166.28        152.11        19.42 o                         
   7  15   0         40.70         61.12         5.00 o                         
   8  15   0          0.24         -2.11         2.33 o                         
   0  16   0          0.02          2.46         2.97 o                         
   1  16   0         13.27         13.18         2.18 o                         
   2  16   0         55.60         65.82         3.37 o                         
   3  16   0        609.37        609.38        13.17 o                         
   4  16   0          7.60         13.02         4.02 o                         
   5  16   0        503.42        497.98        12.49 o                         
   6  16   0          0.07          2.54         4.09 o                         
   7  16   0         18.03         16.06         5.23 o                         
   1  17   0          4.48          5.53         2.42 o                         
   2  17   0          1.54          1.12         2.64 o                         
   3  17   0        259.02        240.02         6.26 o                         
   4  17   0          1.95          3.91         3.38 o                         
   5  17   0          0.05         -0.39         2.79 o                         
   6  17   0         75.56         82.54        12.89 o                         
   7  17   0          0.08          1.96         4.44 o                         
   0  18   0        211.04        211.43         7.98 o                         
   1  18   0         24.82         21.71         3.18 o                         
   2  18   0        133.50        102.69         3.81 o                         
   3  18   0         94.90        110.78         5.37 o                         
   4  18   0        103.03        109.34         5.96 o                         
   5  18   0          2.86          7.36         3.60 o                         
   6  18   0          2.59          9.87         3.17 o                         
   7  18   0          8.70          5.82         2.70 o                         
   1  19   0         32.95         41.78         4.19 o                         
   2  19   0         11.88         10.85         2.48 o                         
   3  19   0          0.69          3.39         3.40 o                         
   4  19   0        109.45        122.92         4.77 o                         
   5  19   0          4.56          5.39         3.41 o                         
   6  19   0          6.17          8.18         2.88 o                         
   0  20   0        301.70        317.15        14.06 o                         
   1  20   0        128.57        134.95         4.83 o                         
   2  20   0        117.83        120.24         6.01 o                         
   3  20   0          2.66          0.55         4.73 o                         
   4  20   0         25.76         17.03         2.87 o                         
   5  20   0         28.39         18.23         4.14 o                         
   6  20   0         37.07         23.28         4.58 o                         
   1  21   0        106.26        115.12         4.33 o                         
   2  21   0          5.53          8.92         3.27 o                         
   3  21   0         36.20         33.24         6.66 o                         
   4  21   0        180.78        197.24         7.22 o                         
   5  21   0          9.67          6.41         3.51 o                         
   6  21   0          2.38          4.49         3.17 o                         
   0  22   0         44.27         46.51         4.42 o                         
   1  22   0          0.20         -0.93         2.67 o                         
   2  22   0          0.22          2.89         4.42 o                         
   3  22   0         21.01         17.60         5.60 o                         
   4  22   0         28.73         35.42         5.44 o                         
   5  22   0        165.39        150.93         6.53 o                         
   1  23   0         27.35         23.95         3.85 o                         
   2  23   0          0.12          9.56         5.44 o                         
   3  23   0          0.45          6.55         4.97 o                         
   4  23   0         14.73         17.17         4.97 o                         
   5  23   0         12.51          9.72         3.22 o                         
   0  24   0        270.36        284.74        10.81 o                         
   1  24   0          0.22          1.20         3.48 o                         
   2  24   0         35.72         43.22         6.08 o                         
   3  24   0         85.91        105.57         5.55 o                         
   1  25   0          9.21         14.94         3.36 o                         
   2  25   0          1.85          7.36         3.11 o                         
   0  26   0          3.48         10.04         4.12 o                         
   1  26   0        115.50        111.28         7.29 o                         
   2  26   0        113.54         80.74         5.76 o                         
  -9   1   1         54.75         50.62         3.86 o                         
  -8   1   1         90.13         97.93         7.45 o                         
  -7   1   1          0.02         -2.88         3.24 o                         
  -6   1   1        320.55        365.37        15.01 o                         
  -5   1   1        479.56        446.51        11.93 o                         
  -4   1   1       1208.60       1048.12        34.21 o                         
  -3   1   1        444.29        459.14        16.52 o                         
  -2   1   1      12614.90      10268.04       404.93 o                         
  -1   1   1          3.86         12.00         3.49 o                         
   0   1   1        538.99        556.40        13.14 o                         
   1   1   1       1821.13       1743.54        49.68 o                         
   2   1   1      60851.15      52430.66      1443.34 o                         
   3   1   1        636.92        625.01        29.80 o                         
   4   1   1        122.62        106.69        11.26 o                         
   5   1   1        355.01        357.93        14.08 o                         
   6   1   1        516.63        559.20        15.26 o                         
   7   1   1          6.36         -0.92         6.36 o                         
   8   1   1         40.26         50.83         4.46 o                         
   9   1   1        102.66         88.74         6.58 o                         
  -9   2   1         31.19         38.38         3.74 o                         
  -8   2   1         41.90         41.92         5.27 o                         
  -7   2   1          3.10          7.24         3.16 o                         
  -6   2   1       1637.52       1677.15        32.46 o                         
  -5   2   1        121.07        136.03         5.15 o                         
  -4   2   1       1194.92       1180.49        37.89 o                         
  -3   2   1       3098.55       2802.63        64.51 o                         
  -2   2   1         89.89         57.69         4.23 o                         
  -1   2   1       1537.13       1311.47        37.53 o                         
   0   2   1        281.74        307.00         9.30 o                         
   1   2   1       2256.02       1934.96        54.93 o                         
   2   2   1      22458.03      19295.40       527.44 o                         
   3   2   1       5364.35       5037.71       202.33 o                         
   4   2   1        878.40        897.94        42.59 o                         
   5   2   1       1108.40       1040.93        26.62 o                         
   6   2   1        117.04        146.92         8.68 o                         
   7   2   1         16.99         18.33         4.57 o                         
   8   2   1          4.23          9.74         4.53 o                         
   9   2   1          8.55          8.71         3.43 o                         
  -9   3   1          0.40          3.14         2.20 o                         
  -8   3   1         46.28         58.60         7.26 o                         
  -7   3   1         25.90         19.85         3.33 o                         
  -6   3   1        149.40        172.70         6.35 o                         
  -5   3   1        744.64        717.26        16.25 o                         
  -4   3   1         16.49         26.37         4.05 o                         
  -3   3   1        815.23        836.69        16.65 o                         
  -2   3   1       9246.16       7949.42       181.54 o                         
  -1   3   1       1111.94       1036.99        24.57 o                         
   0   3   1      12978.98      12676.87       248.21 o                         
   1   3   1       4624.18       4589.97       104.80 o                         
   2   3   1      15357.62      13400.74       319.01 o                         
   3   3   1          0.19          6.42         4.52 o                         
   4   3   1        422.20        422.04        17.02 o                         
   5   3   1          8.06         15.58         2.76 o                         
   6   3   1        517.99        494.53         9.75 o                         
   7   3   1        441.92        447.19        10.91 o                         
   8   3   1          1.17          4.55         3.76 o                         
   9   3   1          6.54          8.43         3.02 o                         
  -9   4   1          2.05          5.06         2.50 o                         
  -8   4   1         73.88         92.76         8.18 o                         
  -7   4   1        271.40        287.37         7.62 o                         
  -6   4   1         29.95         44.87         3.95 o                         
  -5   4   1          9.92         15.09         4.25 o                         
  -4   4   1        636.40        614.55        15.75 o                         
  -3   4   1         19.42         13.63         2.66 o                         
  -2   4   1       1878.83       1697.29        40.19 o                         
  -1   4   1      10231.32       9230.42       209.06 o                         
   0   4   1      11391.90      10791.54       212.50 o                         
   1   4   1       5201.71       4514.90       103.20 o                         
   2   4   1       1967.92       1719.57        40.39 o                         
   3   4   1        141.97        149.11         8.28 o                         
   4   4   1         49.36         55.74         6.73 o                         
   5   4   1       1595.02       1647.20        28.54 o                         
   6   4   1         57.62         57.01         3.51 o                         
   7   4   1         63.09         57.46         4.07 o                         
   8   4   1         13.75         12.79         3.15 o                         
   9   4   1          4.89          6.28         2.43 o                         
  -9   5   1          2.44          0.82         2.75 o                         
  -8   5   1        166.50        167.66         5.92 o                         
  -7   5   1         16.09         17.46         3.69 o                         
  -6   5   1       1290.43       1279.56        22.07 o                         
  -5   5   1        159.18        187.71        13.26 o                         
  -4   5   1          0.82          1.97         3.65 o                         
  -3   5   1        169.74        138.96         4.82 o                         
  -2   5   1        813.85        656.16        16.92 o                         
  -1   5   1          0.01          9.97         3.30 o                         
   0   5   1         51.49         38.16         2.33 o                         
   1   5   1         49.52         62.66         3.49 o                         
   2   5   1        962.64        916.55        25.47 o                         
   3   5   1         18.10         20.03         5.12 o                         
   4   5   1        622.78        717.81        37.44 o                         
   5   5   1        512.89        504.38         8.75 o                         
   6   5   1         83.09         88.58         3.98 o                         
   7   5   1         66.99         68.11         3.72 o                         
   8   5   1         27.30         28.64         3.37 o                         
   9   5   1         13.52         18.94         2.39 o                         
  -9   6   1        106.48         79.66         4.92 o                         
  -8   6   1         44.06         44.13         3.12 o                         
  -7   6   1          0.05          3.55         3.62 o                         
  -6   6   1         31.95         33.20         3.29 o                         
  -5   6   1          2.72          6.86         3.02 o                         
  -4   6   1         80.62         81.95         5.23 o                         
  -3   6   1       3111.75       2889.66        52.75 o                         
  -2   6   1        131.43        102.81         3.68 o                         
  -1   6   1          0.30          2.45         2.01 o                         
   0   6   1       3359.50       3238.96        64.08 o                         
   1   6   1        630.79        625.97        15.74 o                         
   2   6   1       1079.41       1064.79        26.16 o                         
   3   6   1        300.84        308.99        12.65 o                         
   4   6   1        117.36        117.26         6.68 o                         
   5   6   1         19.65         16.43         2.17 o                         
   6   6   1         46.34         42.37         3.88 o                         
   7   6   1         31.74         42.25         3.47 o                         
   8   6   1         21.64         26.35         2.84 o                         
   9   6   1          0.00          2.38         2.65 o                         
  -9   7   1          0.21         -0.61         2.37 o                         
  -8   7   1          0.75          2.55         2.55 o                         
  -7   7   1          7.20          9.78         3.33 o                         
  -6   7   1         24.08         25.97         2.92 o                         
  -5   7   1        183.76        174.48         7.18 o                         
  -4   7   1         31.27         37.19         3.60 o                         
  -3   7   1        832.29        741.03        15.32 o                         
  -2   7   1         81.29         60.23         2.98 o                         
  -1   7   1         48.56         62.47         2.88 o                         
   0   7   1      12203.17      12055.19       273.65 o                         
   1   7   1       2326.37       2174.53        50.74 o                         
   2   7   1       1785.69       1714.08        40.94 o                         
   3   7   1         55.41         30.73         5.32 o                         
   4   7   1         99.57         65.41         4.12 o                         
   5   7   1         37.64         28.27         2.19 o                         
   6   7   1        162.12        137.34         5.23 o                         
   7   7   1        149.86        171.99         5.56 o                         
   8   7   1          8.48          8.47         2.51 o                         
   9   7   1          3.02          2.94         2.50 o                         
  -9   8   1          0.18         -3.70         4.28 o                         
  -8   8   1        245.17        229.90         9.70 o                         
  -7   8   1        177.57        152.36         5.62 o                         
  -6   8   1        265.88        231.34        12.23 o                         
  -5   8   1        128.29        121.06         6.33 o                         
  -4   8   1        564.68        553.50        11.24 o                         
  -3   8   1          8.76          7.76         2.75 o                         
  -2   8   1        747.18        721.63        15.12 o                         
  -1   8   1        708.87        630.31        18.33 o                         
   0   8   1        460.41        436.27        22.93 o                         
   1   8   1         65.70         81.96         8.93 o                         
   2   8   1        168.20        150.40         6.08 o                         
   3   8   1         61.78         67.62         6.07 o                         
   4   8   1         13.80          7.93         2.19 o                         
   5   8   1        105.17         81.22         3.26 o                         
   6   8   1         24.36         26.65         2.77 o                         
   7   8   1          9.02          4.88         2.85 o                         
   8   8   1         60.39         59.98         4.36 o                         
   9   8   1         44.64         22.52         3.59 o                         
  -9   9   1          1.91         -2.57         2.67 o                         
  -8   9   1         19.84         14.84         4.45 o                         
  -7   9   1         51.21         47.38         3.76 o                         
  -6   9   1         15.00         14.01         3.74 o                         
  -5   9   1         84.58         62.28         3.25 o                         
  -4   9   1         97.75         88.67         3.25 o                         
  -3   9   1       2206.15       2113.14        45.50 o                         
  -2   9   1        389.75        413.80        12.79 o                         
  -1   9   1        306.12        273.14        14.95 o                         
   0   9   1        404.96        393.77        14.24 o                         
   1   9   1        541.96        544.37        27.19 o                         
   2   9   1        226.29        208.90         6.25 o                         
   3   9   1        106.09         88.87         3.98 o                         
   4   9   1         19.81         16.42         1.98 o                         
   5   9   1         47.73         36.57         2.26 o                         
   6   9   1        360.28        367.99         7.89 o                         
   7   9   1         18.70         16.96         2.60 o                         
   8   9   1          2.32          4.52         2.88 o                         
  -8  10   1         39.89         39.53         6.29 o                         
  -7  10   1          0.10          5.51         2.63 o                         
  -6  10   1        104.85         95.08         4.22 o                         
  -5  10   1          1.94         -0.98         2.69 o                         
  -4  10   1         54.65         45.75         5.47 o                         
  -3  10   1       1067.64       1040.95        16.99 o                         
  -2  10   1       1025.13       1110.72        32.27 o                         
  -1  10   1       1354.00       1479.78        61.88 o                         
   0  10   1       1110.65       1237.55        55.48 o                         
   1  10   1       1330.96       1210.41       107.98 o                         
   2  10   1        617.86        551.38        18.57 o                         
   3  10   1        504.48        501.48        10.75 o                         
   4  10   1         11.73         13.35         2.20 o                         
   5  10   1         10.21          7.40         2.40 o                         
   6  10   1          9.85          7.29         3.17 o                         
   7  10   1          1.79          4.88         3.36 o                         
   8  10   1          0.00          3.67         2.68 o                         
  -8  11   1         19.08         17.65         5.34 o                         
  -7  11   1          3.86          3.77         4.33 o                         
  -6  11   1         20.69         18.63         3.44 o                         
  -5  11   1        365.02        370.87         9.96 o                         
  -4  11   1         81.54         74.58         5.13 o                         
  -3  11   1        855.89        845.19        13.41 o                         
  -2  11   1       1144.83       1136.04        36.17 o                         
  -1  11   1        519.68        572.01        26.58 o                         
   0  11   1         55.68         31.86         8.24 o                         
   1  11   1        190.31        218.98        16.28 o                         
   2  11   1        590.18        635.23        14.73 o                         
   3  11   1         13.32         16.03         2.45 o                         
   4  11   1         50.06         67.37         3.64 o                         
   5  11   1          0.19          5.75         2.66 o                         
   6  11   1        142.20        136.33         6.40 o                         
   7  11   1        409.41        400.42        18.76 o                         
   8  11   1          0.13          3.47         2.64 o                         
  -8  12   1          9.70          9.14         5.23 o                         
  -7  12   1        205.67        201.98         8.90 o                         
  -6  12   1         47.60         38.35         3.80 o                         
  -5  12   1         18.70         22.75         3.29 o                         
  -4  12   1         94.21         96.56         4.36 o                         
  -3  12   1        119.47         90.13         3.10 o                         
  -2  12   1        345.50        322.91         9.05 o                         
  -1  12   1       2019.26       2162.12        88.77 o                         
   0  12   1        157.64        191.34        15.59 o                         
   1  12   1        124.83        131.91         5.98 o                         
   2  12   1       1077.75       1065.00        18.81 o                         
   3  12   1          2.05          3.68         2.28 o                         
   4  12   1         82.82         85.74         4.07 o                         
   5  12   1       1826.17       1844.05        31.54 o                         
   6  12   1        103.99         94.02         5.57 o                         
   7  12   1        444.08        484.42        11.14 o                         
   8  12   1        158.34        158.47         6.84 o                         
  -8  13   1          0.94          3.86         4.91 o                         
  -7  13   1          0.81          4.67         3.60 o                         
  -6  13   1         99.34         90.87         6.74 o                         
  -5  13   1        508.11        518.97        11.60 o                         
  -4  13   1         76.18         62.23         3.49 o                         
  -3  13   1          5.85         19.28         2.66 o                         
  -2  13   1         46.62         40.77         2.55 o                         
  -1  13   1       1017.13       1190.24        29.11 o                         
   0  13   1         49.24         52.79         3.91 o                         
   1  13   1          0.94          6.21         2.06 o                         
   2  13   1        319.84        355.88         7.46 o                         
   3  13   1          4.49          9.08         2.76 o                         
   4  13   1        395.79        394.41         7.84 o                         
   5  13   1          1.12         11.00         3.38 o                         
   6  13   1          8.20         10.14         3.69 o                         
   7  13   1        240.23        261.14         8.08 o                         
   8  13   1          3.26          2.69         2.93 o                         
  -8  14   1          8.32          8.14         4.49 o                         
  -7  14   1          7.87         14.43         5.97 o                         
  -6  14   1          4.10          8.65         3.70 o                         
  -5  14   1        397.90        376.66         8.30 o                         
  -4  14   1        930.52        915.20        20.45 o                         
  -3  14   1       1859.25       1828.75        34.07 o                         
  -2  14   1         40.12         45.49         2.97 o                         
  -1  14   1        350.55        386.23         6.48 o                         
   0  14   1        209.10        215.45         4.34 o                         
   1  14   1       2219.02       2360.27        30.59 o                         
   2  14   1        830.85        876.65        15.88 o                         
   3  14   1         19.30         13.99         2.65 o                         
   4  14   1         48.50         46.00         3.37 o                         
   5  14   1        637.89        674.20        14.15 o                         
   6  14   1        494.10        506.15        15.95 o                         
   7  14   1       1052.38        919.01        34.16 o                         
   8  14   1        123.84        106.95         6.87 o                         
  -8  15   1          0.93         -1.72         2.41 o                         
  -7  15   1         13.77         12.89         5.60 o                         
  -6  15   1         76.40         74.66         4.22 o                         
  -5  15   1        251.24        239.93         8.80 o                         
  -4  15   1          0.04          9.63         3.87 o                         
  -3  15   1        918.17        854.50        15.74 o                         
  -2  15   1         17.11         14.85         2.06 o                         
  -1  15   1        310.29        301.29         5.88 o                         
   0  15   1         75.82         70.91         2.69 o                         
   1  15   1         85.28        102.50         3.03 o                         
   2  15   1         17.90         25.71         2.76 o                         
   3  15   1        297.34        299.49         7.09 o                         
   4  15   1        292.27        301.42         7.15 o                         
   5  15   1          6.59         12.01         3.51 o                         
   6  15   1         77.40         82.05         6.11 o                         
   7  15   1        168.69        160.99         8.80 o                         
  -7  16   1         88.72         94.96         7.93 o                         
  -6  16   1          3.18          3.90         4.20 o                         
  -5  16   1         23.83         30.04         3.60 o                         
  -4  16   1        500.40        484.30        12.20 o                         
  -3  16   1       1810.79       1792.88        30.62 o                         
  -2  16   1         43.24         44.97         2.97 o                         
  -1  16   1         32.72         34.96         2.49 o                         
   0  16   1         72.26         71.26         2.91 o                         
   1  16   1         19.10         22.44         2.31 o                         
   2  16   1        251.99        245.24         5.72 o                         
   3  16   1         91.38         82.71         3.35 o                         
   4  16   1        259.92        291.68         8.48 o                         
   5  16   1        659.57        682.55        16.09 o                         
   6  16   1        120.10        136.83        15.19 o                         
   7  16   1        145.01        124.55         8.67 o                         
  -7  17   1         13.87         15.13         2.84 o                         
  -6  17   1         89.64         74.37         4.68 o                         
  -5  17   1          0.07          4.26         3.72 o                         
  -4  17   1        807.19        853.91        21.89 o                         
  -3  17   1       1432.87       1364.34        29.31 o                         
  -2  17   1         46.37         38.12         2.70 o                         
  -1  17   1         54.82         57.84         3.17 o                         
   0  17   1       1092.94       1182.86        19.37 o                         
   1  17   1         52.61         52.39         2.93 o                         
   2  17   1         97.13        106.46         3.62 o                         
   3  17   1          8.30          8.86         2.56 o                         
   4  17   1        125.91        119.10         5.37 o                         
   5  17   1        306.28        290.11         8.44 o                         
   6  17   1          0.73          2.87         3.74 o                         
   7  17   1         20.30         24.10         4.86 o                         
  -7  18   1          0.26          2.91         3.78 o                         
  -6  18   1         79.72         75.27         4.49 o                         
  -5  18   1        432.17        408.44        14.03 o                         
  -4  18   1        268.80        268.14         7.32 o                         
  -3  18   1        580.09        569.71        19.65 o                         
  -2  18   1        324.69        329.85         7.86 o                         
  -1  18   1          4.45          6.62         2.32 o                         
   0  18   1         33.66         27.66         2.97 o                         
   1  18   1         33.25         34.44         2.74 o                         
   2  18   1        153.43        147.66         5.73 o                         
   3  18   1          3.82          3.74         2.48 o                         
   4  18   1        326.74        363.26         9.26 o                         
   5  18   1          5.10          4.25         3.01 o                         
   6  18   1         50.00         37.59         3.80 o                         
   7  18   1         58.82         39.90         4.44 o                         
  -6  19   1         12.35         14.96         3.00 o                         
  -5  19   1         77.97         70.16         5.90 o                         
  -4  19   1         37.96         39.26         5.19 o                         
  -3  19   1         76.35         86.12         4.35 o                         
  -2  19   1        124.15        149.30         7.05 o                         
  -1  19   1        157.27        151.05         5.21 o                         
   0  19   1         63.83         61.07         3.77 o                         
   1  19   1          3.58          1.75         2.34 o                         
   2  19   1        660.68        668.04        11.85 o                         
   3  19   1         15.81         20.22         3.22 o                         
   4  19   1         36.01         37.85         4.21 o                         
   5  19   1          1.96         -1.13         3.28 o                         
   6  19   1         15.35          6.99         3.04 o                         
  -6  20   1          0.00          1.24         3.01 o                         
  -5  20   1          1.76          3.95         3.42 o                         
  -4  20   1        186.92        176.67         7.12 o                         
  -3  20   1        123.72        113.97         7.28 o                         
  -2  20   1         39.17         39.83         3.56 o                         
  -1  20   1         42.68         56.10         3.77 o                         
   0  20   1         20.03         20.43         2.80 o                         
   1  20   1        101.47        104.65         6.84 o                         
   2  20   1         25.71         29.08         3.59 o                         
   3  20   1          6.77          2.84         3.49 o                         
   4  20   1         11.83         14.00         3.54 o                         
   5  20   1         40.02         36.14         5.97 o                         
   6  20   1          0.00         -1.96         2.67 o                         
  -6  21   1          1.30         -0.32         3.22 o                         
  -5  21   1        324.28        331.14        14.48 o                         
  -4  21   1        172.58        173.01         6.75 o                         
  -3  21   1        177.93        200.46         8.66 o                         
  -2  21   1          7.33         13.16         2.91 o                         
  -1  21   1         50.52         54.71         3.59 o                         
   0  21   1          3.10          3.23         3.19 o                         
   1  21   1        112.29        122.12         4.76 o                         
   2  21   1        236.94        233.80         7.24 o                         
   3  21   1         42.54         50.13         7.13 o                         
   4  21   1          0.55          1.45         3.74 o                         
   5  21   1          0.13         -5.13         5.13 o                         
  -5  22   1          3.56          7.24         4.44 o                         
  -4  22   1          5.05          8.90         3.82 o                         
  -3  22   1         21.54         33.73         3.32 o                         
  -2  22   1          6.04          8.42         3.14 o                         
  -1  22   1          2.22         -3.10         3.55 o                         
   0  22   1          0.19         -2.33         3.02 o                         
   1  22   1         77.55         74.23         4.38 o                         
   2  22   1         11.26         16.37         5.34 o                         
   3  22   1          0.69         15.32         6.39 o                         
   4  22   1          1.17         -2.75         4.76 o                         
   5  22   1         44.32         27.32         4.70 o                         
  -5  23   1         41.40         24.84         3.80 o                         
  -4  23   1         72.98         68.17         6.71 o                         
  -3  23   1         41.51         44.40         4.58 o                         
  -2  23   1        210.58        226.56         9.66 o                         
  -1  23   1          6.09          6.16         4.12 o                         
   0  23   1         55.10         65.90         3.83 o                         
   1  23   1         39.57         45.46         3.19 o                         
   2  23   1          0.01          0.73         4.70 o                         
   3  23   1         12.14         33.77         6.24 o                         
   4  23   1         57.47         69.02         4.50 o                         
  -4  24   1         15.66         11.63         4.02 o                         
  -3  24   1          0.30          3.97         7.03 o                         
  -2  24   1         52.59         63.85         5.84 o                         
  -1  24   1         11.69         12.34         3.70 o                         
   0  24   1          0.52          6.76         3.80 o                         
   1  24   1         39.61         51.28         4.02 o                         
   2  24   1         46.18         58.63         3.91 o                         
   3  24   1          9.13          5.65         3.40 o                         
   4  24   1         32.54         31.39         4.23 o                         
  -3  25   1        170.86        176.60         9.72 o                         
  -2  25   1          0.15          5.39         3.75 o                         
   0  25   1          8.87          8.47         2.82 o                         
   1  25   1         35.80         40.80         5.50 o                         
   2  25   1          2.30          3.44         3.09 o                         
   3  25   1          0.03          3.01         3.49 o                         
   0  26   1         57.54         60.98         3.95 o                         
   1  26   1         10.66          8.95         2.42 o                         
  -9   0   2          1.29          3.47         3.92 o                         
  -8   0   2        436.14        477.53        23.99 o                         
  -7   0   2        122.42        128.45         7.53 o                         
  -6   0   2         87.60         72.11         6.17 o                         
  -5   0   2        227.61        244.10        13.17 o                         
  -4   0   2         47.55         28.44         5.67 o                         
  -3   0   2       2681.14       2345.22        97.02 o                         
  -2   0   2        618.17        750.19        33.18 o                         
  -1   0   2      23943.08      22754.80       630.59 o                         
   0   0   2         24.30         40.09         3.38 o                         
   1   0   2       1342.05       1340.26        39.20 o                         
   2   0   2      47049.70      43147.35      1691.57 o                         
   3   0   2        435.51        492.33        25.52 o                         
   4   0   2       7689.65       7536.91       303.26 o                         
   5   0   2        115.97         93.48         7.54 o                         
   6   0   2         31.07         40.91         6.04 o                         
   7   0   2         23.60         21.49         4.93 o                         
   8   0   2         84.35        100.45         9.72 o                         
   9   0   2          2.57         14.37         5.23 o                         
  -9   1   2         10.56          9.97         3.11 o                         
  -8   1   2         15.14         32.22         6.90 o                         
  -7   1   2        607.62        628.99        14.61 o                         
  -6   1   2          3.45         13.82         3.77 o                         
  -5   1   2        161.66        146.58        10.35 o                         
  -4   1   2        117.41         92.54         8.75 o                         
  -3   1   2        149.22        176.65        12.63 o                         
  -2   1   2       5363.27       4799.03       191.18 o                         
  -1   1   2       3269.80       3054.06        86.09 o                         
   0   1   2       2555.08       2820.52        64.85 o                         
   1   1   2       5408.73       5238.83       146.86 o                         
   2   1   2       1432.23       1340.17        56.86 o                         
   3   1   2       3017.07       3149.58       129.30 o                         
   4   1   2        292.98        398.37        23.83 o                         
   5   1   2        655.07        719.56        43.49 o                         
   6   1   2         47.73         33.94         5.88 o                         
   7   1   2         52.29         59.31         4.85 o                         
   8   1   2         80.01         89.30         6.29 o                         
   9   1   2        143.82        130.45        26.05 o                         
  -9   2   2          8.95         17.20         2.82 o                         
  -8   2   2         11.37         19.13         3.69 o                         
  -7   2   2        406.95        438.58        10.30 o                         
  -6   2   2         50.34         36.18         4.17 o                         
  -5   2   2        214.18        243.21         7.80 o                         
  -4   2   2          1.29         -2.57         5.38 o                         
  -3   2   2        980.35        895.98        27.42 o                         
  -2   2   2       3905.49       3850.04       154.09 o                         
  -1   2   2       2103.05       2141.89        49.88 o                         
   0   2   2        169.69        140.53         4.95 o                         
   1   2   2        410.76        424.53        16.14 o                         
   2   2   2       4329.63       4098.67       164.60 o                         
   3   2   2       2290.51       2123.87        89.25 o                         
   4   2   2       7305.77       7422.62       298.66 o                         
   5   2   2        183.50        175.62         6.22 o                         
   6   2   2        138.55        161.03         6.39 o                         
   7   2   2         92.89         98.07         6.70 o                         
   8   2   2         63.37         69.96         6.14 o                         
   9   2   2         30.01         28.62         3.46 o                         
  -9   3   2         25.90         31.46         2.65 o                         
  -8   3   2        226.03        232.12        11.67 o                         
  -7   3   2         70.24         76.68         4.28 o                         
  -6   3   2          0.76         -1.67         3.32 o                         
  -5   3   2        381.58        423.80         9.70 o                         
  -4   3   2         61.49         58.30         4.71 o                         
  -3   3   2       1249.72       1207.31        29.94 o                         
  -2   3   2         30.89         34.17         4.54 o                         
  -1   3   2         13.20         19.60         2.76 o                         
   0   3   2       5078.85       4755.80       132.94 o                         
   1   3   2       4214.02       4662.22        92.59 o                         
   2   3   2       4706.88       4648.06       162.21 o                         
   3   3   2       1247.40       1218.14        40.87 o                         
   4   3   2       5786.15       5812.53       166.70 o                         
   5   3   2         39.59         34.10         3.08 o                         
   6   3   2         31.96         29.79         2.73 o                         
   7   3   2        314.84        326.64         8.82 o                         
   8   3   2          7.41          9.45         4.42 o                         
   9   3   2         91.76         69.66         4.35 o                         
  -9   4   2          0.04          1.88         2.19 o                         
  -8   4   2         53.59         48.76         5.36 o                         
  -7   4   2        124.59        126.19         5.21 o                         
  -6   4   2         80.96         97.48         4.79 o                         
  -5   4   2         97.79         81.82         4.11 o                         
  -4   4   2       3582.76       3421.24        61.97 o                         
  -3   4   2        312.47        278.44        11.67 o                         
  -2   4   2       4462.71       4279.99        98.57 o                         
  -1   4   2        652.18        630.28        23.15 o                         
   0   4   2      25931.22      24939.93       564.53 o                         
   1   4   2        178.33        238.84         6.47 o                         
   2   4   2        921.07        917.02        22.92 o                         
   3   4   2        310.02        321.34        15.17 o                         
   4   4   2       8085.96       8292.32       235.27 o                         
   5   4   2        178.67        176.99         5.32 o                         
   6   4   2          0.04          6.52         2.94 o                         
   7   4   2         20.32         23.33         3.66 o                         
   8   4   2         87.04         79.98         6.16 o                         
   9   4   2          2.12          1.04         2.99 o                         
  -9   5   2          1.03          3.50         2.48 o                         
  -8   5   2        285.77        330.15        10.23 o                         
  -7   5   2        173.74        197.15         9.97 o                         
  -6   5   2        345.47        363.41        14.84 o                         
  -5   5   2        314.22        295.08         7.69 o                         
  -4   5   2       1678.15       1494.63        28.96 o                         
  -3   5   2         80.55         67.90         5.06 o                         
  -2   5   2        291.42        257.76         8.19 o                         
  -1   5   2       5441.49       5149.92       147.90 o                         
   0   5   2       1770.60       1825.67        37.07 o                         
   1   5   2        861.23        749.92        14.56 o                         
   2   5   2       4813.93       4540.25       129.85 o                         
   3   5   2        543.36        514.61        21.53 o                         
   4   5   2       2585.55       2556.75        61.04 o                         
   5   5   2         60.15         51.62         2.98 o                         
   6   5   2         71.63         55.50         3.06 o                         
   7   5   2          2.27          6.12         3.31 o                         
   8   5   2          2.21          2.50         3.92 o                         
   9   5   2         60.64         39.46         6.10 o                         
  -9   6   2         56.39         63.49         3.74 o                         
  -8   6   2         32.51         45.29         3.55 o                         
  -7   6   2        375.74        345.14         9.41 o                         
  -6   6   2       1863.19       1848.30        33.38 o                         
  -5   6   2        454.65        434.69        11.26 o                         
  -4   6   2         40.09         54.56         4.53 o                         
  -3   6   2        215.03        170.17         7.06 o                         
  -2   6   2        201.03        208.96         7.22 o                         
  -1   6   2        227.27        214.75        12.68 o                         
   0   6   2       8685.14       8771.41       173.30 o                         
   1   6   2       2653.53       2722.41        78.36 o                         
   2   6   2       2062.73       1897.34        45.24 o                         
   3   6   2        509.94        500.40        24.58 o                         
   4   6   2        119.84        122.66         5.26 o                         
   5   6   2         60.38         55.46         2.56 o                         
   6   6   2         33.91         29.85         2.72 o                         
   7   6   2         14.71         17.99         3.52 o                         
   8   6   2         46.77         46.51         3.45 o                         
   9   6   2          0.13          3.19         2.06 o                         
  -9   7   2         34.44         15.54         4.76 o                         
  -8   7   2        109.02        102.76        11.28 o                         
  -7   7   2        242.42        249.26         9.68 o                         
  -6   7   2         39.68         39.28         3.81 o                         
  -5   7   2        156.28        161.18         5.54 o                         
  -4   7   2         44.19         39.25         3.16 o                         
  -3   7   2        398.24        381.81         9.17 o                         
  -2   7   2         74.05         91.76         4.72 o                         
  -1   7   2        766.20        789.56        35.30 o                         
   0   7   2       6771.68       6506.67       105.24 o                         
   1   7   2        138.64        103.62         9.51 o                         
   2   7   2        579.39        595.36        17.91 o                         
   3   7   2          5.70         11.95         3.86 o                         
   4   7   2        162.14        145.02         4.51 o                         
   5   7   2          7.85          6.75         1.96 o                         
   6   7   2          9.11         12.02         2.18 o                         
   7   7   2         32.25         31.91         3.30 o                         
   8   7   2         32.44         25.64         2.61 o                         
   9   7   2          1.58          3.35         2.34 o                         
  -9   8   2         17.40         17.86         4.54 o                         
  -8   8   2         96.03         73.01         4.83 o                         
  -7   8   2        600.69        548.27        13.00 o                         
  -6   8   2         58.89         57.48         6.31 o                         
  -5   8   2        554.02        557.64        12.73 o                         
  -4   8   2          1.50          2.89         3.00 o                         
  -3   8   2          1.88          7.01         2.80 o                         
  -2   8   2        221.23        242.54         7.08 o                         
  -1   8   2       2644.93       2732.05        62.86 o                         
   0   8   2       1035.26       1034.98        19.45 o                         
   1   8   2         42.73         69.86         8.67 o                         
   2   8   2       1662.65       1596.01        64.10 o                         
   3   8   2         96.30         78.92         5.86 o                         
   4   8   2         11.82          4.88         1.80 o                         
   5   8   2        280.68        267.29         4.63 o                         
   6   8   2          5.44          4.78         2.35 o                         
   7   8   2         48.09         60.52         3.63 o                         
   8   8   2         16.59         10.99         2.91 o                         
  -9   9   2         11.60          8.99         4.15 o                         
  -8   9   2         46.00         69.94         5.79 o                         
  -7   9   2         89.57         72.28         5.59 o                         
  -6   9   2          2.38          3.87         2.87 o                         
  -5   9   2        593.36        583.53        13.38 o                         
  -4   9   2        109.23        111.87         5.52 o                         
  -3   9   2       2434.31       2387.27        44.44 o                         
  -2   9   2       1456.24       1454.66        30.42 o                         
  -1   9   2       4491.30       4051.66       470.37 o                         
   0   9   2        257.24        224.57        10.14 o                         
   1   9   2       2052.36       2249.15        94.27 o                         
   2   9   2        730.57        646.86        22.70 o                         
   3   9   2         20.29         18.13         2.52 o                         
   4   9   2        879.65        830.03        12.44 o                         
   5   9   2        214.55        203.97         3.96 o                         
   6   9   2        116.48        112.71         3.97 o                         
   7   9   2         15.71         24.09         2.92 o                         
   8   9   2         21.28         20.74         2.88 o                         
  -9  10   2          7.84          4.22         2.34 o                         
  -8  10   2        217.05        219.21        11.97 o                         
  -7  10   2          1.67          8.60         3.74 o                         
  -6  10   2        158.37        162.08         6.12 o                         
  -5  10   2         13.57         17.80         3.16 o                         
  -4  10   2        239.71        240.34         6.03 o                         
  -3  10   2        127.71        107.36         3.29 o                         
  -2  10   2         74.87         66.18         9.03 o                         
  -1  10   2       5050.54       5101.39       204.60 o                         
   0  10   2        366.30        414.07        23.51 o                         
   1  10   2       4464.91       4941.70       200.43 o                         
   2  10   2       1216.24       1165.32        52.58 o                         
   3  10   2         67.90         60.09         3.07 o                         
   4  10   2         50.84         46.04         2.66 o                         
   5  10   2         55.25         52.26         2.92 o                         
   6  10   2        134.36        138.34         6.97 o                         
   7  10   2        301.99        285.04        14.82 o                         
   8  10   2          1.47         -1.77         3.21 o                         
  -8  11   2        129.08        121.98         6.46 o                         
  -7  11   2         14.36         29.44         7.14 o                         
  -6  11   2         36.11         25.45         3.47 o                         
  -5  11   2         13.39         12.87         3.79 o                         
  -4  11   2          7.10          8.38         2.34 o                         
  -3  11   2        174.67        151.47         4.64 o                         
  -2  11   2         70.38         61.26         4.91 o                         
  -1  11   2        503.25        506.75        25.26 o                         
   0  11   2        159.03        190.81        15.32 o                         
   1  11   2       2133.10       2299.93        98.02 o                         
   2  11   2         49.70         48.58         3.10 o                         
   3  11   2        867.51        871.63        19.07 o                         
   4  11   2         94.77         88.08         4.77 o                         
   5  11   2        327.30        319.42        11.04 o                         
   6  11   2        107.32        102.17         6.60 o                         
   7  11   2        558.19        583.00        17.91 o                         
   8  11   2         89.67         94.36         4.95 o                         
  -8  12   2          1.58         -0.58         4.23 o                         
  -7  12   2         18.45         22.78         3.85 o                         
  -6  12   2         74.45         70.02         4.68 o                         
  -5  12   2         33.52         27.95         3.87 o                         
  -4  12   2         18.38         19.49         2.80 o                         
  -3  12   2         13.47          8.78         2.14 o                         
  -2  12   2        323.08        334.40        12.57 o                         
  -1  12   2       1142.22       1199.30        32.07 o                         
   0  12   2        394.76        357.16        22.67 o                         
   1  12   2         12.52         22.57         2.23 o                         
   2  12   2        299.42        288.47         6.65 o                         
   3  12   2         47.67         52.07         2.78 o                         
   4  12   2         11.82         14.13         3.46 o                         
   5  12   2        213.26        201.40         8.31 o                         
   6  12   2          8.09          3.71         3.57 o                         
   7  12   2          5.74         10.72         3.50 o                         
   8  12   2         21.90         14.98         3.59 o                         
  -8  13   2          9.97          3.80         3.96 o                         
  -7  13   2         29.91         30.85         6.47 o                         
  -6  13   2        235.08        219.24         8.20 o                         
  -5  13   2          0.41         -2.37         2.88 o                         
  -4  13   2         82.06         85.68         3.55 o                         
  -3  13   2          0.67          5.90         2.23 o                         
  -2  13   2        429.24        414.89        11.85 o                         
  -1  13   2         15.37         13.41         2.98 o                         
   0  13   2        208.61        195.60         4.68 o                         
   1  13   2        231.81        234.42         4.92 o                         
   2  13   2        407.07        431.36         7.28 o                         
   3  13   2          1.22         -0.94         2.97 o                         
   4  13   2        668.37        699.80        14.75 o                         
   5  13   2         41.21         42.51         3.50 o                         
   6  13   2        185.54        196.75         7.69 o                         
   7  13   2        162.04        128.04        16.30 o                         
   8  13   2          3.25          7.03         3.70 o                         
  -8  14   2          0.97         -2.03         2.24 o                         
  -7  14   2          3.40         12.63         5.97 o                         
  -6  14   2         31.60         26.55         4.60 o                         
  -5  14   2         56.39         65.45         6.48 o                         
  -4  14   2          4.91         14.53         3.71 o                         
  -3  14   2        560.52        511.64         9.20 o                         
  -2  14   2          9.49         11.70         2.34 o                         
  -1  14   2          6.88          8.45         2.33 o                         
   0  14   2       1116.87       1194.50        16.11 o                         
   1  14   2         20.50         21.58         2.05 o                         
   2  14   2         19.43         24.16         2.88 o                         
   3  14   2        259.04        260.14         7.95 o                         
   4  14   2        258.26        241.76         6.97 o                         
   5  14   2          8.46         15.70         3.63 o                         
   6  14   2        145.96        162.44         8.50 o                         
   7  14   2        260.96        254.82        14.14 o                         
  -8  15   2         56.04         43.59         5.07 o                         
  -7  15   2         39.29         31.81         6.45 o                         
  -6  15   2          4.50         12.04         3.76 o                         
  -5  15   2        109.16        125.42         5.48 o                         
  -4  15   2        254.14        255.09        11.21 o                         
  -3  15   2        737.58        682.65        14.34 o                         
  -2  15   2        423.28        406.57         7.64 o                         
  -1  15   2          1.19          7.81         2.48 o                         
   0  15   2        179.00        177.87         3.65 o                         
   1  15   2        444.58        454.97         7.29 o                         
   2  15   2        118.44        148.77         4.57 o                         
   3  15   2          0.94          1.35         2.77 o                         
   4  15   2        298.40        318.56         6.93 o                         
   5  15   2          8.11         12.14         3.25 o                         
   6  15   2          0.04          5.13         3.04 o                         
   7  15   2         95.42        100.18         8.93 o                         
  -7  16   2          9.75          8.19         3.00 o                         
  -6  16   2          1.44          1.77         3.39 o                         
  -5  16   2         23.25         30.96         3.73 o                         
  -4  16   2        153.62        129.72         9.17 o                         
  -3  16   2        957.43        990.74        19.73 o                         
  -2  16   2        390.28        412.57         7.92 o                         
  -1  16   2       1216.58       1180.38        18.02 o                         
   0  16   2        125.27        130.12         3.61 o                         
   1  16   2        269.35        298.03         5.49 o                         
   2  16   2        516.05        535.32        10.60 o                         
   3  16   2         13.51         28.16         2.91 o                         
   4  16   2          3.95         12.04         2.84 o                         
   5  16   2        334.66        336.21        10.76 o                         
   6  16   2         12.78          8.44         3.36 o                         
   7  16   2          2.04          3.97         4.70 o                         
  -7  17   2          1.57          0.79         2.61 o                         
  -6  17   2         85.77         98.32         5.19 o                         
  -5  17   2         50.82         41.40         4.32 o                         
  -4  17   2        129.30        133.74         6.51 o                         
  -3  17   2        141.27        132.00         6.31 o                         
  -2  17   2        288.89        304.73         6.77 o                         
  -1  17   2        211.69        186.02         4.89 o                         
   0  17   2        104.34        103.81         3.94 o                         
   1  17   2         10.91         12.95         2.26 o                         
   2  17   2        235.99        236.74         7.15 o                         
   3  17   2        321.08        348.67         7.35 o                         
   4  17   2        189.90        184.64         6.39 o                         
   5  17   2        103.77         82.19         4.45 o                         
   6  17   2         23.54          7.23         3.74 o                         
   7  17   2         72.13         46.39         4.54 o                         
  -7  18   2         14.91          9.08         2.35 o                         
  -6  18   2         20.83         21.51         2.97 o                         
  -5  18   2         23.84         33.24         4.20 o                         
  -4  18   2        111.62        103.88         5.11 o                         
  -3  18   2        170.07        133.16         5.10 o                         
  -2  18   2        253.57        241.01         5.91 o                         
  -1  18   2       1607.48       1667.98        24.85 o                         
   0  18   2          0.06          3.16         2.31 o                         
   1  18   2         20.40         22.24         2.66 o                         
   2  18   2        495.35        552.06        12.08 o                         
   3  18   2         28.58         37.86         3.14 o                         
   4  18   2        129.03        141.04         6.47 o                         
   5  18   2          0.17         -2.89         2.89 o                         
   6  18   2        203.45        158.50         8.67 o                         
  -6  19   2         40.91         34.25         5.08 o                         
  -5  19   2         52.32         47.21         4.60 o                         
  -4  19   2        100.69         95.47         5.38 o                         
  -3  19   2        186.46        176.74         5.64 o                         
  -2  19   2          7.13         15.98         3.52 o                         
  -1  19   2       1832.07       1891.68        27.99 o                         
   0  19   2          1.37         -0.43         2.44 o                         
   1  19   2         77.75         74.91         3.07 o                         
   2  19   2        140.52        141.17         5.13 o                         
   3  19   2         28.39         24.23         3.10 o                         
   4  19   2         40.89         45.68         3.80 o                         
   5  19   2         10.02         10.55         3.32 o                         
   6  19   2          2.63         -0.85         4.17 o                         
  -6  20   2         71.25         55.17         5.71 o                         
  -5  20   2          0.63          2.40         3.17 o                         
  -4  20   2         11.22         11.03         3.24 o                         
  -3  20   2          6.48          8.96         3.41 o                         
  -2  20   2        533.84        595.36        15.55 o                         
  -1  20   2        115.14        119.12         4.97 o                         
   0  20   2         20.46         13.69         2.73 o                         
   1  20   2         87.94         75.10         4.35 o                         
   2  20   2         79.34         81.73         3.59 o                         
   3  20   2         56.23         42.60         4.17 o                         
   4  20   2         30.65         27.01         3.82 o                         
   5  20   2          5.21          3.32         3.70 o                         
  -6  21   2         57.21         32.18         3.96 o                         
  -5  21   2        142.08        138.10         6.61 o                         
  -4  21   2        215.36        234.72         9.70 o                         
  -3  21   2        151.97        144.48         6.70 o                         
  -2  21   2        370.31        405.08        10.64 o                         
  -1  21   2         83.83         65.95         3.86 o                         
   0  21   2          4.70          4.27         2.66 o                         
   1  21   2         68.35         78.10        12.07 o                         
   2  21   2          4.46          0.06         5.87 o                         
   3  21   2         19.35         26.09         4.76 o                         
   4  21   2          0.56          2.36         2.72 o                         
   5  21   2          4.45          0.54         2.92 o                         
  -5  22   2         54.22         49.86         6.87 o                         
  -4  22   2          8.23         14.13         3.85 o                         
  -3  22   2        182.81        235.94        11.63 o                         
  -2  22   2        176.57        167.43         5.89 o                         
  -1  22   2        194.75        198.67         6.75 o                         
   0  22   2         57.90         49.55         6.09 o                         
   1  22   2         11.19         12.60         3.25 o                         
   2  22   2          9.11          7.40         6.24 o                         
   3  22   2         58.09         60.77         5.27 o                         
   4  22   2          5.59          6.87         3.67 o                         
   5  22   2         15.52         15.06         3.75 o                         
  -5  23   2          4.44          2.48         3.06 o                         
  -4  23   2        151.27        136.97         9.04 o                         
  -3  23   2         29.31         25.22         4.13 o                         
  -2  23   2        123.03        148.15         9.76 o                         
  -1  23   2         23.92         22.56         3.11 o                         
   0  23   2         30.16         30.46         3.42 o                         
   1  23   2          4.98          6.08         2.81 o                         
   2  23   2         14.22         15.76         4.28 o                         
   3  23   2         13.90         15.26         3.64 o                         
   4  23   2         54.27         58.95         6.42 o                         
  -4  24   2          1.10          6.29         3.80 o                         
  -3  24   2        136.76        110.33         8.30 o                         
  -2  24   2         19.10         24.02         4.25 o                         
  -1  24   2         20.14         29.22         4.83 o                         
   0  24   2         10.19          3.69         2.92 o                         
   1  24   2         46.42         48.91         4.63 o                         
   2  24   2         86.23        102.18        12.66 o                         
   3  24   2         33.47         31.56         2.94 o                         
  -3  25   2          0.50          1.32         3.65 o                         
  -2  25   2         24.23         22.51         4.97 o                         
  -1  25   2        114.12        141.83         9.56 o                         
   0  25   2         56.25         61.69         4.33 o                         
   1  25   2          1.91          7.83         3.12 o                         
   2  25   2         20.99         19.43         3.03 o                         
  -2  26   2         42.99         30.70         4.12 o                         
  -1  26   2          1.55          3.12         3.80 o                         
   0  26   2          6.57         10.94         3.28 o                         
   1  26   2          0.22         -2.11         2.96 o                         
  -9   1   3        286.28        327.67        11.35 o                         
  -8   1   3        127.84        144.22         8.83 o                         
  -7   1   3         47.81         47.59         6.51 o                         
  -6   1   3         18.05         25.69         3.29 o                         
  -5   1   3        559.02        554.60        17.59 o                         
  -4   1   3       2019.43       1863.44        54.59 o                         
  -3   1   3       3212.07       3030.52       124.18 o                         
  -2   1   3         83.51        198.10        12.58 o                         
  -1   1   3         26.03         43.88         3.69 o                         
   0   1   3         71.44         66.82         4.13 o                         
   1   1   3       7423.27       7415.81       207.80 o                         
   2   1   3        973.67        998.37        48.40 o                         
   3   1   3        209.00        253.11        17.17 o                         
   4   1   3       1043.29       1062.91        50.73 o                         
   5   1   3          1.30          7.47         4.07 o                         
   6   1   3        409.46        434.72        12.25 o                         
   7   1   3          1.07          2.67         3.82 o                         
   8   1   3         41.79         39.49         9.78 o                         
   9   1   3          1.43          0.58         3.54 o                         
  -9   2   3          0.01          2.87         2.79 o                         
  -8   2   3          0.37         -1.37         3.33 o                         
  -7   2   3        184.96        205.20         8.15 o                         
  -6   2   3         68.24         70.68         4.25 o                         
  -5   2   3        691.37        655.14        15.90 o                         
  -4   2   3        604.37        631.57        20.82 o                         
  -3   2   3       2437.77       2256.18        93.85 o                         
  -2   2   3       2705.61       2682.40       109.07 o                         
  -1   2   3       7221.92       7190.30       164.24 o                         
   0   2   3       5879.65       5799.45       162.61 o                         
   1   2   3       1727.78       1849.35        57.36 o                         
   2   2   3       1986.56       1827.46        54.25 o                         
   3   2   3        633.97        734.71        35.77 o                         
   4   2   3       8327.42       8632.16       346.91 o                         
   5   2   3        257.52        262.16         7.75 o                         
   6   2   3        285.55        300.37         9.35 o                         
   7   2   3         15.33         34.38         4.42 o                         
   8   2   3         13.54         18.97         4.35 o                         
   9   2   3         12.89          5.50         3.54 o                         
  -9   3   3          0.00          1.62         2.84 o                         
  -8   3   3         37.64         40.97         4.95 o                         
  -7   3   3        209.74        202.34         7.95 o                         
  -6   3   3        755.50        769.90        14.55 o                         
  -5   3   3        245.13        235.63         6.66 o                         
  -4   3   3         41.19         27.54         3.88 o                         
  -3   3   3        963.49        944.91        30.17 o                         
  -2   3   3       2232.34       2058.88        59.95 o                         
  -1   3   3        104.51        136.97         4.82 o                         
   0   3   3        775.44        785.12        24.08 o                         
   1   3   3        535.70        521.95        18.93 o                         
   2   3   3       1338.32       1280.01        53.77 o                         
   3   3   3          0.25          4.83         5.08 o                         
   4   3   3        293.69        399.47        10.92 o                         
   5   3   3         10.33         16.43         2.46 o                         
   6   3   3        426.10        435.10         9.30 o                         
   7   3   3        436.53        446.91         9.55 o                         
   8   3   3         15.87         35.35         3.27 o                         
   9   3   3         30.99         19.51         2.76 o                         
  -9   4   3         55.11         42.82         2.40 o                         
  -8   4   3          0.11          1.77         3.36 o                         
  -7   4   3        255.68        277.26        10.69 o                         
  -6   4   3       1257.04       1296.33        22.43 o                         
  -5   4   3        673.00        640.14        13.32 o                         
  -4   4   3         10.18          9.21         3.59 o                         
  -3   4   3         15.20         45.40         4.36 o                         
  -2   4   3       3511.70       3398.09        96.98 o                         
  -1   4   3        108.93         82.75         4.59 o                         
   0   4   3       2852.69       3025.82        85.86 o                         
   1   4   3        658.78        576.21        30.78 o                         
   2   4   3        515.82        512.05        18.07 o                         
   3   4   3       1110.40       1129.94        36.28 o                         
   4   4   3       3837.77       3777.65        82.75 o                         
   5   4   3        133.76        130.21         4.01 o                         
   6   4   3       1001.61       1028.88        16.44 o                         
   7   4   3       1027.47       1132.55        20.39 o                         
   8   4   3         26.84         30.15         3.17 o                         
   9   4   3         30.75         18.12         3.20 o                         
  -9   5   3         13.48         13.10         2.24 o                         
  -8   5   3          6.60          1.85         2.86 o                         
  -7   5   3        196.41        175.14         5.75 o                         
  -6   5   3        885.34        995.53        19.44 o                         
  -5   5   3        260.05        287.82         7.59 o                         
  -4   5   3        277.20        262.73        11.71 o                         
  -3   5   3        269.38        225.52         8.37 o                         
  -2   5   3          0.21         13.74         4.33 o                         
  -1   5   3       1255.38       1146.60        24.94 o                         
   0   5   3      17893.13      17522.30       396.20 o                         
   1   5   3         15.80         28.05         6.02 o                         
   2   5   3        183.29        177.85         7.12 o                         
   3   5   3        565.21        600.09        52.23 o                         
   4   5   3          5.91         11.97         2.57 o                         
   5   5   3          3.98          6.29         2.05 o                         
   6   5   3        987.83       1057.03        20.54 o                         
   7   5   3         13.96         15.11         2.96 o                         
   8   5   3          2.06          2.19         2.76 o                         
   9   5   3          3.47          2.17         3.12 o                         
  -9   6   3          2.90          3.88         3.32 o                         
  -8   6   3         32.75         28.13         3.18 o                         
  -7   6   3         57.51         62.08         4.46 o                         
  -6   6   3         52.89         78.96         4.60 o                         
  -5   6   3        512.01        482.21        10.82 o                         
  -4   6   3        426.54        376.86         9.35 o                         
  -3   6   3       3344.26       3527.71        82.84 o                         
  -2   6   3         22.20         22.20         3.37 o                         
  -1   6   3       3644.33       3838.51        88.84 o                         
   0   6   3        180.25        199.92         6.87 o                         
   1   6   3       2988.38       3464.46        80.83 o                         
   2   6   3         43.87         22.68         4.76 o                         
   3   6   3        142.56        115.82         8.96 o                         
   4   6   3        613.44        617.47        11.16 o                         
   5   6   3          3.73          2.70         2.05 o                         
   6   6   3       1033.91       1075.72        16.98 o                         
   7   6   3         73.07         82.25         4.05 o                         
   8   6   3          1.84         10.16         3.58 o                         
   9   6   3         11.74          5.02         2.91 o                         
  -9   7   3         11.37         10.16         2.68 o                         
  -8   7   3        140.26        143.82        12.28 o                         
  -7   7   3         11.73          9.03         2.66 o                         
  -6   7   3         17.12         17.46         4.17 o                         
  -5   7   3        142.78        146.80         8.62 o                         
  -4   7   3       2152.39       2125.71        36.61 o                         
  -3   7   3       3769.51       3771.69        88.47 o                         
  -2   7   3       4206.81       4059.54       150.55 o                         
  -1   7   3       1298.70       1422.81        34.41 o                         
   0   7   3       1041.64       1009.35        21.91 o                         
   1   7   3        591.94        586.27        16.66 o                         
   2   7   3        764.66        756.65        20.24 o                         
   3   7   3        111.69        117.82         9.59 o                         
   4   7   3        130.17        123.58         3.38 o                         
   5   7   3         72.64         63.70         2.76 o                         
   6   7   3        583.48        562.18        11.84 o                         
   7   7   3          7.34          4.53         2.74 o                         
   8   7   3         39.47         40.08         4.09 o                         
  -8   8   3         34.53         34.35         6.76 o                         
  -7   8   3          6.00          9.19         3.62 o                         
  -6   8   3        464.49        410.80        21.15 o                         
  -5   8   3         94.43         76.27         4.08 o                         
  -4   8   3       2494.12       2328.52        40.35 o                         
  -3   8   3          9.65          3.43         3.19 o                         
  -2   8   3          1.46          3.72         4.58 o                         
  -1   8   3       2359.60       2510.27        67.81 o                         
   0   8   3        503.88        458.54         8.94 o                         
   1   8   3       3986.39       4544.65       183.99 o                         
   2   8   3       1677.12       1832.55        77.73 o                         
   3   8   3       1026.54       1071.62        19.77 o                         
   4   8   3        351.29        310.27         5.45 o                         
   5   8   3        335.47        314.14         6.12 o                         
   6   8   3         34.54         30.80         2.37 o                         
   7   8   3         68.86         75.69         4.07 o                         
   8   8   3         19.51         14.95         5.13 o                         
  -9   9   3         28.79         20.56         4.28 o                         
  -8   9   3         12.31         16.59         4.26 o                         
  -7   9   3        317.29        327.63        11.29 o                         
  -6   9   3        552.84        498.50        11.83 o                         
  -5   9   3          0.10         -1.41         3.00 o                         
  -4   9   3         65.93         48.98         2.60 o                         
  -3   9   3         21.17         11.98         2.26 o                         
  -2   9   3        250.13        258.92        12.09 o                         
  -1   9   3        147.44        130.49         6.11 o                         
   0   9   3        729.25        815.68        16.60 o                         
   1   9   3       2037.34       2105.00        89.41 o                         
   2   9   3         49.72         26.63         7.45 o                         
   3   9   3         35.32         38.75         2.59 o                         
   4   9   3        231.47        210.82         4.27 o                         
   5   9   3        187.82        166.24         3.95 o                         
   6   9   3          8.76         13.94         2.69 o                         
   7   9   3         40.28         32.50         4.48 o                         
   8   9   3          5.79          7.94         5.68 o                         
  -9  10   3         22.76         21.00         2.74 o                         
  -8  10   3          7.01         18.34         6.13 o                         
  -7  10   3        139.78        163.35        10.00 o                         
  -6  10   3         55.61         47.93         3.60 o                         
  -5  10   3          3.34          3.56         2.70 o                         
  -4  10   3          3.35          4.33         2.23 o                         
  -3  10   3         66.15         83.30         3.31 o                         
  -2  10   3          5.90          9.82         4.84 o                         
  -1  10   3        266.67        254.64        16.33 o                         
   0  10   3       1428.75       1549.00        68.54 o                         
   1  10   3         65.96         94.32        11.20 o                         
   2  10   3        488.36        468.35        13.32 o                         
   3  10   3         49.35         54.35         4.03 o                         
   4  10   3        698.60        701.70        16.04 o                         
   5  10   3         33.44         31.12         3.21 o                         
   6  10   3         54.90         67.42         3.69 o                         
   7  10   3         33.77         21.69         4.54 o                         
   8  10   3          0.02          2.54         2.42 o                         
  -8  11   3          7.64          6.33         5.42 o                         
  -7  11   3          0.82          3.57         3.59 o                         
  -6  11   3         41.90         44.34         5.07 o                         
  -5  11   3         17.69         10.73         3.49 o                         
  -4  11   3        385.74        343.72         7.70 o                         
  -3  11   3        216.04        197.42         4.30 o                         
  -2  11   3          4.08          3.90         3.02 o                         
  -1  11   3        155.05        202.28        14.32 o                         
   0  11   3        906.37        917.97        44.33 o                         
   1  11   3        243.60        263.66         7.49 o                         
   2  11   3         81.92         84.24         3.46 o                         
   3  11   3        290.55        284.34         7.96 o                         
   4  11   3        833.06        842.15        22.72 o                         
   5  11   3          6.02          5.38         2.83 o                         
   6  11   3        197.31        203.41         8.38 o                         
   7  11   3          0.16         -2.41         3.90 o                         
   8  11   3          8.98          5.97         3.65 o                         
  -8  12   3         88.85         75.40        13.18 o                         
  -7  12   3        100.19         93.03         5.49 o                         
  -6  12   3         57.06         56.38         4.48 o                         
  -5  12   3         92.47         94.20         5.23 o                         
  -4  12   3          0.79          4.28         2.49 o                         
  -3  12   3        128.87        127.25         4.05 o                         
  -2  12   3        457.07        402.60        10.71 o                         
  -1  12   3        190.92        178.87         8.88 o                         
   0  12   3          0.64          5.05         2.95 o                         
   1  12   3        281.70        378.22         7.35 o                         
   2  12   3         11.45         13.13         2.19 o                         
   3  12   3         13.65         21.54         2.98 o                         
   4  12   3        661.30        685.89        16.42 o                         
   5  12   3        228.86        234.99         8.15 o                         
   6  12   3          7.22          8.35         6.66 o                         
   7  12   3         16.47         19.22         7.19 o                         
  -8  13   3          4.14          2.18         2.42 o                         
  -7  13   3         18.86         29.70         6.87 o                         
  -6  13   3         92.26         83.41         3.99 o                         
  -5  13   3         21.36         22.50         3.43 o                         
  -4  13   3        380.29        347.83         8.18 o                         
  -3  13   3         35.02         39.44         2.61 o                         
  -2  13   3        130.73        124.25         3.57 o                         
  -1  13   3        500.71        512.74        12.62 o                         
   0  13   3        743.06        793.06        12.49 o                         
   1  13   3         26.36         31.06         2.23 o                         
   2  13   3          0.01          0.81         2.19 o                         
   3  13   3         26.90         37.68         4.79 o                         
   4  13   3       1002.31       1018.82        23.11 o                         
   5  13   3        550.73        563.90        13.55 o                         
   6  13   3         23.39         16.21         4.86 o                         
   7  13   3          3.30          3.26         4.27 o                         
  -8  14   3          2.86          2.85         3.80 o                         
  -7  14   3        107.31         84.71         8.61 o                         
  -6  14   3        256.18        240.32        10.51 o                         
  -5  14   3         20.37         26.77         5.20 o                         
  -4  14   3        219.93        196.39         6.35 o                         
  -3  14   3        341.35        327.58         6.68 o                         
  -2  14   3         20.40         18.55         2.88 o                         
  -1  14   3         77.24         78.60         3.97 o                         
   0  14   3        445.50        505.17         7.76 o                         
   1  14   3        413.80        417.96         7.64 o                         
   2  14   3        283.78        322.56         6.12 o                         
   3  14   3        225.95        229.12         6.56 o                         
   4  14   3         19.79         15.18         3.67 o                         
   5  14   3         33.53         43.88         3.74 o                         
   6  14   3         11.62         10.86         4.46 o                         
   7  14   3        241.24        249.69         9.51 o                         
  -7  15   3          0.00          4.15         2.53 o                         
  -6  15   3          5.59         10.90         3.72 o                         
  -5  15   3          0.79          1.27         3.81 o                         
  -4  15   3        206.51        203.94         7.06 o                         
  -3  15   3          3.43          3.94         2.72 o                         
  -2  15   3         33.98         29.07         3.07 o                         
  -1  15   3        585.99        590.07        10.54 o                         
   0  15   3         61.11         40.59         2.15 o                         
   1  15   3        296.69        315.54         5.99 o                         
   2  15   3        407.84        440.51        10.04 o                         
   3  15   3        439.05        477.52        12.17 o                         
   4  15   3         84.13        102.31         5.50 o                         
   5  15   3          5.68         15.68         3.76 o                         
   6  15   3         39.37         40.01         5.65 o                         
   7  15   3        173.06        140.33         6.28 o                         
  -7  16   3          1.16         -2.42         4.10 o                         
  -6  16   3        428.95        459.28        14.11 o                         
  -5  16   3         20.86         27.05         5.07 o                         
  -4  16   3          1.38          3.75         3.34 o                         
  -3  16   3         28.54         39.42         4.66 o                         
  -2  16   3          0.70          2.85         2.66 o                         
  -1  16   3        683.16        629.81        11.24 o                         
   0  16   3        274.77        321.86         6.04 o                         
   1  16   3          0.10          2.67         2.42 o                         
   2  16   3        212.27        230.47         5.86 o                         
   3  16   3          0.23          3.00         2.78 o                         
   4  16   3        149.63        152.92         4.92 o                         
   5  16   3         14.09          9.44         2.78 o                         
   6  16   3        149.57        161.99         7.28 o                         
   7  16   3          8.51          5.01         2.69 o                         
  -7  17   3         39.67         31.80         2.98 o                         
  -6  17   3         14.95         26.19         3.71 o                         
  -5  17   3        101.27        101.84         7.49 o                         
  -4  17   3          8.81         11.25         3.06 o                         
  -3  17   3         14.52          6.81         2.65 o                         
  -2  17   3        188.64        188.41         4.94 o                         
  -1  17   3       1187.38       1219.81        17.52 o                         
   0  17   3       1316.01       1430.22        20.51 o                         
   1  17   3        231.28        293.09         6.22 o                         
   2  17   3         29.95         32.46         2.87 o                         
   3  17   3         11.01         23.29         3.06 o                         
   4  17   3         42.04         57.73         4.14 o                         
   5  17   3          0.00         -2.68         3.45 o                         
   6  17   3        101.60         93.96         6.62 o                         
   7  17   3         19.61         17.12         3.22 o                         
  -7  18   3         67.09         40.83         3.51 o                         
  -6  18   3        159.95        133.06         4.76 o                         
  -5  18   3         73.15         65.32         7.69 o                         
  -4  18   3          4.68          4.94         3.38 o                         
  -3  18   3          0.43          5.84         3.08 o                         
  -2  18   3          8.39          7.23         2.59 o                         
  -1  18   3       1543.24       1527.29        23.12 o                         
   0  18   3        458.07        483.24        11.38 o                         
   1  18   3        426.73        419.28         8.96 o                         
   2  18   3        186.72        209.86         5.30 o                         
   3  18   3          0.30          4.38         2.73 o                         
   4  18   3        108.35        102.80         4.70 o                         
   5  18   3          2.90          4.23         3.99 o                         
   6  18   3        142.26        130.25         8.88 o                         
  -6  19   3         21.23         23.15         3.07 o                         
  -5  19   3         21.43         29.53         3.94 o                         
  -4  19   3        122.39        116.85         5.21 o                         
  -3  19   3        296.31        311.48         8.25 o                         
  -2  19   3         14.26         24.03         2.75 o                         
  -1  19   3        144.50        110.52         4.25 o                         
   0  19   3       1343.04       1479.66        23.74 o                         
   1  19   3         72.72         99.28         4.42 o                         
   2  19   3        105.31        111.44         4.80 o                         
   3  19   3         13.07         10.75         3.26 o                         
   4  19   3         85.60         91.81         4.77 o                         
   5  19   3         16.79         26.25         3.41 o                         
   6  19   3         43.84         33.55         4.54 o                         
  -6  20   3          6.05          7.45         4.07 o                         
  -5  20   3         71.92         55.40         4.04 o                         
  -4  20   3         30.86         41.85         3.60 o                         
  -3  20   3         76.42         70.43         3.88 o                         
  -2  20   3        117.32        140.89         4.73 o                         
  -1  20   3        343.99        313.90         9.81 o                         
   0  20   3          0.72         -0.46         2.32 o                         
   1  20   3        519.75        527.09        11.03 o                         
   2  20   3          0.47          3.24         2.97 o                         
   3  20   3         33.88         31.97         3.36 o                         
   4  20   3         12.97         13.91         3.00 o                         
   5  20   3          0.00         -2.76         2.76 o                         
  -5  21   3         20.11         21.24         3.38 o                         
  -4  21   3        324.31        331.06        22.33 o                         
  -3  21   3         11.16          6.15         2.98 o                         
  -2  21   3         17.67         26.44         3.07 o                         
  -1  21   3         15.26         20.58         3.00 o                         
   0  21   3        405.33        396.31         9.34 o                         
   1  21   3         23.01         34.73         3.84 o                         
   2  21   3          0.00          1.27         2.72 o                         
   3  21   3         58.59         66.24         6.88 o                         
   4  21   3         25.73         24.40         2.86 o                         
   5  21   3         30.85         24.58         2.53 o                         
  -5  22   3         15.10         13.47         3.01 o                         
  -4  22   3         42.21         39.36         4.24 o                         
  -3  22   3          9.52         12.13         3.40 o                         
  -2  22   3        136.00        123.22         5.74 o                         
  -1  22   3        102.26         92.70         4.49 o                         
   0  22   3         13.17         18.20         2.85 o                         
   1  22   3        369.51        437.05        11.02 o                         
   2  22   3         32.67         38.59         4.41 o                         
   3  22   3         49.38         39.84         4.46 o                         
   4  22   3         68.98         71.43         3.74 o                         
  -4  23   3          8.98          9.46         4.65 o                         
  -3  23   3          9.71         14.02         3.90 o                         
  -2  23   3         24.41         13.48         4.04 o                         
  -1  23   3         57.84         66.92         6.16 o                         
   0  23   3         16.22         27.98         3.28 o                         
   1  23   3         11.91          5.73         3.21 o                         
   2  23   3         34.11         26.23         3.44 o                         
   3  23   3          2.21          8.16         3.29 o                         
   4  23   3         10.88         13.27         2.57 o                         
  -4  24   3         99.23         62.62         5.13 o                         
  -3  24   3         37.70         37.99         5.60 o                         
  -2  24   3         29.01         19.18         3.72 o                         
  -1  24   3         85.31         80.37         4.47 o                         
   0  24   3          1.55         13.70         3.15 o                         
   1  24   3          7.49         10.93         5.15 o                         
   2  24   3          7.70          6.40         2.60 o                         
   3  24   3          0.00         -0.19         2.61 o                         
  -3  25   3          3.90          8.88         3.54 o                         
  -2  25   3          1.46          1.59         4.33 o                         
  -1  25   3        192.80        178.62         7.27 o                         
   0  25   3          6.51          5.96         3.25 o                         
   1  25   3         11.20         11.20         4.33 o                         
   0  26   3         25.08         19.02         3.33 o                         
   1  26   3         57.35         52.68         4.28 o                         
  -9   0   4        362.78        459.38        27.42 o                         
  -8   0   4        208.94        213.91        31.26 o                         
  -7   0   4       1017.20       1037.00        36.36 o                         
  -6   0   4       4232.50       4371.74        88.67 o                         
  -5   0   4         25.53         41.07         5.18 o                         
  -4   0   4        303.53        246.88        17.23 o                         
  -3   0   4        109.24         93.16         9.93 o                         
  -2   0   4       6737.66       6931.30       159.27 o                         
  -1   0   4       1440.62       1412.09        59.08 o                         
   0   0   4       1411.63       1146.06        34.65 o                         
   1   0   4       4621.60       4717.02       189.54 o                         
   2   0   4       1351.66       1389.45        47.53 o                         
   3   0   4       1365.16       1227.41        56.07 o                         
   4   0   4         71.04         53.12         4.75 o                         
   5   0   4        452.28        465.18        14.70 o                         
   6   0   4         74.23         61.01         4.87 o                         
   7   0   4        248.24        280.38         9.72 o                         
   8   0   4        135.14        108.38         8.72 o                         
   9   0   4         13.36         11.78         3.01 o                         
  -9   1   4          7.52         15.34         3.80 o                         
  -8   1   4          2.21          0.14         3.32 o                         
  -7   1   4        422.93        463.13        14.07 o                         
  -6   1   4          8.61         19.83         3.76 o                         
  -5   1   4          0.09         -1.73         3.25 o                         
  -4   1   4        567.72        567.15        29.86 o                         
  -3   1   4        537.35        584.27        29.33 o                         
  -2   1   4        104.11         88.40         4.49 o                         
  -1   1   4        747.61        869.75        26.75 o                         
   0   1   4         31.35         32.59         5.28 o                         
   1   1   4       1054.30       1005.21        44.33 o                         
   2   1   4        475.73        429.55        16.40 o                         
   3   1   4         89.97         78.10        10.94 o                         
   4   1   4        852.46        901.95        23.87 o                         
   5   1   4         87.63         95.90         7.03 o                         
   6   1   4         22.50         33.35         4.31 o                         
   7   1   4         57.68         55.36         4.12 o                         
   8   1   4          1.05         -0.71         3.51 o                         
   9   1   4          6.18          2.38         2.80 o                         
  -9   2   4         25.40         31.52         3.42 o                         
  -8   2   4        128.30        144.24         6.23 o                         
  -7   2   4        133.35        125.44         5.65 o                         
  -6   2   4        155.56        148.58         6.26 o                         
  -5   2   4        643.68        622.43        17.29 o                         
  -4   2   4        636.74        753.95        37.52 o                         
  -3   2   4        442.76        416.76        22.67 o                         
  -2   2   4        262.11        212.89        10.15 o                         
  -1   2   4       1271.68       1170.80        28.78 o                         
   0   2   4       3221.51       3150.30       105.79 o                         
   1   2   4         88.49        159.26        11.57 o                         
   2   2   4        411.63        455.57        23.17 o                         
   3   2   4        100.72        102.72        12.00 o                         
   4   2   4         98.23        123.74         4.88 o                         
   5   2   4        239.75        239.70         6.77 o                         
   6   2   4         17.93         25.62         3.92 o                         
   7   2   4          0.08          3.51         3.55 o                         
   8   2   4         56.96         61.93         6.71 o                         
   9   2   4          3.34          1.96         2.75 o                         
  -9   3   4          0.47          3.08         2.04 o                         
  -8   3   4          3.45         10.26         3.02 o                         
  -7   3   4        298.90        340.52         9.35 o                         
  -6   3   4         14.53         16.29         3.01 o                         
  -5   3   4        225.89        202.59        13.54 o                         
  -4   3   4       4749.68       4547.82       106.80 o                         
  -3   3   4       1915.48       1889.09        56.72 o                         
  -2   3   4       5667.68       5586.41       156.98 o                         
  -1   3   4        212.02        248.80         7.12 o                         
   0   3   4       1722.49       1633.32        39.45 o                         
   1   3   4       1510.69       1446.33        43.55 o                         
   2   3   4       2973.86       3219.14        66.21 o                         
   3   3   4        253.61        232.01        12.09 o                         
   4   3   4         85.38         88.72         3.92 o                         
   5   3   4         99.57         99.49         3.80 o                         
   6   3   4       1343.65       1471.63        24.79 o                         
   7   3   4        112.62        128.20         4.89 o                         
   8   3   4         36.61         38.89         5.71 o                         
  -9   4   4          1.76          1.27         1.99 o                         
  -8   4   4          5.25          5.50         2.91 o                         
  -7   4   4         25.02         26.87         3.90 o                         
  -6   4   4          0.14          8.70         2.92 o                         
  -5   4   4          5.51         11.51         3.05 o                         
  -4   4   4       4248.83       4128.63        97.67 o                         
  -3   4   4        625.47        690.56        23.69 o                         
  -2   4   4       1549.94       1709.04        50.50 o                         
  -1   4   4        187.56        181.47         7.94 o                         
   0   4   4        278.93        289.58        11.25 o                         
   1   4   4       1153.61       1185.51        41.43 o                         
   2   4   4        560.77        617.65        15.40 o                         
   3   4   4        210.64        222.95        11.94 o                         
   4   4   4        155.03        140.48         4.33 o                         
   5   4   4          1.54          3.05         2.47 o                         
   6   4   4        620.05        689.27        13.15 o                         
   7   4   4        102.41         95.54         4.31 o                         
   8   4   4         74.36         82.17         9.70 o                         
  -9   5   4          1.54          3.60         2.31 o                         
  -8   5   4          0.20         -1.89         2.85 o                         
  -7   5   4          0.82          5.10         3.01 o                         
  -6   5   4       1085.91       1129.16        21.92 o                         
  -5   5   4         46.02         49.96         4.03 o                         
  -4   5   4       1403.47       1411.10        31.49 o                         
  -3   5   4          6.16         25.42         4.37 o                         
  -2   5   4       3948.56       3968.67       158.16 o                         
  -1   5   4        354.22        366.93        13.81 o                         
   0   5   4       3762.48       3864.61       109.87 o                         
   1   5   4         91.45        117.13         7.13 o                         
   2   5   4        828.89        934.41        30.53 o                         
   3   5   4       1256.65       1373.79        72.82 o                         
   4   5   4       1212.54       1264.26        19.27 o                         
   5   5   4        268.37        274.85         5.71 o                         
   6   5   4        433.32        436.91         8.53 o                         
   7   5   4         76.74         79.26         4.40 o                         
   8   5   4        119.98        110.41         7.40 o                         
  -9   6   4         21.80         18.86         2.30 o                         
  -8   6   4         25.10         35.74         5.95 o                         
  -7   6   4         30.66         28.30         3.36 o                         
  -6   6   4        192.84        191.59         7.38 o                         
  -5   6   4        393.31        429.67        10.38 o                         
  -4   6   4       1954.60       1998.64        37.39 o                         
  -3   6   4       2205.14       2256.50        54.65 o                         
  -2   6   4         34.70         49.14         5.23 o                         
  -1   6   4       3838.27       4010.14        72.20 o                         
   0   6   4       2505.37       2662.69        62.77 o                         
   1   6   4       2205.22       2671.88        77.49 o                         
   2   6   4         21.23         21.30         6.45 o                         
   3   6   4         71.29         67.42         5.39 o                         
   4   6   4         63.43         52.27         2.76 o                         
   5   6   4        441.03        443.50         7.89 o                         
   6   6   4        555.86        570.13         9.58 o                         
   7   6   4         22.48         26.15         3.38 o                         
   8   6   4        290.35        227.91        12.84 o                         
  -9   7   4          4.75          6.25         2.26 o                         
  -8   7   4         72.87         76.95         4.68 o                         
  -7   7   4          2.30          5.22         3.22 o                         
  -6   7   4         77.79         75.12         4.89 o                         
  -5   7   4         10.04         10.40         2.71 o                         
  -4   7   4        130.44        108.06         3.71 o                         
  -3   7   4        799.01        925.76        30.88 o                         
  -2   7   4        709.52        735.04        25.16 o                         
  -1   7   4       3151.15       3265.21        59.13 o                         
   0   7   4        251.31        261.18         8.81 o                         
   1   7   4        770.48        867.49        22.82 o                         
   2   7   4        509.87        506.49        26.05 o                         
   3   7   4       1253.56       1354.42        29.19 o                         
   4   7   4        283.98        258.52         5.19 o                         
   5   7   4        702.65        698.44        11.24 o                         
   6   7   4          4.90          6.09         2.34 o                         
   7   7   4         32.44         32.51         3.70 o                         
   8   7   4        134.22        116.68        16.54 o                         
  -9   8   4          0.15         -1.56         2.93 o                         
  -8   8   4         58.44         74.80         5.64 o                         
  -7   8   4          0.13          3.57         3.54 o                         
  -6   8   4          0.41          2.34         2.62 o                         
  -5   8   4          2.70         -2.50         2.63 o                         
  -4   8   4        306.69        309.15         7.60 o                         
  -3   8   4        847.69        875.95        23.38 o                         
  -2   8   4         15.30          8.20         4.94 o                         
  -1   8   4         12.70         20.70         2.93 o                         
   0   8   4       8674.29       9201.63       182.40 o                         
   1   8   4        109.95        115.89         6.07 o                         
   2   8   4       1209.19       1195.39        29.33 o                         
   3   8   4        558.93        556.26        14.82 o                         
   4   8   4       1816.44       1897.78        28.13 o                         
   5   8   4        160.79        168.19         3.99 o                         
   6   8   4         67.13         57.75         3.06 o                         
   7   8   4         13.22          9.68         3.83 o                         
   8   8   4         94.43         68.57         8.53 o                         
  -9   9   4         60.51         40.84         3.41 o                         
  -8   9   4         17.72         22.20         4.44 o                         
  -7   9   4          5.59          7.02         3.08 o                         
  -6   9   4         19.47         17.17         2.92 o                         
  -5   9   4        102.12         93.03         4.24 o                         
  -4   9   4        221.77        222.13         7.96 o                         
  -3   9   4          0.84          6.23         2.66 o                         
  -2   9   4       1971.43       1960.94        59.86 o                         
  -1   9   4         61.67         45.12         4.49 o                         
   0   9   4        477.11        483.04        10.54 o                         
   1   9   4       6065.35       6836.97       275.31 o                         
   2   9   4        377.32        397.62         8.96 o                         
   3   9   4       1105.01       1147.19        28.35 o                         
   4   9   4        249.03        236.47         5.77 o                         
   5   9   4         28.61         35.52         2.39 o                         
   6   9   4          0.57         -1.37         2.65 o                         
   7   9   4          4.96          4.17         5.50 o                         
   8   9   4         39.70         24.73         7.61 o                         
  -8  10   4         31.57         28.41         4.08 o                         
  -7  10   4         12.33          7.65         3.37 o                         
  -6  10   4         42.09         45.86         4.75 o                         
  -5  10   4         67.08         48.46         5.11 o                         
  -4  10   4         60.04         58.00         2.72 o                         
  -3  10   4        315.52        344.43         9.40 o                         
  -2  10   4        778.35        710.44        14.85 o                         
  -1  10   4        119.28        114.75         6.95 o                         
   0  10   4       1187.59       1185.03        29.48 o                         
   1  10   4        190.47        216.45         6.11 o                         
   2  10   4          1.40          2.05         2.92 o                         
   3  10   4       1022.03       1066.87        26.68 o                         
   4  10   4        402.96        374.09         9.95 o                         
   5  10   4         36.05         34.43         4.34 o                         
   6  10   4         21.63         23.32         3.51 o                         
   7  10   4         16.95         20.02         3.47 o                         
   8  10   4         59.16         38.83        16.38 o                         
  -8  11   4          1.03          1.48         3.77 o                         
  -7  11   4          6.47          6.58         4.48 o                         
  -6  11   4         23.89         17.81         3.97 o                         
  -5  11   4         15.74          8.62         3.22 o                         
  -4  11   4        619.75        603.69        13.09 o                         
  -3  11   4          8.59          9.35         2.27 o                         
  -2  11   4        116.77        133.10         4.32 o                         
  -1  11   4        354.49        372.54        16.68 o                         
   0  11   4        929.96        868.58        28.14 o                         
   1  11   4        200.19        178.21         6.02 o                         
   2  11   4         27.50         48.80         3.86 o                         
   3  11   4          3.97          1.24         3.04 o                         
   4  11   4        126.34        124.07         4.78 o                         
   5  11   4         70.95         68.38         3.86 o                         
   6  11   4         18.65         28.54         4.21 o                         
   7  11   4         36.53         38.03         3.68 o                         
   8  11   4         29.09         21.93         7.69 o                         
  -8  12   4         14.76         15.08         3.55 o                         
  -7  12   4         46.70         49.30         7.87 o                         
  -6  12   4          8.20          7.12         4.00 o                         
  -5  12   4          0.53          0.60         3.13 o                         
  -4  12   4         44.60         32.93         2.95 o                         
  -3  12   4         49.62         48.93         2.74 o                         
  -2  12   4        525.42        547.77         8.82 o                         
  -1  12   4       1531.63       1540.43        31.01 o                         
   0  12   4          9.25          5.32         4.05 o                         
   1  12   4        319.85        352.28         7.11 o                         
   2  12   4        154.96        167.38         6.23 o                         
   3  12   4        248.02        198.81         7.72 o                         
   4  12   4        318.63        309.31         8.87 o                         
   5  12   4        864.60        832.16        18.78 o                         
   6  12   4         89.95         83.36         6.74 o                         
   7  12   4         65.54         76.02         5.06 o                         
  -8  13   4         32.24         30.61         4.36 o                         
  -7  13   4        142.72        134.56        25.10 o                         
  -6  13   4          8.02          4.04         4.58 o                         
  -5  13   4         56.36         65.40         5.63 o                         
  -4  13   4        328.31        316.61         8.44 o                         
  -3  13   4        220.09        209.40         5.62 o                         
  -2  13   4       1298.40       1302.45        17.71 o                         
  -1  13   4         32.47         23.58         2.30 o                         
   0  13   4          2.12          6.80         3.14 o                         
   1  13   4       1027.84       1140.38        20.41 o                         
   2  13   4        169.11        183.32         5.40 o                         
   3  13   4         17.19         17.55         3.89 o                         
   4  13   4         75.78         89.00         4.75 o                         
   5  13   4          9.28         17.08         3.45 o                         
   6  13   4        158.59        175.59        12.05 o                         
   7  13   4         36.04         26.30         6.71 o                         
  -8  14   4         27.18         14.80         4.07 o                         
  -7  14   4        428.21        399.84        10.96 o                         
  -6  14   4         39.07         32.84         4.29 o                         
  -5  14   4          6.49         14.71         4.47 o                         
  -4  14   4         81.64         89.83         3.93 o                         
  -3  14   4         46.29         48.99         2.94 o                         
  -2  14   4         62.80         72.85         2.80 o                         
  -1  14   4        420.72        414.71         7.51 o                         
   0  14   4         12.68         11.72         2.25 o                         
   1  14   4        358.90        405.32         7.63 o                         
   2  14   4        197.41        208.62         6.84 o                         
   3  14   4         25.22         26.02         5.06 o                         
   4  14   4          8.42         10.15         3.03 o                         
   5  14   4         85.93         83.36         6.10 o                         
   6  14   4        270.98        290.29        21.06 o                         
   7  14   4         42.00         28.33        11.63 o                         
  -7  15   4          9.65          9.65         2.55 o                         
  -6  15   4         18.57         13.71         3.18 o                         
  -5  15   4          5.29          2.99         4.54 o                         
  -4  15   4         45.75         53.86         3.35 o                         
  -3  15   4         27.88         22.06         2.63 o                         
  -2  15   4       1529.56       1533.58        29.97 o                         
  -1  15   4        101.47        103.14         3.72 o                         
   0  15   4        152.13        153.56         4.66 o                         
   1  15   4        322.49        352.40         7.52 o                         
   2  15   4        449.84        498.03        10.20 o                         
   3  15   4         84.25         88.82         4.94 o                         
   4  15   4         11.63         13.71         3.21 o                         
   5  15   4         58.89         62.61         3.64 o                         
   6  15   4         25.00         26.00         6.39 o                         
   7  15   4         19.12         14.09         3.73 o                         
  -7  16   4        180.85        153.09        13.47 o                         
  -6  16   4         78.09         86.39         4.27 o                         
  -5  16   4          0.01          2.46         3.70 o                         
  -4  16   4         16.04         17.30         2.91 o                         
  -3  16   4          0.04         -1.53         2.46 o                         
  -2  16   4        130.43        146.15         5.01 o                         
  -1  16   4        121.95        132.32         3.74 o                         
   0  16   4          3.55          7.88         2.38 o                         
   1  16   4         93.48        109.35         4.17 o                         
   2  16   4         38.08         35.50         2.88 o                         
   3  16   4         82.89        106.61         6.73 o                         
   4  16   4          0.17          0.13         2.99 o                         
   5  16   4          5.50          3.40         2.63 o                         
   6  16   4          0.01          6.41         3.69 o                         
  -7  17   4        274.72        244.03         9.99 o                         
  -6  17   4         23.94         23.10         3.74 o                         
  -5  17   4          5.82          9.06         3.56 o                         
  -4  17   4         48.34         43.32         3.20 o                         
  -3  17   4         57.53         53.50         4.08 o                         
  -2  17   4         38.17         38.78         3.43 o                         
  -1  17   4        209.00        209.44         5.10 o                         
   0  17   4         53.28         45.42         2.72 o                         
   1  17   4       1546.43       1634.81        26.62 o                         
   2  17   4        137.54        140.50         4.41 o                         
   3  17   4         19.91         20.13         4.64 o                         
   4  17   4         58.24         66.35         3.85 o                         
   5  17   4         42.65         29.22         4.61 o                         
   6  17   4          1.36          0.64         2.39 o                         
  -7  18   4         43.44         33.61         4.81 o                         
  -6  18   4         31.31         30.33         2.92 o                         
  -5  18   4          1.09         -0.99         3.77 o                         
  -4  18   4         28.82         27.92         4.28 o                         
  -3  18   4          0.10          7.38         3.06 o                         
  -2  18   4        588.45        567.39        10.21 o                         
  -1  18   4        134.27        136.34         3.95 o                         
   0  18   4         25.51         39.42         2.82 o                         
   1  18   4        202.67        254.30         6.24 o                         
   2  18   4        539.69        559.31        11.20 o                         
   3  18   4         16.14         20.93         3.09 o                         
   4  18   4         75.31         81.83         5.20 o                         
   5  18   4         60.77         55.86         4.97 o                         
   6  18   4         31.40         18.17         3.10 o                         
  -6  19   4          9.53          4.77         3.15 o                         
  -5  19   4         60.12         59.36         5.60 o                         
  -4  19   4        127.29        114.93         5.88 o                         
  -3  19   4         16.53          9.26         2.95 o                         
  -2  19   4        121.88        117.39         3.95 o                         
  -1  19   4        302.30        293.58         7.67 o                         
   0  19   4         10.12         12.97         2.61 o                         
   1  19   4       2823.68       3136.21        48.19 o                         
   2  19   4        403.67        525.56         9.76 o                         
   3  19   4        333.59        398.50         9.24 o                         
   4  19   4         57.84         58.93         4.89 o                         
   5  19   4         44.92         47.41         3.55 o                         
  -6  20   4         43.65         35.35         4.97 o                         
  -5  20   4        136.20        138.02         5.57 o                         
  -4  20   4          2.18          7.69         4.22 o                         
  -3  20   4         15.14         26.89         3.06 o                         
  -2  20   4          0.82          1.00         2.26 o                         
  -1  20   4         50.53         39.22         2.90 o                         
   0  20   4        359.65        368.16         8.16 o                         
   1  20   4         84.26        109.42         4.58 o                         
   2  20   4        417.14        468.14        12.17 o                         
   3  20   4        300.14        323.75         8.03 o                         
   4  20   4         19.25         28.57         3.00 o                         
   5  20   4         35.61         38.49         3.05 o                         
  -5  21   4         93.71         79.04         5.82 o                         
  -4  21   4         31.18         30.79         4.30 o                         
  -3  21   4         34.28         43.45         5.21 o                         
  -2  21   4          5.32          6.93         2.75 o                         
  -1  21   4        200.22        181.32         7.20 o                         
   0  21   4          2.46          1.95         2.85 o                         
   1  21   4        137.98        132.43         4.82 o                         
   2  21   4         24.87         27.92         3.01 o                         
   3  21   4        231.03        271.95         9.91 o                         
   4  21   4         40.18         52.53         3.02 o                         
  -5  22   4         17.63         12.42         2.20 o                         
  -4  22   4         66.44         46.61         6.08 o                         
  -3  22   4         28.03         39.25         4.73 o                         
  -2  22   4        164.75        151.20         6.35 o                         
  -1  22   4         90.61        106.47         6.84 o                         
   0  22   4         34.72         47.45         3.66 o                         
   1  22   4         16.52         32.50         3.07 o                         
   2  22   4         81.34        109.64         6.89 o                         
   3  22   4        177.92        178.30        12.79 o                         
   4  22   4          3.97          0.95         4.33 o                         
  -4  23   4         12.96         11.26         7.71 o                         
  -3  23   4          0.70          2.03         3.44 o                         
  -2  23   4          0.20          4.45         4.36 o                         
  -1  23   4        125.36        120.53         9.72 o                         
   0  23   4          8.35          6.66         4.16 o                         
   1  23   4         58.79         57.06         6.08 o                         
   2  23   4          0.59          4.23         3.57 o                         
   3  23   4         47.83         38.36         5.13 o                         
  -3  24   4         51.25         36.46         4.91 o                         
  -2  24   4          2.24         -2.11         4.76 o                         
  -1  24   4          7.53          6.75         2.92 o                         
   0  24   4          9.72         16.07         3.06 o                         
   1  24   4         10.56         10.67         3.27 o                         
   2  24   4         23.55         19.61         3.25 o                         
   3  24   4         35.47         36.99         3.80 o                         
  -2  25   4         23.35         26.58         4.54 o                         
  -1  25   4         46.35         44.99         3.68 o                         
   0  25   4         34.36         36.41         4.91 o                         
   2  25   4          4.41          4.86         2.80 o                         
  -9   1   5        143.00        164.38         6.87 o                         
  -8   1   5         30.89         40.13         5.12 o                         
  -7   1   5         17.44         22.05         3.53 o                         
  -6   1   5        175.81        210.31         7.06 o                         
  -5   1   5        254.57        273.15         9.22 o                         
  -4   1   5       1170.37       1214.25        56.17 o                         
  -3   1   5          4.29          3.41         5.52 o                         
  -2   1   5       6173.83       6178.94       142.99 o                         
  -1   1   5       4614.96       4579.46       130.14 o                         
   0   1   5        460.35        388.17        14.72 o                         
   1   1   5         20.51         14.64         7.24 o                         
   2   1   5        401.08        366.14        21.98 o                         
   3   1   5        173.47        185.86         9.48 o                         
   4   1   5        264.73        218.10        10.47 o                         
   5   1   5        476.52        509.95        18.68 o                         
   6   1   5        255.23        285.89        10.24 o                         
   7   1   5          0.13          3.03         3.04 o                         
   8   1   5          4.39          1.08         3.12 o                         
  -9   2   5          1.47          3.40         2.12 o                         
  -8   2   5          7.05          7.84         2.96 o                         
  -7   2   5        667.37        737.49        14.52 o                         
  -6   2   5          2.12          5.89         3.01 o                         
  -5   2   5         38.19         29.49         3.96 o                         
  -4   2   5         39.71         76.04        10.89 o                         
  -3   2   5       2004.84       2072.77        50.70 o                         
  -2   2   5       3277.66       3126.08        74.01 o                         
  -1   2   5        124.43        129.86         6.16 o                         
   0   2   5          1.65         14.03         4.72 o                         
   1   2   5       1647.47       1830.81        77.84 o                         
   2   2   5        161.34        183.47        14.53 o                         
   3   2   5        111.96        114.21         5.79 o                         
   4   2   5        131.55        120.74         4.82 o                         
   5   2   5        372.21        372.41        11.64 o                         
   6   2   5        211.85        213.34         8.34 o                         
   7   2   5         80.44         71.96         4.85 o                         
   8   2   5         37.93         32.88         4.62 o                         
  -9   3   5         16.19         17.22         2.54 o                         
  -8   3   5        159.20        174.13         5.88 o                         
  -7   3   5          3.33          4.25         3.05 o                         
  -6   3   5         81.98         88.41         4.18 o                         
  -5   3   5          7.93         13.94         3.50 o                         
  -4   3   5        116.27        170.41        10.65 o                         
  -3   3   5        242.00        225.00        16.86 o                         
  -2   3   5        437.89        464.46        12.14 o                         
  -1   3   5       1444.10       1433.38        24.98 o                         
   0   3   5        896.99        980.58        25.39 o                         
   1   3   5        307.44        388.01        15.23 o                         
   2   3   5        534.92        506.07        19.52 o                         
   3   3   5        109.51        115.91         5.34 o                         
   4   3   5        134.48        138.77         5.61 o                         
   5   3   5         81.91         67.02         4.11 o                         
   6   3   5         32.57         34.17         3.45 o                         
   7   3   5          8.16          3.82         2.96 o                         
   8   3   5         54.73         24.82         3.43 o                         
  -9   4   5         11.69          7.83         2.37 o                         
  -8   4   5          1.28          2.81         3.38 o                         
  -7   4   5        443.29        446.83         9.16 o                         
  -6   4   5        406.75        418.15        10.50 o                         
  -5   4   5        814.61        836.69        20.04 o                         
  -4   4   5        542.99        565.17        14.46 o                         
  -3   4   5        619.23        708.92        24.15 o                         
  -2   4   5       5022.52       5131.39       102.92 o                         
  -1   4   5        872.31        937.01        20.64 o                         
   0   4   5       1131.46       1212.39        30.72 o                         
   1   4   5        289.61        310.38        13.04 o                         
   2   4   5          0.36          6.61         5.24 o                         
   3   4   5          0.35          4.23         2.72 o                         
   4   4   5         89.22         98.88         3.79 o                         
   5   4   5       1501.08       1534.30        23.56 o                         
   6   4   5        985.34       1076.43        21.31 o                         
   7   4   5         37.53         37.99         4.02 o                         
   8   4   5        296.82        262.04        13.32 o                         
  -9   5   5         42.00         46.29         2.88 o                         
  -8   5   5          4.03          4.40         3.36 o                         
  -7   5   5         33.26         44.13         3.76 o                         
  -6   5   5        201.17        202.36         6.14 o                         
  -5   5   5          7.77          9.11         3.01 o                         
  -4   5   5        361.02        474.15        11.57 o                         
  -3   5   5        244.27        280.41        12.07 o                         
  -2   5   5       1764.45       1813.43        54.56 o                         
  -1   5   5        675.30        671.25        16.16 o                         
   0   5   5       2183.17       2752.94        80.02 o                         
   1   5   5       1470.31       1643.51        50.01 o                         
   2   5   5        699.38        738.45        25.95 o                         
   3   5   5          0.22          1.04         2.68 o                         
   4   5   5        294.94        318.44         6.49 o                         
   5   5   5          2.39          8.19         2.55 o                         
   6   5   5        159.59        137.59         5.09 o                         
   7   5   5         64.91         68.63         4.55 o                         
   8   5   5        359.64        290.84        14.32 o                         
  -9   6   5         24.19         27.42         3.61 o                         
  -8   6   5          0.09          2.67         3.32 o                         
  -7   6   5         59.97         49.02         5.20 o                         
  -6   6   5         85.50         89.48         4.33 o                         
  -5   6   5         35.75         29.22         3.36 o                         
  -4   6   5          4.81          8.94         3.07 o                         
  -3   6   5        232.64        202.91        12.73 o                         
  -2   6   5          0.01          6.13         4.28 o                         
  -1   6   5        422.61        400.36        10.92 o                         
   0   6   5       3476.92       3731.29       107.11 o                         
   1   6   5         72.70        125.57         8.11 o                         
   2   6   5         75.93         46.03         8.08 o                         
   3   6   5        258.71        248.02         5.69 o                         
   4   6   5        409.91        397.92         8.29 o                         
   5   6   5         59.74         72.88         3.34 o                         
   6   6   5        408.20        468.66        11.72 o                         
   7   6   5         77.81         69.02         5.22 o                         
   8   6   5         87.45         67.39        12.71 o                         
  -9   7   5         77.07         97.07         4.88 o                         
  -8   7   5         75.80         90.45         4.92 o                         
  -7   7   5         51.63         48.60         5.50 o                         
  -6   7   5        132.72        128.26         4.93 o                         
  -5   7   5         13.05         10.01         2.76 o                         
  -4   7   5         10.89          8.20         2.52 o                         
  -3   7   5        577.17        628.36        23.16 o                         
  -2   7   5        668.26        712.62        35.77 o                         
  -1   7   5       1173.84       1219.06        24.04 o                         
   0   7   5       1464.94       1644.84        40.65 o                         
   1   7   5        145.39        196.76        15.30 o                         
   2   7   5          1.32          6.53         2.84 o                         
   3   7   5        259.13        255.09         6.44 o                         
   4   7   5        263.51        285.64         6.59 o                         
   5   7   5          2.12          6.00         2.50 o                         
   6   7   5        238.23        233.12         5.74 o                         
   7   7   5        226.41        233.82        14.11 o                         
   8   7   5        311.63        241.79        56.62 o                         
  -9   8   5         22.40         26.48         3.20 o                         
  -8   8   5          1.08          2.75         3.16 o                         
  -7   8   5         68.91         72.45         5.08 o                         
  -6   8   5          0.03         -0.92         3.13 o                         
  -5   8   5         49.33         38.20         3.49 o                         
  -4   8   5        558.53        556.69        11.22 o                         
  -3   8   5        172.78        124.40         6.57 o                         
  -2   8   5        451.77        412.41        17.11 o                         
  -1   8   5       3112.21       3249.44        54.33 o                         
   0   8   5        304.28        441.05        16.73 o                         
   1   8   5        351.56        459.96        22.67 o                         
   2   8   5        460.50        485.57        10.57 o                         
   3   8   5        761.16        764.16        15.24 o                         
   4   8   5          1.00          7.28         3.09 o                         
   5   8   5        612.74        645.45        12.35 o                         
   6   8   5         12.48         15.56         2.74 o                         
   7   8   5         47.47         45.71         4.89 o                         
   8   8   5        244.31        175.18        49.12 o                         
  -9   9   5          3.52         -0.28         2.59 o                         
  -8   9   5         17.59         22.40         2.89 o                         
  -7   9   5          2.42          9.71         3.59 o                         
  -6   9   5          2.53         -0.49         3.22 o                         
  -5   9   5        123.99        136.97         5.20 o                         
  -4   9   5       1084.85       1007.50        18.56 o                         
  -3   9   5        733.41        695.11        15.19 o                         
  -2   9   5         46.97         48.27         4.74 o                         
  -1   9   5       3883.03       4060.60        67.04 o                         
   0   9   5        643.16        687.62        14.70 o                         
   1   9   5          0.01          5.48         3.16 o                         
   2   9   5        333.86        321.11         7.84 o                         
   3   9   5        249.67        242.17         7.34 o                         
   4   9   5         85.64         81.14         4.25 o                         
   5   9   5        279.18        254.50         7.07 o                         
   6   9   5          6.90          5.78         2.71 o                         
   7   9   5          0.32         -0.14         2.94 o                         
   8   9   5         14.99         15.80         3.70 o                         
  -9  10   5         27.52         29.01         4.33 o                         
  -8  10   5          7.56         12.14         2.96 o                         
  -7  10   5         40.00         32.93         3.96 o                         
  -6  10   5         32.93         34.48         3.58 o                         
  -5  10   5        191.90        168.92         6.94 o                         
  -4  10   5         10.44         13.22         2.43 o                         
  -3  10   5        108.43        107.74         3.76 o                         
  -2  10   5        303.27        251.30         6.83 o                         
  -1  10   5       1363.81       1392.49        22.41 o                         
   0  10   5         18.70         27.26         2.20 o                         
   1  10   5       1583.55       1819.08        55.11 o                         
   2  10   5         22.09         17.95         2.84 o                         
   3  10   5          3.38          6.11         3.07 o                         
   4  10   5        259.41        290.51         6.87 o                         
   5  10   5         73.46         61.00         3.71 o                         
   6  10   5         19.48         35.31         4.19 o                         
   7  10   5         16.76         20.03         3.46 o                         
   8  10   5          3.09          6.76         2.80 o                         
  -8  11   5          6.27          7.21         2.63 o                         
  -7  11   5         84.03         77.94         8.67 o                         
  -6  11   5         32.82         43.26         3.59 o                         
  -5  11   5          2.02         13.60         5.06 o                         
  -4  11   5        423.02        419.13         8.63 o                         
  -3  11   5       1689.20       1744.75        24.52 o                         
  -2  11   5        145.12        116.51         4.21 o                         
  -1  11   5          3.39          2.92         2.19 o                         
   0  11   5       4574.71       4750.60        71.82 o                         
   1  11   5        143.30        171.45         4.99 o                         
   2  11   5          9.27          8.56         3.27 o                         
   3  11   5       1558.18       1646.77        30.93 o                         
   4  11   5        364.23        374.06         9.14 o                         
   5  11   5         49.81         39.59         3.36 o                         
   6  11   5         45.27         57.06         4.61 o                         
   7  11   5         17.56         14.88         2.94 o                         
  -8  12   5         23.92         26.00         7.21 o                         
  -7  12   5        157.81        130.06        15.72 o                         
  -6  12   5         80.74         68.80         4.69 o                         
  -5  12   5         14.79         14.30         3.72 o                         
  -4  12   5          9.17          6.18         2.79 o                         
  -3  12   5        257.58        255.28         5.26 o                         
  -2  12   5         56.46         40.37         2.26 o                         
  -1  12   5        388.87        404.15         8.05 o                         
   0  12   5        742.31        714.28        11.58 o                         
   1  12   5         70.75         76.64         4.06 o                         
   2  12   5        100.43        111.02         5.37 o                         
   3  12   5        818.05        881.29        17.80 o                         
   4  12   5         70.52         74.64         4.19 o                         
   5  12   5         13.30          7.25         2.84 o                         
   6  12   5         99.16        120.12         8.20 o                         
   7  12   5          0.76          1.75         2.54 o                         
  -8  13   5         35.45         27.16         4.70 o                         
  -7  13   5          9.76         14.57         3.44 o                         
  -6  13   5         35.25         47.04        15.01 o                         
  -5  13   5        267.29        286.21        11.81 o                         
  -4  13   5        546.96        480.53         9.70 o                         
  -3  13   5         49.21         49.98         2.73 o                         
  -2  13   5        165.69        165.68         3.84 o                         
  -1  13   5        295.47        299.19         7.84 o                         
   0  13   5        145.09        167.10         4.39 o                         
   1  13   5         29.39         37.05         3.21 o                         
   2  13   5        585.20        587.24        16.86 o                         
   3  13   5        697.23        751.55        14.30 o                         
   4  13   5         20.47         32.48         3.13 o                         
   5  13   5          1.46         -0.73         3.31 o                         
   6  13   5          4.99          1.00         5.89 o                         
   7  13   5          6.03          3.16         2.29 o                         
  -8  14   5        199.55        125.13         7.56 o                         
  -7  14   5        295.81        320.24        11.26 o                         
  -6  14   5         49.01         52.71         4.36 o                         
  -5  14   5       1098.40       1057.64        26.22 o                         
  -4  14   5        926.07        839.88        17.72 o                         
  -3  14   5         70.61         51.23         2.61 o                         
  -2  14   5        197.30        200.00         4.35 o                         
  -1  14   5         91.50         70.82         3.59 o                         
   0  14   5          5.08          7.08         2.44 o                         
   1  14   5          8.10          9.38         3.65 o                         
   2  14   5        307.93        363.46         9.48 o                         
   3  14   5         13.48         11.77         3.57 o                         
   4  14   5         29.73         23.64         2.97 o                         
   5  14   5          2.04          5.67         3.21 o                         
   6  14   5        211.34        236.61         7.67 o                         
   7  14   5         56.99         44.52        20.71 o                         
  -8  15   5         20.82         13.32         3.75 o                         
  -7  15   5         38.32         49.55         4.53 o                         
  -6  15   5         76.89         75.93         4.15 o                         
  -5  15   5        627.13        604.99        16.68 o                         
  -4  15   5          4.33          3.98         2.68 o                         
  -3  15   5        223.17        234.14         5.53 o                         
  -2  15   5         57.01         54.43         2.59 o                         
  -1  15   5          2.84          3.15         2.73 o                         
   0  15   5         66.52         73.13         3.25 o                         
   1  15   5        832.74        873.68        16.52 o                         
   2  15   5          2.14          4.19         3.05 o                         
   3  15   5         59.06         52.45         4.20 o                         
   4  15   5        273.48        274.94         7.30 o                         
   5  15   5          0.35          6.92         3.13 o                         
   6  15   5         98.25        123.91         8.98 o                         
  -7  16   5        157.40        121.92         6.65 o                         
  -6  16   5         50.11         49.30         3.49 o                         
  -5  16   5         31.81         36.11         4.19 o                         
  -4  16   5        192.50        166.31         5.29 o                         
  -3  16   5        117.84        103.18         4.91 o                         
  -2  16   5         23.57         19.75         2.64 o                         
  -1  16   5          3.36          3.80         3.30 o                         
   0  16   5          0.12          0.69         2.44 o                         
   1  16   5         51.09         46.55         3.08 o                         
   2  16   5         67.36         55.22         4.19 o                         
   3  16   5         80.47         92.90         4.98 o                         
   4  16   5          2.93          1.78         3.27 o                         
   5  16   5          4.23          5.86         3.66 o                         
   6  16   5          0.83         10.25         4.81 o                         
  -7  17   5        387.20        280.33        19.02 o                         
  -6  17   5        376.95        372.00        10.73 o                         
  -5  17   5        245.88        241.63         8.56 o                         
  -4  17   5         25.90         23.29         2.99 o                         
  -3  17   5        224.52        233.91         6.57 o                         
  -2  17   5        168.65        154.45         5.09 o                         
  -1  17   5        386.58        410.54        10.25 o                         
   0  17   5        293.34        310.91         6.46 o                         
   1  17   5          1.76          2.28         2.59 o                         
   2  17   5          3.01          7.62         3.10 o                         
   3  17   5        141.06        140.17         4.60 o                         
   4  17   5         93.47         82.35         4.90 o                         
   5  17   5         41.63         39.45         3.64 o                         
   6  17   5         10.22         12.40         2.72 o                         
  -7  18   5         21.11         21.24         4.02 o                         
  -6  18   5         34.22         14.48         5.23 o                         
  -5  18   5          0.19          1.95         3.41 o                         
  -4  18   5          0.89          3.47         3.62 o                         
  -3  18   5         28.58         31.03         4.00 o                         
  -2  18   5        606.36        601.74        16.26 o                         
  -1  18   5          9.67         13.82         2.57 o                         
   0  18   5          1.81          2.98         2.36 o                         
   1  18   5        231.17        204.61         5.50 o                         
   2  18   5         12.15          9.64         3.01 o                         
   3  18   5        686.53        820.15        16.93 o                         
   4  18   5          8.55         11.52         2.62 o                         
   5  18   5          9.54          7.56         3.45 o                         
  -6  19   5          1.85          4.60         4.44 o                         
  -5  19   5          8.98          8.69         3.18 o                         
  -4  19   5          0.57          0.76         4.11 o                         
  -3  19   5          9.34         11.31         3.33 o                         
  -2  19   5        159.52        125.15         4.31 o                         
  -1  19   5          1.93          1.72         2.95 o                         
   0  19   5         52.39         54.30         3.70 o                         
   1  19   5          9.98          6.10         2.73 o                         
   2  19   5        260.76        242.43         6.12 o                         
   3  19   5         34.84         67.30         3.31 o                         
   4  19   5         22.94         32.08         2.63 o                         
   5  19   5         54.31         46.45         5.28 o                         
  -6  20   5          2.49          0.32         3.62 o                         
  -5  20   5          4.58          6.37         2.82 o                         
  -4  20   5          1.90         -2.75         4.04 o                         
  -3  20   5          9.98         10.89         3.12 o                         
  -2  20   5         94.25         84.11         4.65 o                         
  -1  20   5        139.06        145.18         5.02 o                         
   0  20   5         71.70         78.97         3.96 o                         
   1  20   5        415.21        436.60        12.07 o                         
   2  20   5          5.82          4.78         2.99 o                         
   3  20   5        460.05        475.83        12.43 o                         
   4  20   5          4.10          7.82         2.76 o                         
  -5  21   5         14.97         17.06         4.43 o                         
  -4  21   5          5.38          5.08         3.49 o                         
  -3  21   5          5.38          9.60         3.42 o                         
  -2  21   5        115.39        132.13         5.27 o                         
  -1  21   5         25.87         38.30         4.28 o                         
   0  21   5         54.45         58.71         5.22 o                         
   1  21   5          0.18         -2.67         2.92 o                         
   2  21   5          2.11          6.41         2.88 o                         
   3  21   5         38.29         57.72         4.79 o                         
   4  21   5         32.57         28.48         5.02 o                         
  -5  22   5          1.81         -0.37         3.70 o                         
  -4  22   5         75.81         74.85         9.46 o                         
  -3  22   5          3.00          6.98         3.70 o                         
  -2  22   5         27.44         29.76         3.66 o                         
  -1  22   5         37.89         50.56         5.16 o                         
   0  22   5         15.16         14.16         4.13 o                         
   1  22   5         30.07         27.68         3.62 o                         
   2  22   5        385.12        422.18        15.69 o                         
   3  22   5         38.68         48.29         4.03 o                         
  -4  23   5          0.33         -1.32         3.86 o                         
  -3  23   5         31.16         33.20         3.77 o                         
  -2  23   5          0.36          6.24         3.76 o                         
  -1  23   5         32.81         44.39         6.55 o                         
   0  23   5          7.33         16.01         4.03 o                         
   1  23   5         20.43         23.64         3.16 o                         
   2  23   5          3.84          4.32         3.23 o                         
   3  23   5        165.00        130.25         7.34 o                         
  -3  24   5          1.51          1.32         3.22 o                         
  -2  24   5          1.17         -4.28         4.28 o                         
  -1  24   5        105.45        106.68         5.57 o                         
   0  24   5          4.99          9.99         4.60 o                         
   1  24   5          0.00         -2.70         3.62 o                         
   2  24   5          0.57         -1.74         3.33 o                         
  -1  25   5          1.83          3.59         3.43 o                         
   1  25   5         25.49         17.75         3.33 o                         
  -9   0   6        381.03        328.73        15.64 o                         
  -8   0   6        189.14        200.07         9.06 o                         
  -7   0   6        972.35       1131.50        26.71 o                         
  -6   0   6         80.63         97.41         5.92 o                         
  -5   0   6          2.62         16.86         4.78 o                         
  -4   0   6        132.96        120.11        12.26 o                         
  -3   0   6         31.52         49.67         8.56 o                         
  -2   0   6        269.19        275.56        23.46 o                         
  -1   0   6        663.92        783.87        30.20 o                         
   0   0   6       7334.29       7965.36       318.42 o                         
   1   0   6       2775.93       2856.04       119.48 o                         
   2   0   6         71.49         66.90        10.15 o                         
   3   0   6          2.92         -0.11         4.03 o                         
   4   0   6         41.60         49.96         5.66 o                         
   5   0   6        412.06        433.40        16.34 o                         
   6   0   6         51.25         50.57         7.85 o                         
   7   0   6         10.10          9.14         4.02 o                         
   8   0   6         71.75         60.98         5.28 o                         
  -9   1   6         53.42         61.67         5.97 o                         
  -8   1   6          4.26          7.49         3.33 o                         
  -7   1   6         29.38         39.29         3.62 o                         
  -6   1   6        937.14        988.77        19.49 o                         
  -5   1   6        201.23        201.17         8.64 o                         
  -4   1   6        337.06        324.21        22.30 o                         
  -3   1   6       2219.43       2413.70        71.89 o                         
  -2   1   6       3932.80       4203.88        98.95 o                         
  -1   1   6         11.43         21.36         4.39 o                         
   0   1   6       1250.00       1405.11        61.82 o                         
   1   1   6          4.71          5.39         7.13 o                         
   2   1   6          0.10          5.65         7.40 o                         
   3   1   6        982.73       1002.88        30.90 o                         
   4   1   6        223.36        192.23         9.36 o                         
   5   1   6         65.77         78.98         6.93 o                         
   6   1   6         57.28         73.89         7.13 o                         
   7   1   6          2.24         -0.26         3.13 o                         
   8   1   6          1.87         -3.65         3.65 o                         
  -9   2   6        302.54        361.21        12.26 o                         
  -8   2   6        130.64        162.46         6.62 o                         
  -7   2   6         23.61         21.91         4.18 o                         
  -6   2   6        168.31        219.04         7.90 o                         
  -5   2   6         55.87         60.84         3.65 o                         
  -4   2   6        391.58        393.82        12.74 o                         
  -3   2   6       2814.78       2874.86        84.50 o                         
  -2   2   6        803.19        853.85        27.38 o                         
  -1   2   6         12.58          6.56         4.04 o                         
   0   2   6       7607.97       8204.04       327.78 o                         
   1   2   6         12.16         27.05         7.93 o                         
   2   2   6        875.26        913.21        44.76 o                         
   3   2   6        188.78        211.51         6.62 o                         
   4   2   6        332.91        324.42         9.15 o                         
   5   2   6         13.34          9.43         5.27 o                         
   6   2   6         21.85         32.55         5.15 o                         
   7   2   6          1.49          1.73         3.02 o                         
   8   2   6         37.06         27.53         4.28 o                         
  -9   3   6         24.97         54.39         4.33 o                         
  -8   3   6         23.81         33.42         3.89 o                         
  -7   3   6          0.90          0.46         3.19 o                         
  -6   3   6        305.60        345.42         9.08 o                         
  -5   3   6        638.55        689.73        14.32 o                         
  -4   3   6        493.17        497.77        15.19 o                         
  -3   3   6        399.11        453.79        17.56 o                         
  -2   3   6       2227.66       2341.01        49.36 o                         
  -1   3   6         89.91         78.03         4.94 o                         
   0   3   6       3632.88       3827.70       132.98 o                         
   1   3   6       2856.98       3018.83       195.14 o                         
   2   3   6         40.66         72.38         7.58 o                         
   3   3   6        206.61        194.88         7.52 o                         
   4   3   6        372.84        371.61        10.07 o                         
   5   3   6         96.21         82.59         4.28 o                         
   6   3   6          5.15          3.85         3.64 o                         
   7   3   6        331.96        306.23         8.27 o                         
   8   3   6         42.25         20.08         4.12 o                         
  -9   4   6          4.79         -1.36         2.60 o                         
  -8   4   6          1.44          0.73         2.88 o                         
  -7   4   6        164.12        178.17         6.84 o                         
  -6   4   6        353.46        363.82        11.38 o                         
  -5   4   6         83.51         89.63         6.24 o                         
  -4   4   6         82.03         87.29         7.72 o                         
  -3   4   6          6.46          3.54         4.80 o                         
  -2   4   6        194.11        193.64         7.27 o                         
  -1   4   6         29.84         37.76         3.85 o                         
   0   4   6       2238.39       2215.35        98.63 o                         
   1   4   6         45.88         41.30         6.16 o                         
   2   4   6         58.22         62.83         8.24 o                         
   3   4   6       1528.73       1540.96        37.13 o                         
   4   4   6          1.26          7.99         3.23 o                         
   5   4   6          7.79         23.80         5.00 o                         
   6   4   6         96.20         77.25         5.11 o                         
   7   4   6          4.95          7.36         3.99 o                         
   8   4   6          1.04          1.53         3.59 o                         
  -9   5   6         23.28         32.55         2.95 o                         
  -8   5   6         19.16         25.07         3.82 o                         
  -7   5   6         69.47         69.46         4.74 o                         
  -6   5   6        635.95        633.85        13.68 o                         
  -5   5   6         81.26         79.86         4.77 o                         
  -4   5   6         36.67         35.96         2.97 o                         
  -3   5   6        301.68        272.77        10.23 o                         
  -2   5   6       1066.82       1092.02        25.86 o                         
  -1   5   6        650.68        666.56        14.97 o                         
   0   5   6        826.90        908.38        37.15 o                         
   1   5   6        270.07        321.26        14.35 o                         
   2   5   6         55.34         54.45         3.96 o                         
   3   5   6        167.14        166.19         5.66 o                         
   4   5   6       1879.86       1851.94        38.87 o                         
   5   5   6        632.59        593.41        14.16 o                         
   6   5   6        119.56        106.72         7.00 o                         
   7   5   6        153.18        188.99         6.00 o                         
   8   5   6         54.79         34.66         4.44 o                         
  -9   6   6          0.12         -0.38         2.42 o                         
  -8   6   6          9.87         11.45         3.42 o                         
  -7   6   6         66.61         69.84         5.08 o                         
  -6   6   6         56.86         54.64         3.99 o                         
  -5   6   6         27.60         31.84         3.36 o                         
  -4   6   6        111.05         88.36         5.14 o                         
  -3   6   6        377.12        445.77        22.09 o                         
  -2   6   6        408.05        487.35        25.28 o                         
  -1   6   6         30.29         19.97         3.88 o                         
   0   6   6          6.90          0.61         4.76 o                         
   1   6   6        206.50        276.87         9.72 o                         
   2   6   6         22.03         30.69         2.53 o                         
   3   6   6        285.64        277.63         7.78 o                         
   4   6   6        184.00        187.45         7.49 o                         
   5   6   6        301.21        258.66         6.91 o                         
   6   6   6          5.45         -1.00         2.68 o                         
   7   6   6         17.70         24.94         6.02 o                         
  -9   7   6          0.50         -1.34         2.82 o                         
  -8   7   6         43.93         39.23         3.29 o                         
  -7   7   6        194.38        201.27         7.87 o                         
  -6   7   6          9.10          6.61         3.46 o                         
  -5   7   6        306.49        334.83        10.97 o                         
  -4   7   6         39.94         41.01         3.24 o                         
  -3   7   6         53.92         46.98         4.30 o                         
  -2   7   6          1.27          6.45         5.51 o                         
  -1   7   6         34.41         33.18         4.01 o                         
   0   7   6         60.69         69.07         6.71 o                         
   1   7   6        300.42        281.77         7.19 o                         
   2   7   6          6.89         10.06         2.66 o                         
   3   7   6        152.66        162.38         5.73 o                         
   4   7   6        703.81        750.08        17.13 o                         
   5   7   6          4.83          3.86         3.31 o                         
   6   7   6          6.24          6.55         2.70 o                         
   7   7   6        262.64        286.03        15.06 o                         
  -9   8   6         71.47         62.52         5.26 o                         
  -8   8   6          0.00          0.00         2.99 o                         
  -7   8   6        133.16        151.50         8.03 o                         
  -6   8   6          0.00          6.12         3.20 o                         
  -5   8   6         39.11         31.71         3.13 o                         
  -4   8   6        281.38        296.75         9.73 o                         
  -3   8   6        201.48        232.36        10.01 o                         
  -2   8   6        253.80        212.94         6.87 o                         
  -1   8   6         74.39         75.18         4.54 o                         
   0   8   6        161.17        128.79         5.21 o                         
   1   8   6        612.73        700.52        11.53 o                         
   2   8   6       1130.11       1162.92        20.56 o                         
   3   8   6        101.55         90.41         4.02 o                         
   4   8   6        169.39        144.57         5.65 o                         
   5   8   6        242.83        219.52         6.32 o                         
   6   8   6        106.51        119.30         4.40 o                         
   7   8   6         18.86         21.38         3.83 o                         
  -9   9   6         21.59         24.84         4.28 o                         
  -8   9   6         32.19         39.60         5.19 o                         
  -7   9   6        225.57        222.83         9.68 o                         
  -6   9   6        113.17        105.59         5.17 o                         
  -5   9   6          0.54          3.82         2.77 o                         
  -4   9   6          3.07          4.75         2.97 o                         
  -3   9   6          0.57          4.40         2.82 o                         
  -2   9   6         45.30         47.95         2.79 o                         
  -1   9   6          4.38          4.92         2.14 o                         
   0   9   6       4960.78       5197.59        73.54 o                         
   1   9   6        457.10        464.82         8.29 o                         
   2   9   6        566.28        568.82        12.40 o                         
   3   9   6          0.29          4.49         3.10 o                         
   4   9   6          8.11         13.03         2.73 o                         
   5   9   6         26.27         27.71         3.47 o                         
   6   9   6         41.08         45.12         3.12 o                         
   7   9   6        151.89        126.79        23.14 o                         
  -9  10   6         56.46         46.87         4.54 o                         
  -8  10   6          7.22          6.21         2.71 o                         
  -7  10   6         49.63         45.27         4.63 o                         
  -6  10   6        126.53        111.59         8.94 o                         
  -5  10   6        389.24        370.29        12.40 o                         
  -4  10   6          0.09          0.71         3.05 o                         
  -3  10   6        122.23         98.90         4.35 o                         
  -2  10   6        129.40        141.25         4.34 o                         
  -1  10   6       1433.86       1474.25        23.81 o                         
   0  10   6       1055.12       1120.60        16.33 o                         
   1  10   6       3523.59       3900.59        70.45 o                         
   2  10   6        369.93        365.46         9.02 o                         
   3  10   6        483.45        513.09        12.76 o                         
   4  10   6        396.29        423.04         9.78 o                         
   5  10   6        162.33        167.69         7.43 o                         
   6  10   6         19.79         22.70         3.70 o                         
   7  10   6         16.91         12.59         3.32 o                         
  -8  11   6          1.33          7.99         3.48 o                         
  -7  11   6         22.54         19.71         5.71 o                         
  -6  11   6          0.76          1.90         3.55 o                         
  -5  11   6        155.24        109.61         7.08 o                         
  -4  11   6        231.01        210.37         8.30 o                         
  -3  11   6          5.92          9.61         2.52 o                         
  -2  11   6        843.58        787.74        13.90 o                         
  -1  11   6         94.57        105.43         4.71 o                         
   0  11   6         14.01         14.17         2.20 o                         
   1  11   6         21.72         32.00         3.34 o                         
   2  11   6         21.92         31.83         3.43 o                         
   3  11   6        320.80        335.69         9.47 o                         
   4  11   6        158.05        158.49         5.51 o                         
   5  11   6         51.75         52.70         4.28 o                         
   6  11   6          2.34          2.44         3.28 o                         
   7  11   6         19.52          9.16         2.44 o                         
  -8  12   6          0.66          1.43         4.44 o                         
  -7  12   6         47.78         40.56         4.68 o                         
  -6  12   6        151.47        130.97         7.44 o                         
  -5  12   6        281.75        306.27         9.66 o                         
  -4  12   6          5.74          6.98         2.70 o                         
  -3  12   6       1469.32       1378.44        22.80 o                         
  -2  12   6         17.96         19.25         2.46 o                         
  -1  12   6         60.51         51.40         2.71 o                         
   0  12   6        672.92        669.36        11.16 o                         
   1  12   6        529.53        573.99         9.94 o                         
   2  12   6         32.54         34.67         5.44 o                         
   3  12   6        217.84        218.55         8.32 o                         
   4  12   6         10.99         16.17         3.21 o                         
   5  12   6          1.95         10.42         3.18 o                         
   6  12   6          7.73          8.34         4.02 o                         
   7  12   6          8.06          6.18         2.65 o                         
  -8  13   6          9.94          5.97         3.96 o                         
  -7  13   6         47.46         28.75         3.66 o                         
  -6  13   6        178.36        157.62        10.99 o                         
  -5  13   6       2191.75       2000.72        71.37 o                         
  -4  13   6        218.48        199.32         5.70 o                         
  -3  13   6       1026.15       1001.98        15.10 o                         
  -2  13   6        812.25        724.38        10.82 o                         
  -1  13   6        104.36        107.76         3.82 o                         
   0  13   6        658.40        688.53        11.55 o                         
   1  13   6          0.22          1.20         2.94 o                         
   2  13   6        105.22         94.94         5.37 o                         
   3  13   6         24.08         25.20         3.05 o                         
   4  13   6        131.85        130.00         4.98 o                         
   5  13   6        116.11        125.39         5.13 o                         
   6  13   6        111.04        116.35         5.06 o                         
   7  13   6          5.61         -1.48         2.80 o                         
  -8  14   6         15.90         11.10         3.86 o                         
  -7  14   6        177.01        174.57        11.81 o                         
  -6  14   6         15.89         15.50         4.63 o                         
  -5  14   6        128.97        179.32         9.07 o                         
  -4  14   6        178.59        166.59         5.56 o                         
  -3  14   6        839.02        847.42        13.18 o                         
  -2  14   6        264.02        250.54         5.23 o                         
  -1  14   6         16.35         17.71         2.64 o                         
   0  14   6        554.58        544.50         9.01 o                         
   1  14   6        192.54        175.62         6.98 o                         
   2  14   6         15.88         24.93         3.69 o                         
   3  14   6        260.14        256.88         8.17 o                         
   4  14   6         16.57         13.22         3.12 o                         
   5  14   6          3.82          9.92         2.76 o                         
   6  14   6         27.94         26.64         3.10 o                         
  -7  15   6          0.06         -1.42         3.76 o                         
  -6  15   6         42.58         50.64         8.93 o                         
  -5  15   6        861.45        822.37        26.37 o                         
  -4  15   6        200.49        170.63         5.04 o                         
  -3  15   6        731.58        692.62        11.99 o                         
  -2  15   6         13.53         15.65         2.45 o                         
  -1  15   6        275.79        293.84         7.01 o                         
   0  15   6          7.25         14.09         2.59 o                         
   1  15   6        128.85        127.42         4.76 o                         
   2  15   6        389.00        435.81        10.35 o                         
   3  15   6         14.88          8.63         3.02 o                         
   4  15   6        181.25        227.80         6.49 o                         
   5  15   6         53.34         48.68         3.15 o                         
   6  15   6        115.32        125.36         5.00 o                         
  -7  16   6          5.71          3.21         2.48 o                         
  -6  16   6          3.54          3.02         4.69 o                         
  -5  16   6        358.71        365.60        13.56 o                         
  -4  16   6         43.81         49.78         3.44 o                         
  -3  16   6         41.60         33.81         3.22 o                         
  -2  16   6        187.74        157.53         4.75 o                         
  -1  16   6        953.03        886.07        16.66 o                         
   0  16   6          0.50          0.73         3.33 o                         
   1  16   6         76.19         80.63         4.97 o                         
   2  16   6         17.72         17.24         3.26 o                         
   3  16   6        309.97        301.42         8.67 o                         
   4  16   6          4.20          8.37         2.91 o                         
   5  16   6          0.36          1.59         3.04 o                         
   6  16   6         90.05         70.90        34.45 o                         
  -7  17   6          6.53         -3.33         4.23 o                         
  -6  17   6        108.48        100.13        19.76 o                         
  -5  17   6        491.46        453.91        22.93 o                         
  -4  17   6          9.54         14.04         3.35 o                         
  -3  17   6        110.89        121.23         8.06 o                         
  -2  17   6         11.10         14.14         3.78 o                         
  -1  17   6        207.75        194.69         5.81 o                         
   0  17   6          9.59          9.92         2.90 o                         
   1  17   6        102.41        118.96         3.92 o                         
   2  17   6        182.98        188.77         5.35 o                         
   3  17   6        257.50        250.22         6.64 o                         
   4  17   6         61.85         58.84         5.57 o                         
   5  17   6        147.22        148.94         9.78 o                         
  -6  18   6          9.07          9.56         4.97 o                         
  -5  18   6         47.64         44.44         5.06 o                         
  -4  18   6        143.15        101.75         6.42 o                         
  -3  18   6         16.81         17.77         3.47 o                         
  -2  18   6        159.88        141.97         6.77 o                         
  -1  18   6          3.86          6.02         3.37 o                         
   0  18   6         64.21         53.27         4.21 o                         
   1  18   6         53.55         55.27         4.29 o                         
   2  18   6        210.64        249.67         6.10 o                         
   3  18   6          4.83          9.25         2.79 o                         
   4  18   6          5.79          0.34         7.77 o                         
   5  18   6          2.91          4.70         4.54 o                         
  -6  19   6         10.95          2.80         4.23 o                         
  -5  19   6          0.39          1.66         3.83 o                         
  -4  19   6          8.66          8.43         4.07 o                         
  -3  19   6          8.22         11.98         2.89 o                         
  -2  19   6         13.60          0.61         3.75 o                         
  -1  19   6          0.09         -0.52         3.49 o                         
   0  19   6         42.90         47.69         4.08 o                         
   1  19   6         34.28         33.26         3.97 o                         
   2  19   6          5.64          7.71         2.80 o                         
   3  19   6        374.81        460.81         9.91 o                         
   4  19   6         98.59        126.80         6.36 o                         
  -5  20   6          1.06         -3.34         3.34 o                         
  -4  20   6          0.14         -3.45         4.52 o                         
  -3  20   6          2.85         10.42         3.05 o                         
  -2  20   6          4.13          2.60         4.03 o                         
  -1  20   6        188.45        211.51         7.39 o                         
   0  20   6         27.06         26.08         3.52 o                         
   1  20   6        147.50        187.29         7.18 o                         
   2  20   6         19.98         18.00         4.73 o                         
   3  20   6          2.16          2.24         2.91 o                         
   4  20   6         31.93         28.01         5.13 o                         
  -5  21   6         14.83         11.71         2.96 o                         
  -4  21   6          2.00         -3.45         4.15 o                         
  -3  21   6          4.52          3.32         3.05 o                         
  -2  21   6         29.96         36.41         3.38 o                         
  -1  21   6         13.61         19.66         3.74 o                         
   0  21   6          9.93          6.50         3.61 o                         
   1  21   6          0.87          4.43         2.51 o                         
   2  21   6         37.66         30.94         3.93 o                         
   3  21   6        311.32        287.16        11.78 o                         
  -4  22   6         60.00         67.69         6.24 o                         
  -3  22   6          0.07         -0.02         3.14 o                         
  -2  22   6          0.06          2.36         2.98 o                         
  -1  22   6         34.68         28.99         3.62 o                         
   0  22   6         85.63         93.85         7.98 o                         
   1  22   6          0.09         -1.20         4.11 o                         
   2  22   6         14.99         16.24         3.42 o                         
  -3  23   6         61.24         51.94         5.28 o                         
  -2  23   6          3.53          2.68         3.14 o                         
  -1  23   6          9.10         16.86         5.28 o                         
   0  23   6         24.39         25.42         5.44 o                         
   1  23   6          7.13          8.68         4.10 o                         
   2  23   6         56.47         43.07         4.60 o                         
  -1  24   6         45.93         42.38         5.34 o                         
   0  24   6          3.63          6.86         2.86 o                         
   1  24   6          0.06         -3.38         3.38 o                         
  -9   1   7        422.83        490.85        61.51 o                         
  -8   1   7        714.97        886.15        34.40 o                         
  -7   1   7        190.04        239.14         6.97 o                         
  -6   1   7        132.04        147.37         6.82 o                         
  -5   1   7         88.70         84.42         3.85 o                         
  -4   1   7         71.42         62.37         3.63 o                         
  -3   1   7        240.70        239.38        12.14 o                         
  -2   1   7          3.45         11.14         4.61 o                         
  -1   1   7        191.56        237.08         9.71 o                         
   0   1   7       3286.02       3529.35       146.48 o                         
   1   1   7          3.21         17.28         8.19 o                         
   2   1   7       2981.77       3056.79       130.47 o                         
   3   1   7       1067.51        998.66        44.49 o                         
   4   1   7          0.08         -3.22         6.82 o                         
   5   1   7        157.17        143.99        12.47 o                         
   6   1   7         60.19         71.57         4.83 o                         
   7   1   7          5.60          4.58         5.02 o                         
  -9   2   7          4.69         22.36         8.35 o                         
  -8   2   7        307.86        393.82        23.17 o                         
  -7   2   7        813.63        987.67        26.01 o                         
  -6   2   7         59.85         73.48         5.90 o                         
  -5   2   7         45.06         45.48         3.24 o                         
  -4   2   7          0.63          3.95         2.76 o                         
  -3   2   7       1205.30       1226.08        48.30 o                         
  -2   2   7       1704.45       1696.81        37.34 o                         
  -1   2   7        109.80        113.64         6.01 o                         
   0   2   7        444.47        531.90        29.01 o                         
   1   2   7         39.70         77.52        11.10 o                         
   2   2   7        261.55        252.12         8.77 o                         
   3   2   7        360.76        344.85        13.53 o                         
   4   2   7        113.77        102.88        10.67 o                         
   5   2   7         71.59         47.21         8.98 o                         
   6   2   7        100.33        143.12        12.66 o                         
   7   2   7          4.41         18.06         3.86 o                         
  -9   3   7        101.61        124.48         7.11 o                         
  -8   3   7        146.83        186.75         9.35 o                         
  -7   3   7        758.22        857.82        22.36 o                         
  -6   3   7         32.62         39.72         4.70 o                         
  -5   3   7         63.06         59.04         3.92 o                         
  -4   3   7         15.09         15.54         2.54 o                         
  -3   3   7       1409.83       1471.79        46.40 o                         
  -2   3   7         74.51         91.51         4.72 o                         
  -1   3   7        710.87        774.04        17.29 o                         
   0   3   7       1250.06       1473.45        46.65 o                         
   1   3   7        593.66        724.19        26.40 o                         
   2   3   7       1042.47       1138.30        25.45 o                         
   3   3   7        557.14        519.30        14.90 o                         
   4   3   7         26.10         23.93         6.84 o                         
   5   3   7        371.89        398.42        12.32 o                         
   6   3   7          3.85          1.10         3.37 o                         
   7   3   7         11.62         13.18         3.10 o                         
  -9   4   7         66.22         84.60         4.51 o                         
  -8   4   7        163.99        203.45         8.98 o                         
  -7   4   7        265.07        306.40         8.72 o                         
  -6   4   7        590.69        635.45        15.92 o                         
  -5   4   7         35.68         43.61         3.66 o                         
  -4   4   7         24.09         23.02         2.98 o                         
  -3   4   7          0.09          6.52         4.93 o                         
  -2   4   7        455.82        436.97        10.33 o                         
  -1   4   7        157.85        193.79         7.03 o                         
   0   4   7       1219.44       1395.58        44.48 o                         
   1   4   7        933.60        873.39        22.94 o                         
   2   4   7         37.00         25.47         2.17 o                         
   3   4   7          2.29          4.35         3.52 o                         
   4   4   7        351.98        354.33         9.89 o                         
   5   4   7         57.66         60.94         4.73 o                         
   6   4   7          1.00          3.90         3.47 o                         
   7   4   7         64.05         56.43         3.21 o                         
  -9   5   7          1.17          4.80         2.41 o                         
  -8   5   7         21.90         23.12         4.24 o                         
  -7   5   7         34.21         52.67         3.98 o                         
  -6   5   7        624.84        694.70        13.45 o                         
  -5   5   7          0.49          3.23         2.94 o                         
  -4   5   7          5.01          5.97         3.49 o                         
  -3   5   7         33.78         36.00         4.48 o                         
  -2   5   7        211.56        235.65         7.01 o                         
  -1   5   7          6.25         15.23         3.71 o                         
   0   5   7         49.14         57.80         4.06 o                         
   1   5   7        146.28        177.18         6.05 o                         
   2   5   7        143.03        171.96         4.06 o                         
   3   5   7          3.53          8.58         2.76 o                         
   4   5   7        194.79        204.80         7.96 o                         
   5   5   7        159.75        173.03         7.02 o                         
   6   5   7         24.55         32.08         3.98 o                         
   7   5   7         10.88         12.15         3.32 o                         
  -9   6   7        208.52        206.63         6.23 o                         
  -8   6   7         27.95         46.70         3.92 o                         
  -7   6   7          8.05         12.74         3.26 o                         
  -6   6   7         19.69         23.45         3.13 o                         
  -5   6   7         48.02         41.66         3.60 o                         
  -4   6   7         41.55         39.51         3.50 o                         
  -3   6   7       2989.27       2937.44        60.54 o                         
  -2   6   7        212.34        228.66         7.94 o                         
  -1   6   7         38.56         48.27         4.28 o                         
   0   6   7          7.90          7.66         3.19 o                         
   1   6   7          0.22          1.68         2.21 o                         
   2   6   7          0.84          3.76         2.08 o                         
   3   6   7        580.48        553.85        11.89 o                         
   4   6   7        290.27        276.21         8.20 o                         
   5   6   7        315.69        306.32         7.78 o                         
   6   6   7          4.80          0.50         2.80 o                         
   7   6   7         48.14         34.73         3.76 o                         
  -9   7   7          7.80          9.57         2.69 o                         
  -8   7   7          4.50          5.21         3.04 o                         
  -7   7   7         16.06         23.58         3.87 o                         
  -6   7   7         98.64        116.06         4.58 o                         
  -5   7   7          1.07          0.58         3.03 o                         
  -4   7   7        222.15        197.84         8.82 o                         
  -3   7   7        265.79        267.51         8.88 o                         
  -2   7   7         49.90         50.97         3.38 o                         
  -1   7   7        172.94        143.81         4.37 o                         
   0   7   7        316.49        315.57         8.72 o                         
   1   7   7        422.73        426.52         9.06 o                         
   2   7   7        620.63        635.44        11.57 o                         
   3   7   7        110.84        118.25         4.96 o                         
   4   7   7         68.06         50.18         4.02 o                         
   5   7   7        492.03        445.01        10.13 o                         
   6   7   7        160.56        178.78         6.87 o                         
   7   7   7         25.71         26.69         4.70 o                         
  -9   8   7          0.77          0.37         3.54 o                         
  -8   8   7          0.00          1.03         2.46 o                         
  -7   8   7         37.89         30.52         3.98 o                         
  -6   8   7         57.31         39.97         4.50 o                         
  -5   8   7        171.64        125.27         6.52 o                         
  -4   8   7         72.67         64.56         5.15 o                         
  -3   8   7         50.57         38.07         3.80 o                         
  -2   8   7        441.29        406.14         9.64 o                         
  -1   8   7          0.02          0.60         2.09 o                         
   0   8   7        141.37        118.08         3.82 o                         
   1   8   7        793.82        776.24        13.78 o                         
   2   8   7        239.51        241.96         5.67 o                         
   3   8   7          3.09         11.21         3.00 o                         
   4   8   7          1.42          2.51         2.94 o                         
   5   8   7         13.41         10.89         2.62 o                         
   6   8   7         71.35         69.71         3.75 o                         
   7   8   7         36.56         42.48         4.97 o                         
  -9   9   7          5.41          3.65         3.28 o                         
  -8   9   7        109.22        100.51         5.38 o                         
  -7   9   7          1.07         -2.08         3.25 o                         
  -6   9   7          6.99         11.83         3.46 o                         
  -5   9   7         67.58         51.43         4.37 o                         
  -4   9   7         30.39         16.80         3.36 o                         
  -3   9   7         39.64         35.38         3.64 o                         
  -2   9   7         29.64         22.39         2.81 o                         
  -1   9   7         22.47         22.15         2.29 o                         
   0   9   7        134.94        162.02         4.27 o                         
   1   9   7         60.82         71.23         2.79 o                         
   2   9   7          0.68          2.01         2.87 o                         
   3   9   7        576.43        655.89        13.38 o                         
   4   9   7        229.80        208.32         9.39 o                         
   5   9   7         51.56         58.69         3.58 o                         
   6   9   7         27.42         31.66         3.43 o                         
   7   9   7         26.48         20.82         4.12 o                         
  -8  10   7         12.26          5.86         3.37 o                         
  -7  10   7         23.39         10.49         3.96 o                         
  -6  10   7         60.06         83.07        12.21 o                         
  -5  10   7          8.20         12.95         4.18 o                         
  -4  10   7          2.43          0.35         3.08 o                         
  -3  10   7        437.77        455.19        16.69 o                         
  -2  10   7          3.18          3.55         2.87 o                         
  -1  10   7        510.62        523.43         9.59 o                         
   0  10   7        171.76        169.75         6.92 o                         
   1  10   7        256.56        314.22         6.87 o                         
   2  10   7          5.38         11.59         4.39 o                         
   3  10   7         45.61         48.22         3.56 o                         
   4  10   7        323.78        314.55         7.89 o                         
   5  10   7         38.43         36.66         4.06 o                         
   6  10   7          8.05          7.64         3.07 o                         
   7  10   7         12.70          9.56         5.18 o                         
  -8  11   7          0.19         -2.85         4.33 o                         
  -7  11   7        119.97         99.31         8.35 o                         
  -6  11   7         78.97         56.05         5.56 o                         
  -5  11   7        599.81        530.80        16.14 o                         
  -4  11   7         65.76         61.92         3.93 o                         
  -3  11   7       1490.24       1428.38        28.40 o                         
  -2  11   7        138.09        122.70         4.89 o                         
  -1  11   7        805.80        759.61        14.45 o                         
   0  11   7         78.43         78.48         4.56 o                         
   1  11   7        287.09        310.63         8.26 o                         
   2  11   7        642.32        663.60        14.54 o                         
   3  11   7         48.45         51.11         4.20 o                         
   4  11   7        373.41        419.45         9.81 o                         
   5  11   7          4.51          4.01         3.02 o                         
   6  11   7         59.58         53.09         3.65 o                         
   7  11   7         50.49          7.29         3.33 o                         
  -8  12   7          0.60         -1.43         3.86 o                         
  -7  12   7         44.84         41.41        15.91 o                         
  -6  12   7          0.02          1.63         4.02 o                         
  -5  12   7          0.27          2.07         3.51 o                         
  -4  12   7        242.10        257.29         6.96 o                         
  -3  12   7        978.84        920.19        16.24 o                         
  -2  12   7       1024.71       1002.08        23.34 o                         
  -1  12   7         24.92         28.01         3.03 o                         
   0  12   7        186.60        184.28         4.69 o                         
   1  12   7        244.69        284.80         7.20 o                         
   2  12   7         21.38         19.21         3.45 o                         
   3  12   7        201.27        229.92         7.52 o                         
   4  12   7        117.76        100.23         4.78 o                         
   5  12   7        114.15        119.65         6.21 o                         
   6  12   7          0.12          2.77         2.69 o                         
  -8  13   7          4.74          0.74         3.59 o                         
  -7  13   7         52.43         47.78         4.41 o                         
  -6  13   7          3.30          7.40         4.40 o                         
  -5  13   7        177.75        144.28         6.20 o                         
  -4  13   7        168.97        177.59         6.26 o                         
  -3  13   7       1032.33       1034.81        18.05 o                         
  -2  13   7        753.08        688.02        11.89 o                         
  -1  13   7         65.08         67.66         3.42 o                         
   0  13   7        737.32        761.81        13.57 o                         
   1  13   7        478.52        492.78        22.71 o                         
   2  13   7        195.05        183.11         6.00 o                         
   3  13   7        295.86        329.96         8.46 o                         
   4  13   7          2.82         10.50         2.99 o                         
   5  13   7         34.48         32.66         3.86 o                         
   6  13   7         59.59         62.48         4.35 o                         
  -7  14   7        266.33        290.13        16.14 o                         
  -6  14   7        219.53        185.09         8.58 o                         
  -5  14   7        109.55         96.44         6.61 o                         
  -4  14   7        479.24        418.65        16.31 o                         
  -3  14   7        748.97        683.11        11.90 o                         
  -2  14   7          0.65         -1.01         2.56 o                         
  -1  14   7          0.17         10.62         2.51 o                         
   0  14   7         45.92         44.44         3.18 o                         
   1  14   7         54.90         73.06         5.93 o                         
   2  14   7        384.45        409.86        11.03 o                         
   3  14   7         70.89         81.14         5.53 o                         
   4  14   7         34.95         47.12         3.16 o                         
   5  14   7          9.72         18.13         2.99 o                         
   6  14   7          8.02         12.36         4.02 o                         
  -7  15   7          0.09          0.61         2.50 o                         
  -6  15   7         95.81         97.54         9.88 o                         
  -5  15   7         99.51         79.87         5.37 o                         
  -4  15   7         36.51         31.33         3.01 o                         
  -3  15   7        474.66        483.06        12.50 o                         
  -2  15   7        185.05        183.30         6.02 o                         
  -1  15   7        297.36        272.89         6.67 o                         
   0  15   7       1172.06       1185.47        29.60 o                         
   1  15   7        239.65        241.31         8.24 o                         
   2  15   7         57.27         48.38         5.04 o                         
   3  15   7        222.81        279.72        12.58 o                         
   4  15   7         84.66         73.73         3.75 o                         
   5  15   7        430.10        424.29        10.11 o                         
   6  15   7          0.63         -2.01         3.01 o                         
  -7  16   7         46.26         31.02         5.02 o                         
  -6  16   7         59.25         51.65         5.04 o                         
  -5  16   7          0.04          0.85         6.50 o                         
  -4  16   7        999.56        954.84        24.52 o                         
  -3  16   7        515.55        473.14        10.66 o                         
  -2  16   7          1.88          0.27         2.82 o                         
  -1  16   7         85.84         84.60         4.54 o                         
   0  16   7         77.05         60.75         3.96 o                         
   1  16   7        195.22        216.39        11.26 o                         
   2  16   7        249.53        261.97         9.37 o                         
   3  16   7         59.65         53.80         7.18 o                         
   4  16   7          2.97          3.50         2.95 o                         
   5  16   7          9.46         17.25         3.52 o                         
  -7  17   7         28.93         17.44         3.86 o                         
  -6  17   7          0.54         -4.23         4.97 o                         
  -5  17   7          1.96         -1.16         6.18 o                         
  -4  17   7         83.41         91.49         6.51 o                         
  -3  17   7          0.68         -1.04         3.50 o                         
  -2  17   7        374.45        335.18         8.28 o                         
  -1  17   7        472.33        477.30        14.33 o                         
   0  17   7         87.67        107.45         4.64 o                         
   1  17   7         18.41         14.04         4.95 o                         
   2  17   7          9.83          8.79         2.93 o                         
   3  17   7         10.95         22.18         3.24 o                         
   4  17   7         43.88         45.01         4.35 o                         
   5  17   7        227.49        186.00         9.83 o                         
  -6  18   7          0.48         -1.85         4.49 o                         
  -5  18   7          2.41          5.26         4.23 o                         
  -4  18   7        105.87         83.65        11.70 o                         
  -3  18   7         24.40         22.03         3.35 o                         
  -2  18   7         49.40         54.47         4.13 o                         
  -1  18   7         17.36         23.51         3.98 o                         
   0  18   7        198.52        183.39        10.79 o                         
   1  18   7          3.91          4.70         3.78 o                         
   2  18   7         24.77         23.23         3.02 o                         
   3  18   7         44.08         33.97         3.97 o                         
   4  18   7         46.31         44.86         5.92 o                         
  -6  19   7         25.08         17.57         2.93 o                         
  -5  19   7         10.40          8.39         3.64 o                         
  -4  19   7          0.22          0.32         5.44 o                         
  -3  19   7          5.23          2.01         2.53 o                         
  -2  19   7         14.27         11.99         3.60 o                         
  -1  19   7          2.94          5.03         3.03 o                         
   0  19   7          2.69          5.24         6.31 o                         
   1  19   7         58.47         67.79         5.74 o                         
   2  19   7          0.40         -2.76         2.79 o                         
   3  19   7         14.47         19.57         2.66 o                         
   4  19   7          0.80         -1.69         3.96 o                         
  -5  20   7         10.42         10.85         3.18 o                         
  -4  20   7         14.14         17.81         5.65 o                         
  -3  20   7         27.27         31.22         4.02 o                         
  -2  20   7         55.48         54.46         6.29 o                         
  -1  20   7         19.77         21.24         3.70 o                         
   0  20   7         26.66         32.34         4.04 o                         
   1  20   7        115.46        140.52         8.01 o                         
   2  20   7        128.63        160.02         7.42 o                         
   3  20   7         32.36         34.24         5.34 o                         
  -4  21   7         20.09         16.38         4.91 o                         
  -3  21   7         36.75         37.99         4.44 o                         
  -2  21   7          7.34         12.74         3.80 o                         
  -1  21   7          0.49          1.85         3.83 o                         
   0  21   7         38.55         45.66         4.84 o                         
   1  21   7          6.25         15.52         3.03 o                         
   2  21   7         26.97         27.41         4.16 o                         
  -4  22   7          1.40         -3.54         3.65 o                         
  -3  22   7         50.06         43.28         5.34 o                         
  -2  22   7         23.69         17.71         3.72 o                         
  -1  22   7         64.58         60.69         4.86 o                         
   0  22   7          0.09         -3.91         4.44 o                         
   1  22   7        126.87        132.94         6.24 o                         
   2  22   7         24.30         17.67         2.74 o                         
  -2  23   7          1.57          5.13         4.12 o                         
  -1  23   7         10.31          8.61         4.44 o                         
   0  23   7        111.05        118.52         7.82 o                         
   1  23   7          8.18         12.35         2.74 o                         
  -1  24   7         44.24         42.22         4.28 o                         
   0  24   7         10.09         15.22         3.22 o                         
  -9   0   8         11.05          8.65         4.10 o                         
  -8   0   8        164.68        177.81        11.84 o                         
  -7   0   8        751.86        921.48        78.68 o                         
  -6   0   8        172.82        185.71         8.30 o                         
  -5   0   8        413.11        405.81        13.04 o                         
  -4   0   8          7.61          7.65         3.70 o                         
  -3   0   8          6.01         13.18         7.40 o                         
  -2   0   8         54.99         62.90         6.48 o                         
  -1   0   8        311.13        291.88        14.55 o                         
   0   0   8       1410.94       1701.71        76.57 o                         
   1   0   8       1592.12       1677.09        76.51 o                         
   2   0   8       3603.92       3870.65       163.91 o                         
   3   0   8        444.81        394.25        21.56 o                         
   4   0   8         10.73          5.07         7.03 o                         
   5   0   8          0.07          3.80         6.61 o                         
   6   0   8         23.21         13.86         4.07 o                         
   7   0   8        144.40        151.92         9.62 o                         
  -9   1   8         29.84         49.27         3.90 o                         
  -8   1   8         51.30         63.12         5.40 o                         
  -7   1   8        177.87        243.93        15.19 o                         
  -6   1   8        308.49        318.48         8.36 o                         
  -5   1   8        200.01        200.11         7.06 o                         
  -4   1   8          3.32          0.50         2.50 o                         
  -3   1   8         87.97        107.52         5.16 o                         
  -2   1   8         62.70         66.17         5.43 o                         
  -1   1   8        373.13        326.72        12.66 o                         
   0   1   8        293.17        415.34        25.84 o                         
   1   1   8        709.32        747.98        25.34 o                         
   2   1   8        345.25        278.42        22.09 o                         
   3   1   8          0.00          4.17         6.82 o                         
   4   1   8        187.60        195.57        14.16 o                         
   5   1   8        460.12        445.14        20.13 o                         
   6   1   8         62.83         43.26         3.78 o                         
   7   1   8          8.40          4.44         4.70 o                         
  -9   2   8          0.42          2.09         4.65 o                         
  -8   2   8         17.98         34.88         6.61 o                         
  -7   2   8        520.59        605.24        16.73 o                         
  -6   2   8        320.64        370.00         8.84 o                         
  -5   2   8        173.83        179.76         6.30 o                         
  -4   2   8        207.68        227.87         6.85 o                         
  -3   2   8         36.71         34.75         3.69 o                         
  -2   2   8        765.61        777.93        19.89 o                         
  -1   2   8         37.05         46.09         6.02 o                         
   0   2   8        545.05        507.54        29.43 o                         
   1   2   8        265.86        278.14        12.27 o                         
   2   2   8        673.49        661.22        16.15 o                         
   3   2   8          3.64          5.18         7.08 o                         
   4   2   8        211.12        223.41        15.27 o                         
   5   2   8        606.48        560.16        21.32 o                         
   6   2   8          3.63          2.19         3.97 o                         
   7   2   8         58.08         58.52         4.45 o                         
  -9   3   8         28.52         32.98         3.51 o                         
  -8   3   8         16.65         28.69         6.08 o                         
  -7   3   8        136.50        167.36         8.69 o                         
  -6   3   8       1750.85       1969.64        42.21 o                         
  -5   3   8        311.01        310.84         8.65 o                         
  -4   3   8          6.64          8.79         3.24 o                         
  -3   3   8         32.73         27.43         3.54 o                         
  -2   3   8        758.58        786.25        17.66 o                         
  -1   3   8         78.46         64.52         4.99 o                         
   0   3   8          6.10         10.60         4.00 o                         
   1   3   8        130.24        135.26         5.79 o                         
   2   3   8         48.13         41.01         2.95 o                         
   3   3   8        112.20        124.43         6.67 o                         
   4   3   8        120.65        105.47         6.04 o                         
   5   3   8        404.55        402.56        13.76 o                         
   6   3   8         65.29         57.53         4.29 o                         
   7   3   8          6.35          0.37         3.70 o                         
  -9   4   8          4.26          6.13         2.29 o                         
  -8   4   8          3.30          8.82         3.94 o                         
  -7   4   8          0.05         11.14         4.63 o                         
  -6   4   8         25.65         22.87         4.75 o                         
  -5   4   8        234.33        226.91        10.42 o                         
  -4   4   8        121.86         95.83         5.79 o                         
  -3   4   8         58.89         50.96         3.91 o                         
  -2   4   8        149.01        139.57         5.04 o                         
  -1   4   8       1763.40       1771.72        31.81 o                         
   0   4   8          1.75          2.74         3.86 o                         
   1   4   8        263.84        261.36         8.43 o                         
   2   4   8        554.68        558.43        10.66 o                         
   3   4   8        209.66        204.82         7.69 o                         
   4   4   8        232.37        196.82         7.83 o                         
   5   4   8         89.46         94.91         5.43 o                         
   6   4   8         24.44         16.48         4.39 o                         
   7   4   8          2.05          0.79         3.59 o                         
  -9   5   8        168.12        177.47         5.50 o                         
  -8   5   8         32.86         40.19         4.54 o                         
  -7   5   8        265.58        306.15        10.04 o                         
  -6   5   8          4.14          9.72         3.60 o                         
  -5   5   8        296.89        277.03        10.39 o                         
  -4   5   8          1.06          6.76         3.90 o                         
  -3   5   8        965.79       1049.30        30.19 o                         
  -2   5   8        490.43        518.58        11.87 o                         
  -1   5   8          5.06         11.09         2.68 o                         
   0   5   8          0.26          2.09         3.96 o                         
   1   5   8         47.37         41.06         3.07 o                         
   2   5   8          9.93         14.03         2.43 o                         
   3   5   8        227.56        278.19         8.17 o                         
   4   5   8        348.39        359.09        14.03 o                         
   5   5   8         21.81         19.88         3.85 o                         
   6   5   8        133.11        157.52         6.22 o                         
   7   5   8         22.02         13.16         4.07 o                         
  -9   6   8         26.68         25.31         2.26 o                         
  -8   6   8          2.05          7.55         3.05 o                         
  -7   6   8        200.55        193.31         7.58 o                         
  -6   6   8          0.32         -0.72         3.26 o                         
  -5   6   8         77.38         76.47         4.91 o                         
  -4   6   8          3.75          2.34         3.04 o                         
  -3   6   8       1204.27       1220.74        27.33 o                         
  -2   6   8        155.78        170.83         6.10 o                         
  -1   6   8        144.66        146.45         4.44 o                         
   0   6   8        171.01        162.29         6.57 o                         
   1   6   8         67.25         70.28         3.60 o                         
   2   6   8        522.04        481.10         9.78 o                         
   3   6   8        872.36        913.43        20.45 o                         
   4   6   8        168.80        151.80         5.85 o                         
   5   6   8          9.38         22.18         3.38 o                         
   6   6   8          0.33         -2.43         3.00 o                         
   7   6   8         36.53         21.56         4.07 o                         
  -9   7   8          8.08          9.67         3.59 o                         
  -8   7   8         85.65         98.16         4.63 o                         
  -7   7   8        284.74        294.22         9.56 o                         
  -6   7   8        308.93        313.94         9.57 o                         
  -5   7   8          0.02          0.20         3.33 o                         
  -4   7   8          0.33         -1.62         3.83 o                         
  -3   7   8        124.21        112.19         4.77 o                         
  -2   7   8        289.11        248.43         6.55 o                         
  -1   7   8         52.59         49.27         3.54 o                         
   0   7   8        182.48        198.77         8.46 o                         
   1   7   8         13.75         12.15         2.61 o                         
   2   7   8          4.40          7.26         2.75 o                         
   3   7   8         47.29         48.55         3.98 o                         
   4   7   8         11.18          2.85         3.66 o                         
   5   7   8          0.36          2.52         2.45 o                         
   6   7   8          1.64         -0.64         3.65 o                         
   7   7   8         21.54          2.11         3.28 o                         
  -8   8   8         27.73         29.29         2.93 o                         
  -7   8   8         68.73         60.61         4.41 o                         
  -6   8   8        278.79        280.40        12.55 o                         
  -5   8   8          2.07         10.85         4.15 o                         
  -4   8   8         22.91         18.11         3.52 o                         
  -3   8   8         15.89         19.99         3.27 o                         
  -2   8   8        894.14        844.66        17.55 o                         
  -1   8   8        556.90        542.97        10.71 o                         
   0   8   8        145.04        153.81         4.53 o                         
   1   8   8        169.32        186.70         4.94 o                         
   2   8   8         60.84         64.95         3.57 o                         
   3   8   8        283.07        323.62         9.07 o                         
   4   8   8          0.69          6.00         2.82 o                         
   5   8   8         55.65         72.23         3.28 o                         
   6   8   8          1.67         -2.05         3.27 o                         
   7   8   8         19.72          6.82         3.22 o                         
  -8   9   8         18.06         10.20         4.39 o                         
  -7   9   8         53.43         55.96         4.26 o                         
  -6   9   8         15.33         18.99         6.55 o                         
  -5   9   8        263.67        270.50        10.61 o                         
  -4   9   8         20.36         21.35         3.44 o                         
  -3   9   8          4.60          5.75         3.47 o                         
  -2   9   8        122.75        134.57         5.01 o                         
  -1   9   8        342.84        324.61         7.15 o                         
   0   9   8        313.83        320.82        10.22 o                         
   1   9   8        302.44        331.23         6.52 o                         
   2   9   8         33.01         37.07         3.17 o                         
   3   9   8          0.01          3.01         2.62 o                         
   4   9   8         85.53         79.51         3.90 o                         
   5   9   8         33.60         34.08         2.64 o                         
   6   9   8          1.52          1.22         4.49 o                         
  -8  10   8         41.90         40.16         5.18 o                         
  -7  10   8         24.66         29.55         3.70 o                         
  -6  10   8        173.73        164.36         8.68 o                         
  -5  10   8          0.86          3.61         3.60 o                         
  -4  10   8        124.97        120.55         6.26 o                         
  -3  10   8        110.08        106.39         4.93 o                         
  -2  10   8        785.82        777.59        20.74 o                         
  -1  10   8        849.92        796.15        26.28 o                         
   0  10   8        381.91        390.39        12.70 o                         
   1  10   8        407.21        425.87         8.25 o                         
   2  10   8        239.13        238.29         7.45 o                         
   3  10   8        246.46        263.23         8.57 o                         
   4  10   8         11.97         11.53         3.08 o                         
   5  10   8         35.90         25.49         3.12 o                         
   6  10   8         31.80         31.71         5.07 o                         
  -8  11   8         56.65         57.59         7.56 o                         
  -7  11   8          2.50          1.34         4.20 o                         
  -6  11   8         15.61         13.84         6.08 o                         
  -5  11   8         72.27         81.36         4.41 o                         
  -4  11   8         62.33         58.06         4.34 o                         
  -3  11   8         80.84         77.55         4.77 o                         
  -2  11   8          1.37          3.01         3.54 o                         
  -1  11   8       1577.72       1627.69        31.46 o                         
   0  11   8        643.11        623.90        15.65 o                         
   1  11   8        197.81        200.59         7.05 o                         
   2  11   8         56.57         57.84         5.09 o                         
   3  11   8        274.94        282.23         8.46 o                         
   4  11   8         47.80         46.30         3.88 o                         
   5  11   8         10.85         11.14         2.88 o                         
   6  11   8        141.18        127.67         7.98 o                         
  -8  12   8          3.15          1.11         3.59 o                         
  -7  12   8         47.02         48.64         9.72 o                         
  -6  12   8        333.83        334.46        21.19 o                         
  -5  12   8        499.02        439.44        17.27 o                         
  -4  12   8        430.92        383.56        11.78 o                         
  -3  12   8         45.24         53.83         3.41 o                         
  -2  12   8         37.64         36.24         4.74 o                         
  -1  12   8       3212.43       3228.86        53.96 o                         
   0  12   8        102.01         96.22         5.40 o                         
   1  12   8          2.49         17.37         2.96 o                         
   2  12   8         41.76         31.32         3.93 o                         
   3  12   8          5.55          4.68         3.48 o                         
   4  12   8         51.05         72.38         5.57 o                         
   5  12   8        199.42        190.54         6.74 o                         
  -7  13   8         15.57         11.77         3.49 o                         
  -6  13   8          0.57         -2.60         3.57 o                         
  -5  13   8         19.11         23.39         3.69 o                         
  -4  13   8        122.50        107.70         4.13 o                         
  -3  13   8       1918.89       1787.22        29.16 o                         
  -2  13   8       1020.30        992.35        18.04 o                         
  -1  13   8       2808.87       2865.45        53.16 o                         
   0  13   8        125.41        108.62         4.62 o                         
   1  13   8         77.44         79.82         5.32 o                         
   2  13   8         64.51         62.33         4.43 o                         
   3  13   8         21.60         32.06         3.09 o                         
   4  13   8        262.53        261.11         9.63 o                         
   5  13   8          3.16          8.90         3.75 o                         
  -7  14   8         55.83         48.13         4.03 o                         
  -6  14   8          0.16         -3.62         3.99 o                         
  -5  14   8         81.20         59.78         4.29 o                         
  -4  14   8         17.41          9.14         2.25 o                         
  -3  14   8        178.63        149.28         5.58 o                         
  -2  14   8        210.11        177.21         6.10 o                         
  -1  14   8       1497.12       1593.37        28.09 o                         
   0  14   8        503.26        518.26        10.84 o                         
   1  14   8          4.28          7.06         3.82 o                         
   2  14   8         29.33         28.16         4.04 o                         
   3  14   8        118.91        145.99         5.49 o                         
   4  14   8         36.54         55.84         3.75 o                         
   5  14   8        228.71        274.78        14.27 o                         
  -7  15   8         16.43         10.92         2.91 o                         
  -6  15   8          0.15         -5.76         5.76 o                         
  -5  15   8          8.71          3.65         5.92 o                         
  -4  15   8          0.49          2.12         2.49 o                         
  -3  15   8        718.77        583.13        11.36 o                         
  -2  15   8        463.35        457.37        13.81 o                         
  -1  15   8        160.38        126.73         4.25 o                         
   0  15   8          0.18          2.32         3.16 o                         
   1  15   8        113.91        155.35        12.36 o                         
   2  15   8          0.00          2.98         2.91 o                         
   3  15   8        139.49        144.49         6.98 o                         
   4  15   8          0.44         15.80         6.29 o                         
   5  15   8         17.20          5.34         4.39 o                         
  -7  16   8          1.17          0.53         3.59 o                         
  -6  16   8         78.68         78.58         7.34 o                         
  -5  16   8         27.83         31.39         6.98 o                         
  -4  16   8          4.15          5.91         2.81 o                         
  -3  16   8        155.82        102.71         4.22 o                         
  -2  16   8         93.45         70.63         4.49 o                         
  -1  16   8        123.31        123.65         8.53 o                         
   0  16   8        386.82        481.43        16.52 o                         
   1  16   8        198.77        227.04        10.34 o                         
   2  16   8         47.02         48.54         5.31 o                         
   3  16   8         61.41         74.93         8.45 o                         
   4  16   8         21.01         29.12         4.23 o                         
   5  16   8         98.10         80.37         5.81 o                         
  -6  17   8         75.16         61.45         6.24 o                         
  -5  17   8         12.99         24.36         6.24 o                         
  -4  17   8          0.68          2.38         4.78 o                         
  -3  17   8          8.23          1.84         4.13 o                         
  -2  17   8          2.53          1.07         2.96 o                         
  -1  17   8        202.41        195.83        13.69 o                         
   0  17   8         29.94         40.58         5.23 o                         
   1  17   8         17.62         24.58         4.12 o                         
   2  17   8          7.05          6.50         4.13 o                         
   3  17   8         37.69         33.24         6.66 o                         
   4  17   8         13.78         10.89         3.48 o                         
  -6  18   8          0.42         -1.54         2.74 o                         
  -5  18   8          5.19          8.99         3.69 o                         
  -4  18   8         41.98         30.86         6.61 o                         
  -3  18   8         24.84         32.04         4.92 o                         
  -2  18   8         47.20         47.28         5.70 o                         
  -1  18   8        389.10        427.50        15.19 o                         
   0  18   8         73.45         76.26         6.35 o                         
   1  18   8         19.94         25.65         4.40 o                         
   2  18   8         35.22         33.76         4.62 o                         
   3  18   8         31.55         24.06         8.88 o                         
   4  18   8         29.11         27.85         4.54 o                         
  -5  19   8         45.86         44.26         3.93 o                         
  -4  19   8        137.03        106.52         5.91 o                         
  -3  19   8         32.42         33.73         4.25 o                         
  -2  19   8         26.22         19.58         3.64 o                         
  -1  19   8          1.26          0.42         6.02 o                         
   0  19   8        185.18        188.54        13.16 o                         
   1  19   8         27.03         25.90         4.29 o                         
   2  19   8         20.49         22.99         3.05 o                         
   3  19   8          0.54         -0.48         4.54 o                         
  -5  20   8         37.95         37.83         4.76 o                         
  -4  20   8          2.45          3.33         4.70 o                         
  -3  20   8         71.46         52.39         3.82 o                         
  -2  20   8         55.95         48.35         6.87 o                         
  -1  20   8         10.49         12.03         7.45 o                         
   0  20   8          1.86          6.54         3.88 o                         
   1  20   8         36.78         38.13         5.84 o                         
   2  20   8          0.55          0.86         4.84 o                         
   3  20   8          1.98          0.37         3.54 o                         
  -4  21   8          6.27          2.64         3.80 o                         
  -3  21   8         24.85         25.21         4.97 o                         
  -2  21   8         23.59         17.33         5.18 o                         
  -1  21   8          1.25         -2.79         3.47 o                         
   0  21   8         81.13        105.14         5.86 o                         
   1  21   8         37.43         24.52         4.65 o                         
   2  21   8         30.09         35.67         4.81 o                         
  -2  22   8          1.12          1.80         4.12 o                         
  -1  22   8          2.27         -1.18         3.17 o                         
   0  22   8          1.94          2.39         2.32 o                         
   1  22   8         40.82         38.57         4.07 o                         
  -1  23   8         38.91         26.05         2.82 o                         
   0  23   8         12.96          3.91         2.80 o                         
  -9   1   9          1.23          5.60         2.70 o                         
  -8   1   9         19.95         33.84         4.45 o                         
  -7   1   9          0.01          5.08         3.45 o                         
  -6   1   9        293.97        276.76        11.78 o                         
  -5   1   9         32.27         31.65         4.00 o                         
  -4   1   9        198.85        179.89         5.49 o                         
  -3   1   9         88.07        106.31         5.13 o                         
  -2   1   9         38.08         39.26         3.56 o                         
  -1   1   9         67.57         51.37         4.99 o                         
   0   1   9         29.68         30.44         4.55 o                         
   1   1   9        941.57        903.33        28.40 o                         
   2   1   9        703.42        754.02        36.65 o                         
   3   1   9        299.40        288.78        17.91 o                         
   4   1   9       1559.22       1392.59        60.93 o                         
   5   1   9          0.02         11.78         6.50 o                         
   6   1   9        141.90        148.70        10.46 o                         
  -9   2   9          5.16          7.76         4.89 o                         
  -8   2   9          6.78         11.15         3.92 o                         
  -7   2   9         34.68         39.26         4.83 o                         
  -6   2   9        216.28        230.59        11.29 o                         
  -5   2   9       1318.72       1395.84        27.90 o                         
  -4   2   9        793.60        741.43        16.13 o                         
  -3   2   9        210.93        202.97         7.39 o                         
  -2   2   9         67.49         62.09         4.26 o                         
  -1   2   9          3.86          4.13         3.22 o                         
   0   2   9         55.93         60.64         6.34 o                         
   1   2   9       1814.27       1871.13        45.90 o                         
   2   2   9        399.10        390.18        14.68 o                         
   3   2   9          8.17          9.93         7.19 o                         
   4   2   9        403.92        414.75        22.62 o                         
   5   2   9         33.85         36.78         7.24 o                         
   6   2   9         18.07         17.70         5.65 o                         
  -9   3   9          7.07          7.06         4.73 o                         
  -8   3   9         17.19         27.42         5.81 o                         
  -7   3   9         66.56         72.56         4.91 o                         
  -6   3   9         53.34         72.51         5.18 o                         
  -5   3   9        890.60        948.26        22.07 o                         
  -4   3   9        248.77        222.28         7.62 o                         
  -3   3   9        197.12        178.68         8.12 o                         
  -2   3   9         14.35         11.03         3.00 o                         
  -1   3   9         25.79         13.06         4.94 o                         
   0   3   9        536.59        557.61        17.40 o                         
   1   3   9         15.15          8.80         3.59 o                         
   2   3   9        440.01        506.81        15.76 o                         
   3   3   9        157.55        149.68         8.84 o                         
   4   3   9         36.55         27.54         5.49 o                         
   5   3   9        117.81         90.89         6.61 o                         
   6   3   9          7.41          3.27         2.77 o                         
  -9   4   9         12.17         11.11         2.00 o                         
  -8   4   9         96.10        118.31         8.67 o                         
  -7   4   9         59.49         74.41         5.93 o                         
  -6   4   9         54.32         50.64         6.76 o                         
  -5   4   9       2232.87       2282.23        48.29 o                         
  -4   4   9       1035.40       1052.44        20.29 o                         
  -3   4   9          8.88         14.24         3.96 o                         
  -2   4   9         71.60         58.89         4.42 o                         
  -1   4   9         80.08         80.14         4.23 o                         
   0   4   9          1.81          7.16         3.52 o                         
   1   4   9        104.93         84.87         5.30 o                         
   2   4   9         18.99         31.29         4.61 o                         
   3   4   9        108.10        116.46         7.87 o                         
   4   4   9        301.17        285.19        12.37 o                         
   5   4   9         87.71         78.58         7.00 o                         
   6   4   9        119.45        121.52         4.95 o                         
  -9   5   9          3.20          4.60         3.12 o                         
  -8   5   9         92.97        102.93         5.72 o                         
  -7   5   9          3.95         12.45         4.43 o                         
  -6   5   9        319.42        338.78        13.33 o                         
  -5   5   9        993.91       1052.19        28.20 o                         
  -4   5   9        858.47        850.39        17.05 o                         
  -3   5   9       1118.04       1111.31        26.63 o                         
  -2   5   9         41.10         54.91         4.46 o                         
  -1   5   9        326.67        325.79         8.51 o                         
   0   5   9         96.63         90.76         5.29 o                         
   1   5   9         66.05         78.81         5.27 o                         
   2   5   9         14.31         22.18         6.47 o                         
   3   5   9        440.66        371.76        28.11 o                         
   4   5   9         49.86         66.90        10.81 o                         
   5   5   9          0.53         -0.28         3.44 o                         
   6   5   9         64.84         68.62         4.56 o                         
  -8   6   9          0.06          2.20         2.71 o                         
  -7   6   9         79.81        109.27         7.79 o                         
  -6   6   9        125.65        140.45         6.52 o                         
  -5   6   9        733.63        753.52        21.48 o                         
  -4   6   9        125.95        126.88         8.20 o                         
  -3   6   9       1488.34       1449.23        29.21 o                         
  -2   6   9          9.55         22.71         3.86 o                         
  -1   6   9          0.87          1.82         2.62 o                         
   0   6   9          4.72          8.95         2.87 o                         
   1   6   9         30.78         44.06         3.76 o                         
   2   6   9        201.01        190.43         7.55 o                         
   3   6   9          0.18         -3.77         3.77 o                         
   4   6   9         32.80         23.94         3.93 o                         
   5   6   9         21.28         27.45         3.20 o                         
   6   6   9         14.03         16.56         2.82 o                         
  -8   7   9         67.39         65.67         3.98 o                         
  -7   7   9        181.31        207.71         8.00 o                         
  -6   7   9         52.94         49.65         4.49 o                         
  -5   7   9         81.06         89.24         6.73 o                         
  -4   7   9         78.74         79.05         4.98 o                         
  -3   7   9        855.34        852.47        18.92 o                         
  -2   7   9          2.50          4.06         3.29 o                         
  -1   7   9        598.66        577.34        12.67 o                         
   0   7   9          0.02          0.82         2.61 o                         
   1   7   9        438.64        427.17        12.41 o                         
   2   7   9         32.34         36.82         4.42 o                         
   3   7   9         39.30         41.02         3.78 o                         
   4   7   9        110.86        150.04         7.58 o                         
   5   7   9        114.68        153.05         7.26 o                         
   6   7   9          0.06         -0.75         2.99 o                         
  -8   8   9         71.36         73.28         4.32 o                         
  -7   8   9         26.07         21.86         3.35 o                         
  -6   8   9          0.09          5.83         4.75 o                         
  -5   8   9          0.98         -2.74         3.45 o                         
  -4   8   9         61.02         53.52         4.49 o                         
  -3   8   9          4.99          5.32         3.08 o                         
  -2   8   9        761.95        717.09        17.67 o                         
  -1   8   9         92.11         78.23         4.43 o                         
   0   8   9          1.11         -2.67         2.91 o                         
   1   8   9        218.60        220.31         5.65 o                         
   2   8   9        279.54        259.84         7.08 o                         
   3   8   9        221.39        255.03         7.70 o                         
   4   8   9        140.21        117.80         5.77 o                         
   5   8   9         20.72         22.79         2.57 o                         
   6   8   9         22.99         14.80         4.33 o                         
  -8   9   9         22.25         19.84         2.93 o                         
  -7   9   9        125.50        138.21         6.96 o                         
  -6   9   9        340.58        378.83        14.43 o                         
  -5   9   9          9.21         21.13         5.37 o                         
  -4   9   9        212.39        201.02         9.53 o                         
  -3   9   9         91.86         88.41         6.01 o                         
  -2   9   9        341.64        291.01         8.98 o                         
  -1   9   9        132.17        128.27         4.27 o                         
   0   9   9       1317.65       1366.66        36.60 o                         
   1   9   9        716.89        733.77        19.67 o                         
   2   9   9          0.56          2.53         2.88 o                         
   3   9   9         65.49         69.37         4.23 o                         
   4   9   9        118.73         98.22         5.15 o                         
   5   9   9          2.95          4.49         2.51 o                         
   6   9   9          9.00          4.41         3.99 o                         
  -8  10   9         70.56         46.24         5.23 o                         
  -7  10   9          3.78          1.04         2.61 o                         
  -6  10   9         13.80         16.37         4.80 o                         
  -5  10   9          7.78          6.35         4.84 o                         
  -4  10   9         14.32         14.03         3.63 o                         
  -3  10   9         49.62         45.57         5.51 o                         
  -2  10   9        201.69        192.76         8.27 o                         
  -1  10   9        502.09        514.09        17.02 o                         
   0  10   9        101.73        113.71         5.93 o                         
   1  10   9        757.40        820.19        17.34 o                         
   2  10   9         13.27         19.61         3.90 o                         
   3  10   9          7.37         14.79         3.67 o                         
   4  10   9         65.09         79.51         4.99 o                         
   5  10   9         45.55         49.31         3.62 o                         
   6  10   9         23.02         12.93         7.48 o                         
  -8  11   9          0.82          3.12         3.49 o                         
  -7  11   9          0.34         -3.01         3.47 o                         
  -6  11   9        233.02        219.45        13.21 o                         
  -5  11   9          0.33         -0.72         3.13 o                         
  -4  11   9          0.81         -0.90         3.40 o                         
  -3  11   9        474.05        472.81        14.76 o                         
  -2  11   9        282.93        246.04         7.87 o                         
  -1  11   9        326.29        353.79        10.48 o                         
   0  11   9        746.10        822.50        17.50 o                         
   1  11   9       1399.42       1496.51        29.34 o                         
   2  11   9        402.41        383.37        20.77 o                         
   3  11   9         31.53         29.75         4.18 o                         
   4  11   9        150.30        192.73        10.11 o                         
   5  11   9          0.52          0.35         2.84 o                         
  -7  12   9         33.00         23.85         8.69 o                         
  -6  12   9          0.59         -1.40         3.60 o                         
  -5  12   9          4.07          7.21         3.57 o                         
  -4  12   9        145.26        144.14         5.89 o                         
  -3  12   9        464.21        472.43         9.76 o                         
  -2  12   9         69.19         59.93         4.37 o                         
  -1  12   9         10.47          0.44         3.18 o                         
   0  12   9         61.29         43.64         4.38 o                         
   1  12   9        887.28        998.05        27.94 o                         
   2  12   9          4.68          3.75         6.76 o                         
   3  12   9          5.67          6.03         4.45 o                         
   4  12   9          4.50          7.37         3.37 o                         
   5  12   9         70.62         77.50         4.95 o                         
  -7  13   9         51.17         43.61        10.36 o                         
  -6  13   9          8.92          6.54         3.16 o                         
  -5  13   9         48.67         36.39         3.78 o                         
  -4  13   9        109.53         91.41         4.74 o                         
  -3  13   9         49.97         34.71         2.92 o                         
  -2  13   9          9.13          6.35         2.70 o                         
  -1  13   9         25.42         22.15         3.48 o                         
   0  13   9        172.18        168.45         6.86 o                         
   1  13   9        626.30        648.42        22.21 o                         
   2  13   9          2.84         11.41         6.76 o                         
   3  13   9          3.92          5.08         3.57 o                         
   4  13   9          0.06          2.40         3.14 o                         
   5  13   9          4.47         11.88         3.15 o                         
  -7  14   9         29.76         21.98         4.81 o                         
  -6  14   9          2.97          5.44         5.55 o                         
  -5  14   9          8.86          3.68         3.87 o                         
  -4  14   9         48.20         47.35         3.37 o                         
  -3  14   9          1.54          5.19         2.59 o                         
  -2  14   9         71.52         61.46         3.42 o                         
  -1  14   9        189.34        169.30         5.44 o                         
   0  14   9        407.82        403.02        10.69 o                         
   1  14   9          3.13          6.84         3.47 o                         
   2  14   9         25.10         25.63         7.13 o                         
   3  14   9          1.51         10.11         4.29 o                         
   4  14   9         30.76         50.57         4.72 o                         
  -7  15   9          9.99          7.66         3.75 o                         
  -6  15   9         18.78         15.75         5.44 o                         
  -5  15   9         25.27         31.81         6.24 o                         
  -4  15   9          2.87          0.32         3.28 o                         
  -3  15   9         28.74         21.00         2.59 o                         
  -2  15   9         25.83         28.25         3.56 o                         
  -1  15   9        521.05        507.81        10.23 o                         
   0  15   9        140.65        120.90         7.45 o                         
   1  15   9          2.11          3.07         3.71 o                         
   2  15   9         12.78          6.64         6.47 o                         
   3  15   9         23.24         21.24         6.29 o                         
   4  15   9          0.17         -2.05         3.43 o                         
  -6  16   9          0.09         -4.65         4.65 o                         
  -5  16   9         34.86         34.35         6.71 o                         
  -4  16   9         71.52         74.45         5.74 o                         
  -3  16   9         62.31         59.16         4.48 o                         
  -2  16   9        156.82        139.32         6.32 o                         
  -1  16   9          5.85          7.17         2.85 o                         
   0  16   9         15.74          8.10         5.20 o                         
   1  16   9          3.27         10.61         3.80 o                         
   2  16   9         88.04         73.97         4.80 o                         
   3  16   9          7.46          7.21         4.23 o                         
   4  16   9         56.25         46.24         5.65 o                         
  -6  17   9         54.04         38.47         4.76 o                         
  -5  17   9          2.16          8.35         5.07 o                         
  -4  17   9         36.52         41.64         6.71 o                         
  -3  17   9          0.73          2.15         3.27 o                         
  -2  17   9          0.48          4.58         2.85 o                         
  -1  17   9         69.90         62.26         7.90 o                         
   0  17   9         96.74         89.58        17.57 o                         
   1  17   9         50.89         56.78         4.40 o                         
   2  17   9         39.44         56.49         4.17 o                         
   3  17   9         30.36         46.03         6.24 o                         
  -5  18   9          3.91         -2.67         3.13 o                         
  -4  18   9          6.53          5.97         5.50 o                         
  -3  18   9         37.54         23.74         3.45 o                         
  -2  18   9         88.22         80.25         4.77 o                         
  -1  18   9         61.85         82.33         8.61 o                         
   0  18   9         15.33         19.13         4.61 o                         
   1  18   9         33.74         38.33         4.00 o                         
   2  18   9         13.95          8.85         2.93 o                         
   3  18   9          8.77         14.53         4.60 o                         
  -5  19   9          6.78          9.30         3.96 o                         
  -4  19   9          7.74         14.32         5.02 o                         
  -3  19   9          3.52          0.14         2.86 o                         
  -2  19   9          7.75         -0.22         3.77 o                         
  -1  19   9        165.21        183.52        11.68 o                         
   0  19   9        220.47        270.55        10.63 o                         
   1  19   9         38.56         42.33         3.74 o                         
   2  19   9         31.88         32.60         5.13 o                         
  -4  20   9         87.40         62.19         5.65 o                         
  -3  20   9         76.36         77.41         5.39 o                         
  -2  20   9          2.55          3.72         3.40 o                         
  -1  20   9          0.88          0.58         4.86 o                         
   0  20   9          2.42          1.73         3.35 o                         
   1  20   9        106.33        116.77        11.44 o                         
  -2  21   9         14.20         27.36         3.43 o                         
  -1  21   9         39.35         39.33         3.83 o                         
   0  21   9          0.59          0.63         2.24 o                         
   1  21   9         18.03         12.15         3.91 o                         
  -1  22   9         43.97         39.91         3.70 o                         
  -9   0  10         26.64         29.54         3.65 o                         
  -8   0  10          8.57         11.04         5.23 o                         
  -7   0  10         22.22         41.88         7.85 o                         
  -6   0  10         11.25         11.89         6.71 o                         
  -5   0  10         17.61         15.27         3.99 o                         
  -4   0  10        152.78        144.08         6.74 o                         
  -3   0  10        189.61        175.04         8.94 o                         
  -2   0  10        120.25        101.56         7.57 o                         
  -1   0  10        219.97        208.50         9.67 o                         
   0   0  10        364.01        402.06        24.57 o                         
   1   0  10         98.33         99.01         8.05 o                         
   2   0  10         22.52         25.97         6.80 o                         
   3   0  10        568.39        706.23        34.19 o                         
   4   0  10          6.22          4.70         6.13 o                         
   5   0  10        102.82        175.12        11.84 o                         
   6   0  10          5.86          4.49         4.33 o                         
  -9   1  10         57.26         56.91         4.60 o                         
  -8   1  10          4.61          7.59         5.34 o                         
  -7   1  10          0.04          5.52         3.29 o                         
  -6   1  10          0.25          2.87         4.65 o                         
  -5   1  10          0.98          4.29         3.34 o                         
  -4   1  10          2.02          2.22         2.84 o                         
  -3   1  10        529.40        513.10        13.42 o                         
  -2   1  10         16.40         19.43         3.97 o                         
  -1   1  10          0.13          2.74         3.52 o                         
   0   1  10        104.41         88.81         4.74 o                         
   1   1  10          9.11          7.63         4.43 o                         
   2   1  10         51.13         56.47         7.67 o                         
   3   1  10          0.45          1.11         6.61 o                         
   4   1  10        384.30        413.80        22.30 o                         
   5   1  10          3.28          9.51         5.87 o                         
   6   1  10          8.74          8.15         2.98 o                         
  -9   2  10         12.02         12.00         2.91 o                         
  -8   2  10          1.11          7.22         3.78 o                         
  -7   2  10         54.60         61.82         4.47 o                         
  -6   2  10          0.27          9.68         3.82 o                         
  -5   2  10         14.75         14.51         3.43 o                         
  -4   2  10          8.34          9.67         3.36 o                         
  -3   2  10         21.12         22.61         3.68 o                         
  -2   2  10         40.49         38.79         4.10 o                         
  -1   2  10        323.18        338.60         9.61 o                         
   0   2  10        238.92        212.09         6.71 o                         
   1   2  10         90.32         98.95         5.65 o                         
   2   2  10          9.86          8.26         5.93 o                         
   3   2  10        286.41        308.97        18.60 o                         
   4   2  10        218.22        215.44        14.53 o                         
   5   2  10        238.09        205.29        13.00 o                         
   6   2  10          0.48          3.02         2.38 o                         
  -8   3  10         70.21        105.97         8.85 o                         
  -7   3  10         37.36         45.55         4.05 o                         
  -6   3  10          0.18          1.35         3.14 o                         
  -5   3  10         29.95         27.83         3.71 o                         
  -4   3  10        410.94        407.87        10.06 o                         
  -3   3  10        577.80        543.07        13.52 o                         
  -2   3  10        392.55        389.64         9.96 o                         
  -1   3  10         83.27         74.17         5.38 o                         
   0   3  10        138.94        148.90         5.91 o                         
   1   3  10        173.50        195.82         7.75 o                         
   2   3  10         64.58         56.95         6.37 o                         
   3   3  10         82.99        103.76         7.53 o                         
   4   3  10        566.14        613.13        21.04 o                         
   5   3  10          8.73         13.68         5.07 o                         
   6   3  10         37.78         40.86         2.89 o                         
  -8   4  10         18.62         33.08         5.18 o                         
  -7   4  10          3.09         15.62         9.41 o                         
  -6   4  10        280.48        290.58         9.74 o                         
  -5   4  10         37.47         40.18         3.91 o                         
  -4   4  10        746.41        777.20        16.11 o                         
  -3   4  10        399.29        398.68        10.91 o                         
  -2   4  10        912.27        854.14        19.99 o                         
  -1   4  10         52.43         47.05         4.08 o                         
   0   4  10        193.58        194.18        10.35 o                         
   1   4  10        820.71        859.93        21.91 o                         
   2   4  10         55.76         53.96         6.18 o                         
   3   4  10         26.06         40.16         5.81 o                         
   4   4  10        123.52         82.43         8.22 o                         
   5   4  10         13.57         30.79        11.60 o                         
   6   4  10        117.39         99.61         7.05 o                         
  -8   5  10         29.65         35.67         4.86 o                         
  -7   5  10        171.19        192.01         8.57 o                         
  -6   5  10         81.28         81.04         6.37 o                         
  -5   5  10         74.03         83.80         4.61 o                         
  -4   5  10        448.17        392.11        10.87 o                         
  -3   5  10       2407.63       2319.24        45.01 o                         
  -2   5  10        128.17        125.39         6.71 o                         
  -1   5  10        103.32        104.73         5.08 o                         
   0   5  10         31.92         34.76         4.03 o                         
   1   5  10         40.46         46.13         4.95 o                         
   2   5  10         36.14         31.92         5.54 o                         
   3   5  10          0.09          2.85         4.70 o                         
   4   5  10         32.57         36.86         5.04 o                         
   5   5  10        118.59        115.78         5.35 o                         
   6   5  10        114.29         98.14        10.83 o                         
  -8   6  10          3.19          5.89         2.31 o                         
  -7   6  10         18.52         17.74         4.70 o                         
  -6   6  10        512.18        549.20        18.66 o                         
  -5   6  10        137.60        140.49        10.91 o                         
  -4   6  10        278.45        306.59        10.46 o                         
  -3   6  10       2005.94       2002.49        39.71 o                         
  -2   6  10       1648.36       1680.93        34.42 o                         
  -1   6  10        305.56        334.94         9.07 o                         
   0   6  10        654.83        627.68        11.64 o                         
   1   6  10        500.65        537.34        14.90 o                         
   2   6  10          1.15          2.55         4.71 o                         
   3   6  10         33.45         22.36        10.04 o                         
   4   6  10         96.34        111.00         6.44 o                         
   5   6  10         11.19         16.46         2.65 o                         
  -8   7  10         59.05         57.70         5.60 o                         
  -7   7  10          2.90          8.92         3.64 o                         
  -6   7  10          2.69         21.72         4.99 o                         
  -5   7  10         37.29         42.85         8.56 o                         
  -4   7  10        119.73        111.01         7.88 o                         
  -3   7  10        155.48        134.70         6.25 o                         
  -2   7  10       1989.07       1901.75        41.13 o                         
  -1   7  10        104.91         94.34         4.71 o                         
   0   7  10        106.48         95.25         4.04 o                         
   1   7  10        209.35        237.47         7.80 o                         
   2   7  10        345.49        404.30        12.55 o                         
   3   7  10        126.66        118.36         7.36 o                         
   4   7  10          1.14          0.60         3.17 o                         
   5   7  10          5.50          3.46         2.37 o                         
  -8   8  10         40.31         34.56         4.65 o                         
  -7   8  10         78.99         82.12         5.67 o                         
  -6   8  10         49.61         54.40         5.64 o                         
  -5   8  10         51.07         58.32         6.24 o                         
  -4   8  10         34.01         36.56         4.26 o                         
  -3   8  10         41.00         26.66         3.90 o                         
  -2   8  10         27.18         25.15         5.11 o                         
  -1   8  10          0.01          0.93         3.01 o                         
   0   8  10         99.30         94.00         3.90 o                         
   1   8  10          3.34         -0.62         2.32 o                         
   2   8  10        354.89        396.09        12.25 o                         
   3   8  10        395.48        376.22        14.03 o                         
   4   8  10         24.23         24.71         5.55 o                         
   5   8  10         12.72         17.63         2.79 o                         
  -8   9  10         17.19         12.10         3.86 o                         
  -7   9  10         23.68         14.60         2.58 o                         
  -6   9  10        577.41        577.34        27.98 o                         
  -5   9  10        329.23        348.40        13.94 o                         
  -4   9  10          1.62         -0.36         3.46 o                         
  -3   9  10        330.40        307.74         8.95 o                         
  -2   9  10         23.49         20.22         3.74 o                         
  -1   9  10        405.27        440.39        12.40 o                         
   0   9  10         78.33         73.94         5.58 o                         
   1   9  10       1146.20       1251.83        22.31 o                         
   2   9  10        505.16        485.21        14.00 o                         
   3   9  10        617.26        659.09        26.34 o                         
   4   9  10          0.53         -0.11         3.50 o                         
   5   9  10        158.89        188.37         6.13 o                         
  -7  10  10        211.24        214.91         9.05 o                         
  -6  10  10          2.10          4.97         5.71 o                         
  -5  10  10          0.66          8.00         5.07 o                         
  -4  10  10         49.58         42.26         4.52 o                         
  -3  10  10         37.46         34.63         5.04 o                         
  -2  10  10        692.14        673.22        18.53 o                         
  -1  10  10         83.29         90.71         4.61 o                         
   0  10  10        151.52        130.08         6.10 o                         
   1  10  10        684.11        696.34        17.24 o                         
   2  10  10       1600.77       1604.95        53.80 o                         
   3  10  10        684.64        846.74        37.89 o                         
   4  10  10        156.58        169.73         6.47 o                         
   5  10  10         28.29         23.40         2.70 o                         
  -7  11  10         34.32         32.95         3.78 o                         
  -6  11  10         54.26         48.47         4.54 o                         
  -5  11  10          1.17          1.38         3.55 o                         
  -4  11  10         42.15         42.73         4.42 o                         
  -3  11  10         41.07         43.58         5.72 o                         
  -2  11  10         19.73         27.25         3.74 o                         
  -1  11  10          0.08          4.65         3.35 o                         
   0  11  10         47.36         57.15         4.10 o                         
   1  11  10        583.56        601.16        22.70 o                         
   2  11  10        223.16        207.82         9.86 o                         
   3  11  10        296.04        372.69        19.39 o                         
   4  11  10          4.45          7.79         3.08 o                         
   5  11  10         23.55         17.45         2.95 o                         
  -7  12  10          2.83          3.41         3.67 o                         
  -6  12  10         29.82         26.56         3.47 o                         
  -5  12  10        114.77        105.18         6.56 o                         
  -4  12  10        152.32        157.67        10.96 o                         
  -3  12  10         97.64         98.04         4.43 o                         
  -2  12  10         33.26         22.67         3.59 o                         
  -1  12  10         20.50         17.32         3.39 o                         
   0  12  10         95.96        110.39         5.22 o                         
   1  12  10          3.05          2.71         4.89 o                         
   2  12  10        297.47        334.44        15.22 o                         
   3  12  10         78.86         93.76         5.24 o                         
   4  12  10          0.48          3.22         3.74 o                         
   5  12  10          0.21          4.07         3.43 o                         
  -7  13  10         95.73         90.62         6.55 o                         
  -6  13  10         10.17          7.55         3.68 o                         
  -5  13  10          0.24          3.85         3.06 o                         
  -4  13  10         40.60         40.29         3.19 o                         
  -3  13  10        175.19        177.06         5.56 o                         
  -2  13  10         17.47         22.70         2.84 o                         
  -1  13  10         48.59         39.65         4.50 o                         
   0  13  10         14.87         16.06         3.11 o                         
   1  13  10         33.49         31.08         5.36 o                         
   2  13  10          9.19         22.54         7.05 o                         
   3  13  10         67.17         59.69         4.30 o                         
   4  13  10         39.92         39.07         3.25 o                         
  -6  14  10         13.33         11.84         5.07 o                         
  -5  14  10         27.99         29.88         4.15 o                         
  -4  14  10          1.89          2.70         2.51 o                         
  -3  14  10          3.31          6.95         2.69 o                         
  -2  14  10         11.49          6.12         3.18 o                         
  -1  14  10         22.05         17.19         3.06 o                         
   0  14  10          4.94          9.67         4.40 o                         
   1  14  10         27.75         22.07         4.91 o                         
   2  14  10         57.90         92.63         6.39 o                         
   3  14  10         30.40         21.84         4.11 o                         
   4  14  10          0.03          2.86         4.25 o                         
  -6  15  10         19.14         12.05         4.60 o                         
  -5  15  10          0.00          5.50         4.91 o                         
  -4  15  10          0.54         -1.74         3.02 o                         
  -3  15  10        137.00        127.62         4.45 o                         
  -2  15  10         43.80         50.21         5.18 o                         
  -1  15  10         10.00          9.84         2.80 o                         
   0  15  10         78.89         72.28         4.15 o                         
   1  15  10          6.48          8.81         4.46 o                         
   2  15  10          1.04          4.28         4.49 o                         
   3  15  10         74.45         97.23         5.47 o                         
   4  15  10         38.05         43.70         4.62 o                         
  -6  16  10          8.38         13.84         3.96 o                         
  -5  16  10          0.91          1.16         4.86 o                         
  -4  16  10         76.16         51.66         4.55 o                         
  -3  16  10         36.43         26.51         3.06 o                         
  -2  16  10          1.13          0.94         2.52 o                         
  -1  16  10          8.42          8.22         4.37 o                         
   0  16  10          6.51          8.50         4.18 o                         
   1  16  10        104.78        127.08         6.09 o                         
   2  16  10        101.85        150.82         5.86 o                         
   3  16  10         35.56         27.04         3.37 o                         
  -5  17  10          2.55          3.54         4.39 o                         
  -4  17  10          0.01         -0.13         3.45 o                         
  -3  17  10         12.44         17.78         3.05 o                         
  -2  17  10         75.68         65.16         4.32 o                         
  -1  17  10         38.03         37.62         6.82 o                         
   0  17  10        204.96        187.27        12.00 o                         
   1  17  10          0.94          4.60         3.13 o                         
   2  17  10         49.13         54.00         3.62 o                         
   3  17  10          6.42          6.13         2.76 o                         
  -5  18  10         14.81         11.52         3.91 o                         
  -4  18  10         16.42          7.61         4.70 o                         
  -3  18  10         71.52         84.47         5.28 o                         
  -2  18  10          6.71          6.00         3.53 o                         
  -1  18  10        118.75        124.96         6.67 o                         
   0  18  10        225.82        207.30        12.21 o                         
   1  18  10        218.26        283.20        10.42 o                         
   2  18  10          5.00          5.80         2.35 o                         
  -4  19  10          8.01          3.12         3.75 o                         
  -3  19  10         12.36         18.74         3.40 o                         
  -2  19  10         42.47         40.06         4.00 o                         
  -1  19  10          6.78          5.96         3.31 o                         
   0  19  10         23.53         38.95         3.92 o                         
   1  19  10         59.57         45.82         3.93 o                         
   2  19  10          0.03          2.27         3.33 o                         
  -2  20  10         17.02         22.99         4.70 o                         
  -1  20  10          1.17          3.49         3.91 o                         
   0  20  10         18.68         19.25         3.08 o                         
  -8   1  11          2.01          2.69         2.95 o                         
  -7   1  11          0.86          2.10         2.99 o                         
  -6   1  11        131.33        161.46         7.79 o                         
  -5   1  11          0.73          2.11         3.65 o                         
  -4   1  11          2.17          2.53         2.95 o                         
  -3   1  11         40.90         49.24         5.32 o                         
  -2   1  11        161.27        168.85         7.79 o                         
  -1   1  11        282.34        268.10        11.01 o                         
   0   1  11         41.81         34.44         4.37 o                         
   1   1  11        353.13        352.85        15.70 o                         
   2   1  11         82.57         81.75         9.72 o                         
   3   1  11          5.07          2.11         6.34 o                         
   4   1  11        213.37        188.91        12.79 o                         
   5   1  11         11.07         21.56         5.50 o                         
  -8   2  11          0.33          5.02         2.97 o                         
  -7   2  11         72.33         92.90         6.39 o                         
  -6   2  11         15.29         13.83         3.70 o                         
  -5   2  11         12.44         11.83         4.41 o                         
  -4   2  11         75.13         60.63         4.23 o                         
  -3   2  11        137.75        131.52         6.59 o                         
  -2   2  11         50.86         63.32         4.61 o                         
  -1   2  11        381.72        335.25         9.26 o                         
   0   2  11          0.01          5.52         3.54 o                         
   1   2  11        491.95        503.11        22.23 o                         
   2   2  11         29.99         32.18         7.93 o                         
   3   2  11         86.41         96.07         9.78 o                         
   4   2  11         64.56         54.48         7.61 o                         
   5   2  11          9.65         12.47         4.97 o                         
  -8   3  11          0.74          1.94         2.80 o                         
  -7   3  11         96.28        138.78         5.70 o                         
  -6   3  11          1.07          1.34         2.91 o                         
  -5   3  11         11.69         15.87         4.08 o                         
  -4   3  11        218.36        187.50         6.37 o                         
  -3   3  11         15.36         16.88         4.00 o                         
  -2   3  11         13.05          7.20         4.21 o                         
  -1   3  11        336.49        332.16         9.24 o                         
   0   3  11          2.17          2.08         3.55 o                         
   1   3  11        479.56        448.48        13.08 o                         
   2   3  11          9.37         25.77         5.42 o                         
   3   3  11        182.42        237.25        10.82 o                         
   4   3  11          2.49         17.06         4.29 o                         
   5   3  11         60.97         49.60         3.47 o                         
  -8   4  11         21.40         30.28         4.02 o                         
  -7   4  11         30.36         26.35         3.41 o                         
  -6   4  11         51.65         48.78         4.33 o                         
  -5   4  11         36.08         38.51         5.73 o                         
  -4   4  11        183.80        170.24         6.10 o                         
  -3   4  11         61.99         67.28         5.11 o                         
  -2   4  11        615.25        527.68        23.40 o                         
  -1   4  11        178.50        168.66         6.46 o                         
   0   4  11        165.01        162.72         7.03 o                         
   1   4  11         47.32         42.65         4.67 o                         
   2   4  11         87.00         80.32        11.97 o                         
   3   4  11         42.54         52.39         5.72 o                         
   4   4  11          9.83          6.97         4.03 o                         
   5   4  11         27.12         23.22         2.89 o                         
  -8   5  11         11.83         14.58         4.28 o                         
  -7   5  11         56.94         55.64         4.58 o                         
  -6   5  11        223.10        218.57        15.35 o                         
  -5   5  11        152.18        160.71         6.94 o                         
  -4   5  11        264.29        233.04         8.50 o                         
  -3   5  11         41.05         40.64         4.67 o                         
  -2   5  11        285.19        270.79        11.15 o                         
  -1   5  11        686.48        620.98        12.79 o                         
   0   5  11        375.51        397.26        14.45 o                         
   1   5  11          4.99          7.23         2.71 o                         
   2   5  11          0.41          4.35         4.74 o                         
   3   5  11         76.62         68.85         7.24 o                         
   4   5  11        241.82        235.53         9.77 o                         
   5   5  11        455.29        482.86        14.89 o                         
  -8   6  11          5.46          1.80         3.70 o                         
  -7   6  11          5.92         14.85         5.55 o                         
  -6   6  11         54.68         53.17         5.03 o                         
  -5   6  11        387.35        436.61        33.34 o                         
  -4   6  11         64.54         46.18         4.47 o                         
  -3   6  11        285.56        279.11        12.51 o                         
  -2   6  11         22.35         38.89         5.66 o                         
  -1   6  11       1811.40       1790.43        31.22 o                         
   0   6  11        145.12        124.54         6.09 o                         
   1   6  11        541.51        525.59         8.77 o                         
   2   6  11         17.86         10.66         4.75 o                         
   3   6  11        273.70        318.88        10.29 o                         
   4   6  11         91.15         92.97         5.79 o                         
   5   6  11         29.39         39.97         2.48 o                         
  -8   7  11         13.64         11.73         3.33 o                         
  -7   7  11         13.86         24.77         4.01 o                         
  -6   7  11        135.40        139.29        10.94 o                         
  -5   7  11         32.79         44.60         8.30 o                         
  -4   7  11        530.67        503.58        26.26 o                         
  -3   7  11        396.31        428.61        14.92 o                         
  -2   7  11        419.72        376.74        16.78 o                         
  -1   7  11       1815.73       1753.95        39.21 o                         
   0   7  11        294.73        298.38         9.65 o                         
   1   7  11          0.31         -1.68         2.60 o                         
   2   7  11         94.17         84.41         6.35 o                         
   3   7  11         88.70        109.78         5.50 o                         
   4   7  11        163.85        161.28         7.32 o                         
   5   7  11        328.00        304.81        22.80 o                         
  -7   8  11          1.65          0.02         3.34 o                         
  -6   8  11        163.07        190.60         9.17 o                         
  -5   8  11        120.61        105.16         7.18 o                         
  -4   8  11        109.19         81.64         9.99 o                         
  -3   8  11         50.02         48.26         4.80 o                         
  -2   8  11          0.03         -0.38         4.79 o                         
  -1   8  11        388.80        354.48        15.58 o                         
   0   8  11          6.22         13.62         2.97 o                         
   1   8  11         47.40         71.53         4.40 o                         
   2   8  11        375.27        362.72        13.41 o                         
   3   8  11        703.39        750.42        18.88 o                         
   4   8  11        116.47        112.86         4.82 o                         
   5   8  11        421.61        420.67        18.60 o                         
  -7   9  11          0.17         -0.52         2.48 o                         
  -6   9  11         18.20         25.48         4.39 o                         
  -5   9  11          2.17         -0.02         4.37 o                         
  -4   9  11          5.36          6.61         4.68 o                         
  -3   9  11         43.04         34.85         6.53 o                         
  -2   9  11          2.24          5.28         6.50 o                         
  -1   9  11        190.42        196.01         9.75 o                         
   0   9  11        914.71        867.37        15.97 o                         
   1   9  11        120.97        114.00         5.04 o                         
   2   9  11          0.89          5.81         2.97 o                         
   3   9  11        247.19        277.87        10.54 o                         
   4   9  11        313.67        324.54         9.68 o                         
  -7  10  11         52.66         66.89         4.57 o                         
  -6  10  11         61.98         70.33         7.08 o                         
  -5  10  11          6.18          7.91         3.58 o                         
  -4  10  11         93.61         93.92         6.82 o                         
  -3  10  11         53.65         57.44         5.77 o                         
  -2  10  11        216.53        209.76         7.97 o                         
  -1  10  11        418.80        399.78        12.11 o                         
   0  10  11          0.00          0.74         3.06 o                         
   1  10  11          9.34         12.35         3.46 o                         
   2  10  11          0.19          9.68         5.15 o                         
   3  10  11        498.22        520.65        24.31 o                         
   4  10  11          2.73          1.55         2.69 o                         
  -6  11  11         25.56         31.28         5.39 o                         
  -5  11  11          9.17          8.99         3.40 o                         
  -4  11  11         20.30         30.30         3.81 o                         
  -3  11  11        320.54        322.03        12.68 o                         
  -2  11  11         93.29        101.66         5.11 o                         
  -1  11  11          0.26         -0.13         2.93 o                         
   0  11  11        189.94        223.78         8.32 o                         
   1  11  11        167.62        182.27        13.26 o                         
   2  11  11         38.86         51.04         5.22 o                         
   3  11  11         17.04          8.06         4.03 o                         
   4  11  11        114.75        122.39         4.69 o                         
  -6  12  11          0.66          0.19         2.51 o                         
  -5  12  11         61.28         65.81         4.18 o                         
  -4  12  11         54.48         47.22         3.54 o                         
  -3  12  11          0.03          0.19         2.76 o                         
  -2  12  11         34.87         31.76         4.28 o                         
  -1  12  11         10.98         12.34         3.34 o                         
   0  12  11         34.00         39.59         3.79 o                         
   1  12  11         22.66         22.64         4.80 o                         
   2  12  11         42.59         57.82         5.32 o                         
   3  12  11          2.03          5.29         3.94 o                         
   4  12  11          6.63         14.32         4.31 o                         
  -6  13  11         76.45         81.27         6.92 o                         
  -5  13  11          0.03          5.17         2.78 o                         
  -4  13  11         24.13         31.71         3.13 o                         
  -3  13  11          1.11          5.09         2.58 o                         
  -2  13  11         97.21         96.27         5.43 o                         
  -1  13  11          4.46         12.59         3.25 o                         
   0  13  11        102.79        100.67         6.59 o                         
   1  13  11          0.06          3.06         3.86 o                         
   2  13  11         37.27         37.50         4.61 o                         
   3  13  11         51.10         50.81         4.37 o                         
   4  13  11         34.92         26.90         3.96 o                         
  -6  14  11         85.04         85.02         6.45 o                         
  -5  14  11         48.68         58.21         4.37 o                         
  -4  14  11          3.27          0.48         2.25 o                         
  -3  14  11         16.24         11.61         2.92 o                         
  -2  14  11        152.27        139.59         5.42 o                         
  -1  14  11        175.80        179.93         7.04 o                         
   0  14  11        127.23        115.76         7.64 o                         
   1  14  11          7.38          8.40         5.71 o                         
   2  14  11          1.42          6.70         4.65 o                         
   3  14  11          0.26         -0.12         2.99 o                         
  -5  15  11         24.53         26.74         5.39 o                         
  -4  15  11         24.35         25.02         3.74 o                         
  -3  15  11          0.47          1.05         2.69 o                         
  -2  15  11         78.26         64.18         3.99 o                         
  -1  15  11          8.21         17.52         3.07 o                         
   0  15  11         10.78         11.05         3.62 o                         
   1  15  11         25.38         25.60         4.68 o                         
   2  15  11          3.99          4.77         2.85 o                         
   3  15  11         24.87         36.09         4.54 o                         
  -5  16  11         21.68         23.57         4.65 o                         
  -4  16  11         36.32         35.30         3.13 o                         
  -3  16  11         74.07         83.74         5.34 o                         
  -2  16  11         48.54         59.39         3.43 o                         
  -1  16  11         47.77         53.79         7.29 o                         
   0  16  11          1.77          0.59         3.74 o                         
   1  16  11         41.41         47.18         7.87 o                         
   2  16  11          4.79         10.81         2.59 o                         
  -4  17  11          1.84          5.55         4.44 o                         
  -3  17  11         23.24         34.67         3.85 o                         
  -2  17  11         14.20          4.57         3.16 o                         
  -1  17  11          1.30         -0.34         3.41 o                         
   0  17  11         25.81         22.14         5.39 o                         
   1  17  11         84.30         63.99         4.46 o                         
   2  17  11         40.69         34.50         3.04 o                         
  -4  18  11          0.35         -1.11         3.22 o                         
  -3  18  11          0.68          2.25         2.76 o                         
  -2  18  11          0.77          0.74         4.28 o                         
  -1  18  11         17.71         14.06         5.81 o                         
   0  18  11        105.12        101.03         7.29 o                         
   1  18  11          2.56          5.63         2.58 o                         
  -2  19  11          2.58          4.17         3.65 o                         
  -1  19  11          1.74          1.06         3.75 o                         
  -8   0  12          0.34          2.91         3.06 o                         
  -7   0  12        141.50        135.23        14.80 o                         
  -6   0  12         80.56         85.62        10.04 o                         
  -5   0  12        104.01        106.58         9.62 o                         
  -4   0  12         90.69         94.74        10.99 o                         
  -3   0  12        163.61        168.17         8.66 o                         
  -2   0  12        744.14        650.17        20.94 o                         
  -1   0  12        216.09        184.95        21.62 o                         
   0   0  12         29.74         28.64         5.45 o                         
   1   0  12        454.92        441.81        23.73 o                         
   2   0  12         71.10        115.93        10.62 o                         
   3   0  12          7.72         26.05         6.76 o                         
   4   0  12         28.43         22.62         5.39 o                         
   5   0  12         60.25         49.62         4.97 o                         
  -8   1  12          0.14          0.51         2.12 o                         
  -7   1  12          4.69          7.17         2.71 o                         
  -6   1  12          7.55          7.01         3.29 o                         
  -5   1  12        109.89        116.20         7.06 o                         
  -4   1  12         21.42         28.81         3.51 o                         
  -3   1  12          1.05          4.52         3.07 o                         
  -2   1  12        301.05        298.38        10.03 o                         
  -1   1  12         61.76         65.84         4.30 o                         
   0   1  12         57.98         40.87         4.42 o                         
   1   1  12         42.32         57.70         9.09 o                         
   2   1  12          4.77          5.18         6.13 o                         
   3   1  12         44.70         62.14         8.14 o                         
   4   1  12         41.41         23.09         5.55 o                         
   5   1  12          5.19          5.34         3.80 o                         
  -8   2  12         31.15         38.89         4.12 o                         
  -7   2  12          0.94         -2.61         2.69 o                         
  -6   2  12          3.35          1.33         2.76 o                         
  -5   2  12          9.91         15.33         3.71 o                         
  -4   2  12          3.41          6.77         3.77 o                         
  -3   2  12        161.65        145.14         5.20 o                         
  -2   2  12        634.87        595.19        14.41 o                         
  -1   2  12        658.87        633.74        12.95 o                         
   0   2  12         10.38         10.35         3.79 o                         
   1   2  12         17.55         31.55         8.08 o                         
   2   2  12          0.65         -1.00         6.08 o                         
   3   2  12         43.33         47.87         7.45 o                         
   4   2  12        114.39        133.95         9.56 o                         
   5   2  12        196.18        176.59         6.59 o                         
  -8   3  12          0.00          4.17         3.06 o                         
  -7   3  12         24.28         30.13         3.02 o                         
  -6   3  12          3.97          0.06         2.68 o                         
  -5   3  12         27.63         29.13         3.89 o                         
  -4   3  12        519.38        519.31        24.11 o                         
  -3   3  12         68.31         79.53         4.64 o                         
  -2   3  12          0.69          1.84         5.08 o                         
  -1   3  12         76.00         61.34         4.52 o                         
   0   3  12         22.47         21.99         3.57 o                         
   1   3  12         61.39         57.39        10.99 o                         
   2   3  12         18.36         14.60         4.78 o                         
   3   3  12         19.92         18.06         4.39 o                         
   4   3  12         76.03         71.26         4.08 o                         
   5   3  12        115.88        103.65         4.54 o                         
  -8   4  12          0.25          4.76         2.91 o                         
  -7   4  12         50.64         49.65         3.99 o                         
  -6   4  12          4.43          5.28         3.17 o                         
  -5   4  12         15.84         12.04         3.55 o                         
  -4   4  12         25.22         19.15         3.88 o                         
  -3   4  12         56.87         67.02         5.37 o                         
  -2   4  12        263.02        299.87        23.30 o                         
  -1   4  12        133.72        126.59         6.10 o                         
   0   4  12        212.51        199.60         7.65 o                         
   1   4  12         20.48         11.03         4.55 o                         
   2   4  12          5.62         16.74         4.74 o                         
   3   4  12         38.64         60.10         4.40 o                         
   4   4  12         28.57         18.43         2.97 o                         
  -7   5  12          0.34          1.80         3.18 o                         
  -6   5  12        126.61        138.63         8.56 o                         
  -5   5  12        105.25        115.11        10.25 o                         
  -4   5  12        261.76        264.76        11.54 o                         
  -3   5  12        345.89        375.37        14.72 o                         
  -2   5  12        763.31        671.02        38.37 o                         
  -1   5  12          7.05          8.83         7.84 o                         
   0   5  12          1.80         -3.67         4.35 o                         
   1   5  12        230.93        231.71         8.57 o                         
   2   5  12          2.16         -2.29         3.49 o                         
   3   5  12          1.05         -0.93         2.67 o                         
   4   5  12        173.15        149.01         5.46 o                         
  -7   6  12         13.86         23.94         5.13 o                         
  -6   6  12         55.02         62.62         5.32 o                         
  -5   6  12          0.01          8.14         4.45 o                         
  -4   6  12        205.00        191.85         9.52 o                         
  -3   6  12          1.31          0.41         4.78 o                         
  -2   6  12        147.02        124.50        11.15 o                         
  -1   6  12        383.51        390.71        11.93 o                         
   0   6  12        448.51        461.55        13.54 o                         
   1   6  12         91.87         95.35         5.50 o                         
   2   6  12        846.29        777.88        17.47 o                         
   3   6  12         13.68         21.31         2.84 o                         
   4   6  12         22.33         18.78         2.27 o                         
  -7   7  12         72.53         88.99         7.08 o                         
  -6   7  12          0.44          4.70         5.50 o                         
  -5   7  12        103.47        117.28         7.17 o                         
  -4   7  12          0.51          1.84         4.44 o                         
  -3   7  12          0.90         -1.03         4.64 o                         
  -2   7  12        197.56        184.21         9.26 o                         
  -1   7  12        767.21        812.82        21.35 o                         
   0   7  12        289.24        274.44        11.39 o                         
   1   7  12       1130.17       1095.43        27.68 o                         
   2   7  12         37.65         53.68         3.62 o                         
   3   7  12        134.21        121.10         5.50 o                         
   4   7  12         40.47         36.62         3.32 o                         
  -7   8  12          0.17          0.76         2.17 o                         
  -6   8  12          0.44          4.09         4.70 o                         
  -5   8  12          0.38         11.10         6.50 o                         
  -4   8  12         25.43         20.50         6.82 o                         
  -3   8  12        105.41        113.16         7.62 o                         
  -2   8  12          1.07          3.52         3.87 o                         
  -1   8  12         21.78         21.11         3.94 o                         
   0   8  12         87.39        103.72         4.34 o                         
   1   8  12        218.32        180.50         7.05 o                         
   2   8  12        587.08        568.71        15.49 o                         
   3   8  12          0.93          3.66         2.70 o                         
   4   8  12        103.95        118.84         7.45 o                         
  -7   9  12         60.01         46.91         3.21 o                         
  -6   9  12         10.35          2.96         3.40 o                         
  -5   9  12         26.32         29.02         4.51 o                         
  -4   9  12         21.61         30.28         7.29 o                         
  -3   9  12        290.58        276.37         9.27 o                         
  -2   9  12         53.62         66.55         5.98 o                         
  -1   9  12        235.78        275.22         9.36 o                         
   0   9  12        321.06        311.36        10.26 o                         
   1   9  12        413.71        425.16        11.64 o                         
   2   9  12        256.43        242.16         9.36 o                         
   3   9  12         82.56        128.37         7.00 o                         
   4   9  12        514.54        544.11        23.25 o                         
  -6  10  12         21.47         21.67         4.70 o                         
  -5  10  12          0.15          3.06         3.06 o                         
  -4  10  12        110.16        123.38         8.74 o                         
  -3  10  12         12.67         13.97         3.54 o                         
  -2  10  12         18.58         30.95         5.04 o                         
  -1  10  12         58.92         63.06         4.80 o                         
   0  10  12         33.23         36.13         4.04 o                         
   1  10  12         38.53         38.97         6.98 o                         
   2  10  12        347.61        435.28        25.47 o                         
   3  10  12         95.98        114.35         8.19 o                         
  -6  11  12         94.37         84.16        11.94 o                         
  -5  11  12          0.10          0.74         2.82 o                         
  -4  11  12          0.57          0.70         3.21 o                         
  -3  11  12        210.27        216.41         9.28 o                         
  -2  11  12          9.15          8.74         3.12 o                         
  -1  11  12         28.47         27.95         3.83 o                         
   0  11  12         71.85         78.14         6.42 o                         
   1  11  12        262.05        280.90        16.14 o                         
   2  11  12         12.87         19.16         3.89 o                         
   3  11  12          0.38          0.77         2.53 o                         
  -6  12  12         30.93         34.73         2.65 o                         
  -5  12  12          5.62          3.84         2.59 o                         
  -4  12  12         60.37         61.14         4.05 o                         
  -3  12  12         35.85         38.10         3.28 o                         
  -2  12  12         35.02         34.84         3.49 o                         
  -1  12  12         33.25         32.45         3.48 o                         
   0  12  12         10.35         11.27         4.60 o                         
   1  12  12        254.38        276.43         8.61 o                         
   2  12  12         71.76         65.28         7.27 o                         
   3  12  12          4.58          4.46         2.75 o                         
  -5  13  12          0.00          2.34         2.34 o                         
  -4  13  12         20.90         31.20         4.03 o                         
  -3  13  12         12.16         12.98         2.76 o                         
  -2  13  12         48.65         33.39         3.70 o                         
  -1  13  12         94.78         98.52         5.18 o                         
   0  13  12         11.89         15.51         3.26 o                         
   1  13  12          7.01          9.30         5.07 o                         
   2  13  12          0.25          4.28         3.18 o                         
   3  13  12         52.20         48.30         4.81 o                         
  -5  14  12         66.96         77.52         5.81 o                         
  -4  14  12          4.77         -1.71         3.09 o                         
  -3  14  12          7.79         12.19         2.57 o                         
  -2  14  12          0.11         -1.18         2.91 o                         
  -1  14  12         44.61         45.52         4.74 o                         
   0  14  12          1.52          0.27         2.92 o                         
   1  14  12          6.54          2.48         2.78 o                         
   2  14  12          4.10          5.99         2.87 o                         
  -5  15  12        171.06        188.64         9.93 o                         
  -4  15  12         65.67         51.94         5.39 o                         
  -3  15  12          1.84          2.67         2.20 o                         
  -2  15  12          0.76          0.09         2.80 o                         
  -1  15  12          2.81          4.54         3.17 o                         
   0  15  12         14.31         24.15         5.50 o                         
   1  15  12        123.03        129.20         4.82 o                         
   2  15  12          0.01          0.73         2.41 o                         
  -4  16  12          8.20          5.07         3.80 o                         
  -3  16  12          8.83         15.69         4.04 o                         
  -2  16  12          0.42          7.24         4.49 o                         
  -1  16  12          1.48         -0.65         2.85 o                         
   0  16  12         37.76         31.94         5.36 o                         
  -2  17  12        136.83        132.32         8.14 o                         
  -1  17  12          0.37          0.85         3.96 o                         
   0  17  12          0.85          0.21         3.59 o                         
  -7   1  13         62.47         73.86         6.71 o                         
  -6   1  13        124.00        147.07         5.42 o                         
  -5   1  13          2.83          2.23         3.90 o                         
  -4   1  13         82.92         80.65         4.84 o                         
  -3   1  13        164.76        169.46         5.95 o                         
  -2   1  13         45.33         49.48         5.71 o                         
  -1   1  13        130.02        112.80         7.05 o                         
   0   1  13        310.46        285.20        11.52 o                         
   1   1  13         40.65         50.57         8.08 o                         
   2   1  13          7.19          7.24         5.71 o                         
   3   1  13         12.00         18.62         3.81 o                         
   4   1  13          0.50          3.32         2.27 o                         
  -7   2  13          7.31          4.19         2.45 o                         
  -6   2  13         23.11         16.56         2.48 o                         
  -5   2  13         13.37          9.64         3.14 o                         
  -4   2  13         28.73         33.13         3.90 o                         
  -3   2  13         44.50         46.94         3.63 o                         
  -2   2  13        128.76         89.79         6.89 o                         
  -1   2  13         37.32         42.83         5.04 o                         
   0   2  13         65.97         60.52         5.39 o                         
   1   2  13          3.22          1.06         4.06 o                         
   2   2  13          4.22         -1.18         3.81 o                         
   3   2  13         33.63         56.24         4.65 o                         
   4   2  13        116.21        142.07         4.13 o                         
  -7   3  13          0.33          0.64         2.55 o                         
  -6   3  13          1.30          2.54         2.74 o                         
  -5   3  13          0.78          5.01         2.98 o                         
  -4   3  13         39.68         38.90         3.85 o                         
  -3   3  13          4.79          7.92         4.91 o                         
  -2   3  13        986.52        995.62        30.96 o                         
  -1   3  13          2.79         -3.20         4.27 o                         
   0   3  13        453.31        421.50        18.90 o                         
   1   3  13         22.17         25.22         3.78 o                         
   2   3  13         98.01         83.03         4.85 o                         
   3   3  13          0.65          6.83         2.81 o                         
   4   3  13         26.10         31.57         2.52 o                         
  -7   4  13         31.69         35.10         5.68 o                         
  -6   4  13         56.65         80.20         5.68 o                         
  -5   4  13         20.52         35.51        12.36 o                         
  -4   4  13         50.95         58.92         5.52 o                         
  -3   4  13         59.06         46.77         6.79 o                         
  -2   4  13        843.90        831.29        26.45 o                         
  -1   4  13         33.38         20.64         4.74 o                         
   0   4  13          9.94          6.36         3.33 o                         
   1   4  13        150.69        171.74         6.91 o                         
   2   4  13         56.24         67.44         4.44 o                         
   3   4  13         28.63         20.00         3.03 o                         
   4   4  13         17.71          8.98         1.90 o                         
  -7   5  13         78.16         95.05         4.52 o                         
  -6   5  13         15.48         12.54         3.80 o                         
  -5   5  13          0.01          2.80         3.81 o                         
  -4   5  13         92.51         95.60         6.46 o                         
  -3   5  13          9.00         16.97         4.80 o                         
  -2   5  13          0.01          4.30         5.20 o                         
  -1   5  13          1.14          1.46         4.31 o                         
   0   5  13          1.30         -2.48         2.68 o                         
   1   5  13         70.26         64.16         4.51 o                         
   2   5  13          0.01          0.47         3.14 o                         
   3   5  13          3.32          0.90         2.61 o                         
  -7   6  13         21.89         24.73         3.75 o                         
  -6   6  13          9.50         15.04         3.49 o                         
  -5   6  13          3.24         -0.14         3.12 o                         
  -4   6  13         31.78         44.25         5.21 o                         
  -3   6  13         31.97         42.51         5.45 o                         
  -2   6  13         52.27         54.46         6.40 o                         
  -1   6  13         48.70         50.40         5.55 o                         
   0   6  13        518.40        521.80        11.25 o                         
   1   6  13        224.03        249.80         8.37 o                         
   2   6  13         49.53         21.47         3.32 o                         
   3   6  13        102.64         89.43         4.74 o                         
  -7   7  13          0.06         -2.85         2.85 o                         
  -6   7  13          5.12         15.43         4.86 o                         
  -5   7  13          0.75         -0.14         3.09 o                         
  -4   7  13        157.19        183.17         8.66 o                         
  -3   7  13          0.20          5.75         3.61 o                         
  -2   7  13         42.80         44.70         3.66 o                         
  -1   7  13         53.81         57.21         4.33 o                         
   0   7  13         22.54         26.07         2.89 o                         
   1   7  13         32.93         31.90         3.55 o                         
   2   7  13          0.36         -0.77         2.76 o                         
   3   7  13        126.22        127.27        22.54 o                         
  -6   8  13          6.57         10.41         4.60 o                         
  -5   8  13          1.14         -0.37         5.23 o                         
  -4   8  13          7.34         13.17         3.40 o                         
  -3   8  13          8.18         12.73         3.51 o                         
  -2   8  13          0.87          0.01         2.94 o                         
  -1   8  13        190.67        213.11         7.59 o                         
   0   8  13         52.48         59.94         6.21 o                         
   1   8  13        357.98        333.60        12.37 o                         
   2   8  13         23.71         28.15         9.54 o                         
   3   8  13          8.21         13.44         3.10 o                         
  -6   9  13         25.88         36.02         3.38 o                         
  -5   9  13         15.55         15.80         5.39 o                         
  -4   9  13          0.08          3.49         3.15 o                         
  -3   9  13         11.35         15.76         4.43 o                         
  -2   9  13         79.71        100.77         5.15 o                         
  -1   9  13         22.25         26.95         3.64 o                         
   0   9  13         40.00         40.70         4.46 o                         
   1   9  13        202.67        200.42        33.21 o                         
   2   9  13          7.54          2.01         4.44 o                         
   3   9  13        161.69        143.24        11.44 o                         
  -6  10  13         18.73         16.50         2.60 o                         
  -5  10  13          8.09         15.29         3.41 o                         
  -4  10  13         15.14         15.19         2.74 o                         
  -3  10  13          1.17          0.94         4.03 o                         
  -2  10  13         83.85        100.10        10.49 o                         
  -1  10  13         70.32         77.55         4.14 o                         
   0  10  13         36.63         32.36         4.44 o                         
   1  10  13        292.63        313.03        16.17 o                         
   2  10  13         27.29         34.56         5.39 o                         
   3  10  13         24.51         21.45         3.91 o                         
  -5  11  13         22.95         37.47         2.98 o                         
  -4  11  13         87.03         69.66         5.17 o                         
  -3  11  13          0.36          3.88         3.57 o                         
  -2  11  13        182.38        172.26         8.04 o                         
  -1  11  13         26.31         33.06         4.70 o                         
   0  11  13         21.93         29.59         5.97 o                         
   1  11  13         19.69         20.33         5.15 o                         
  -5  12  13          0.34          1.57         2.06 o                         
  -4  12  13          0.33          1.16         2.91 o                         
  -3  12  13         88.26        115.25         8.51 o                         
  -2  12  13          1.21          1.87         2.48 o                         
  -1  12  13          3.04         -2.81         3.53 o                         
   0  12  13         50.68         55.78         4.57 o                         
   1  12  13         22.29         20.93         5.13 o                         
   2  12  13          5.18          6.34         3.80 o                         
  -5  13  13         93.23         80.79         5.50 o                         
  -4  13  13         47.34         37.16         3.47 o                         
  -3  13  13        105.64        147.25         6.71 o                         
  -2  13  13         25.65         21.04         2.59 o                         
  -1  13  13          0.12          1.12         3.25 o                         
   0  13  13          4.29          9.41         3.32 o                         
   1  13  13         27.63         36.97         3.64 o                         
   2  13  13          7.72          7.93         3.22 o                         
  -4  14  13         39.61         40.37         4.65 o                         
  -3  14  13         90.07         88.20         6.15 o                         
  -2  14  13          9.01          4.58         3.02 o                         
  -1  14  13          5.06          1.54         2.91 o                         
   0  14  13          3.47         -0.21         4.12 o                         
   1  14  13         14.72         13.46         2.57 o                         
  -2  15  13          6.87         11.36         3.86 o                         
  -1  15  13          0.04         -1.96         3.86 o                         
   0  15  13          1.26          3.12         3.49 o                         
  -6   0  14        247.11        291.35         9.75 o                         
  -5   0  14         14.65         19.50         4.86 o                         
  -4   0  14          2.85          5.76         4.91 o                         
  -3   0  14         82.54         72.30         4.21 o                         
  -2   0  14         11.51         14.53         5.39 o                         
  -1   0  14         37.22         33.66         5.76 o                         
   0   0  14         41.18         25.89         6.50 o                         
   1   0  14          2.06         -0.66         6.39 o                         
   2   0  14          5.73          8.29         3.17 o                         
   3   0  14          0.59          1.62         5.10 o                         
  -6   1  14        213.00        205.93         7.27 o                         
  -5   1  14         37.19         42.85         4.62 o                         
  -4   1  14         11.41         11.56         2.93 o                         
  -3   1  14         66.17         47.97         2.91 o                         
  -2   1  14        146.93        128.25         5.44 o                         
  -1   1  14        401.54        410.26        19.87 o                         
   0   1  14        103.13        103.09         9.35 o                         
   1   1  14         27.14         23.11         2.97 o                         
   2   1  14         21.88         10.02         2.60 o                         
   3   1  14         80.11         99.61         6.24 o                         
  -6   2  14         19.03         33.89         4.04 o                         
  -5   2  14          2.43          3.57         2.97 o                         
  -4   2  14          0.18         -2.72         2.72 o                         
  -3   2  14          0.63          0.76         3.11 o                         
  -2   2  14        290.07        260.94        12.90 o                         
  -1   2  14         12.83         16.91         5.60 o                         
   0   2  14        317.66        360.22        19.13 o                         
   1   2  14          9.98          6.69         3.52 o                         
   2   2  14        296.58        307.34         8.76 o                         
   3   2  14         13.12          9.86         2.06 o                         
  -6   3  14         31.99         38.23         3.47 o                         
  -5   3  14          0.08         -3.22         4.60 o                         
  -4   3  14          0.04          0.98         3.51 o                         
  -3   3  14        122.33        121.87         5.41 o                         
  -2   3  14        383.43        373.87        11.01 o                         
  -1   3  14          0.00         -0.81         3.56 o                         
   0   3  14        380.49        347.81        13.12 o                         
   1   3  14        140.10        122.19         5.73 o                         
   2   3  14          1.64          1.75         2.12 o                         
   3   3  14         79.54         75.04         3.96 o                         
  -6   4  14          0.38          3.57         2.74 o                         
  -5   4  14          8.71         15.32         4.97 o                         
  -4   4  14          3.79          3.51         3.54 o                         
  -3   4  14          3.25         13.22         3.32 o                         
  -2   4  14          0.39          4.36         3.23 o                         
  -1   4  14          4.67          6.39         4.91 o                         
   0   4  14         14.84         11.66         3.14 o                         
   1   4  14          2.70          7.54         2.86 o                         
   2   4  14         17.13         16.25         2.63 o                         
   3   4  14          3.14          2.13         2.15 o                         
  -6   5  14         35.46         44.32         3.47 o                         
  -5   5  14          0.31          4.20         3.28 o                         
  -4   5  14         20.33         22.08         3.20 o                         
  -3   5  14          0.26          1.31         3.11 o                         
  -2   5  14          0.17          6.02         3.25 o                         
  -1   5  14         13.89         18.51         4.05 o                         
   0   5  14        126.36        139.78         6.97 o                         
   1   5  14         97.12        108.92         4.80 o                         
   2   5  14          8.77         19.95         2.64 o                         
  -6   6  14         39.05         35.50         2.55 o                         
  -5   6  14         31.11         39.50         3.74 o                         
  -4   6  14          3.37          3.31         2.93 o                         
  -3   6  14          1.45          8.32         3.53 o                         
  -2   6  14          3.27          4.48         3.19 o                         
  -1   6  14          7.86          5.33         2.69 o                         
   0   6  14        149.07        163.96         6.07 o                         
   1   6  14         13.42         13.00         3.05 o                         
   2   6  14          6.56          4.39         2.24 o                         
  -6   7  14          0.55          3.27         1.85 o                         
  -5   7  14         28.12         31.16         5.10 o                         
  -4   7  14          4.53          5.52         2.83 o                         
  -3   7  14         20.52         25.74         3.37 o                         
  -2   7  14        177.47        182.40         6.78 o                         
  -1   7  14         40.59         40.93         2.58 o                         
   0   7  14         48.60         36.70         3.24 o                         
   1   7  14         11.38         10.65         3.19 o                         
   2   7  14        185.35        164.81        34.53 o                         
  -5   8  14         24.17         29.51         6.71 o                         
  -4   8  14          1.74          4.25         2.39 o                         
  -3   8  14         27.83         41.77         3.65 o                         
  -2   8  14         17.12         23.81         3.42 o                         
  -1   8  14         49.61         55.99         3.26 o                         
   0   8  14        300.62        264.10        13.58 o                         
   1   8  14          8.57          7.78         3.04 o                         
   2   8  14         59.71         53.69         5.02 o                         
  -5   9  14          7.36         12.05         3.62 o                         
  -4   9  14          1.96          0.72         2.62 o                         
  -3   9  14         89.49         74.12         5.98 o                         
  -2   9  14        162.34        157.52         7.75 o                         
  -1   9  14          0.19          4.91         4.49 o                         
   0   9  14         16.84         21.43         3.69 o                         
   1   9  14         41.50         44.02         5.50 o                         
   2   9  14        108.89         79.00         5.71 o                         
  -5  10  14        139.64        103.94         6.39 o                         
  -4  10  14         18.54         15.92         2.61 o                         
  -3  10  14          2.13          2.23         3.34 o                         
  -2  10  14         19.49         16.31         3.66 o                         
  -1  10  14          1.38          5.77         3.36 o                         
   0  10  14        209.91        186.93        10.91 o                         
   1  10  14          0.12          1.66         2.61 o                         
  -4  11  14         62.04         62.82         3.88 o                         
  -3  11  14         18.65         33.24         5.28 o                         
  -2  11  14         29.38         27.01         3.73 o                         
  -1  11  14          1.30          5.54         4.02 o                         
   0  11  14         11.83          4.81         2.84 o                         
   1  11  14         21.43         22.64         3.36 o                         
  -4  12  14         99.85         98.50         6.08 o                         
  -3  12  14         15.67         13.98         2.88 o                         
  -2  12  14         66.06         49.41         5.71 o                         
  -1  12  14         14.47         15.51         2.91 o                         
   0  12  14          0.91          0.37         3.43 o                         
  -2  13  14         95.65         92.79         6.50 o                         
  -5   1  15         37.01         45.69         2.31 o                         
  -4   1  15          6.80          1.86         2.58 o                         
  -3   1  15         52.58         45.37         3.86 o                         
  -2   1  15          3.07          6.60         2.89 o                         
  -1   1  15        113.24        122.17         9.30 o                         
   0   1  15          4.22          9.88         5.13 o                         
   1   1  15         17.15         15.96         4.65 o                         
   2   1  15        380.28        293.69        13.63 o                         
  -5   2  15        109.13        117.26         5.52 o                         
  -4   2  15          0.89         -1.68         2.76 o                         
  -3   2  15         56.99         40.41         3.04 o                         
  -2   2  15          7.92          8.01         3.32 o                         
  -1   2  15         16.98         15.59         2.93 o                         
   0   2  15         32.59         25.58         5.55 o                         
   1   2  15         62.14         43.95         3.79 o                         
   2   2  15          0.00          4.52         2.18 o                         
  -5   3  15        125.03        146.26         5.15 o                         
  -4   3  15         48.31         50.38         3.05 o                         
  -3   3  15        100.16         85.83         4.18 o                         
  -2   3  15         68.94         62.76         4.63 o                         
  -1   3  15         39.22         45.11         3.61 o                         
   0   3  15         77.16         71.95         6.13 o                         
   1   3  15         62.70         59.50         4.13 o                         
  -5   4  15        106.30        114.37         4.04 o                         
  -4   4  15         30.62         32.68         2.79 o                         
  -3   4  15          7.33         11.56         2.62 o                         
  -2   4  15         68.00         57.56         4.18 o                         
  -1   4  15         14.59         10.41         2.90 o                         
   0   4  15         29.40         21.30         3.59 o                         
   1   4  15          0.33         -2.75         2.75 o                         
  -5   5  15         15.18         13.04         2.05 o                         
  -4   5  15         13.51         17.43         2.52 o                         
  -3   5  15          9.45          5.37         2.54 o                         
  -2   5  15         26.21         26.71         2.94 o                         
  -1   5  15          6.77          6.35         2.75 o                         
   0   5  15         19.99         16.63         3.29 o                         
   1   5  15         10.23         10.14         2.83 o                         
  -5   6  15          1.90          3.12         1.96 o                         
  -4   6  15         45.01         44.96         3.01 o                         
  -3   6  15         17.39         22.56         2.78 o                         
  -2   6  15          7.07          3.13         1.96 o                         
  -1   6  15         59.90         56.94         3.51 o                         
   0   6  15         75.14         67.77         3.43 o                         
  -5   7  15          5.56          6.02         2.75 o                         
  -4   7  15          3.02          2.26         1.82 o                         
  -3   7  15          0.07          3.57         2.37 o                         
  -2   7  15         89.74         72.83         3.16 o                         
  -1   7  15         71.12         61.01         4.18 o                         
   0   7  15         35.97         37.57         4.12 o                         
  -4   8  15         84.05         80.24         2.90 o                         
  -3   8  15         80.25         58.40         2.74 o                         
  -2   8  15          0.12          1.59         4.44 o                         
  -1   8  15         12.91          8.61         4.44 o                         
  -4   9  15         30.41         14.20         3.54 o                         
  -3   9  15          9.05          1.06         2.05 o                         
  -2   9  15        181.25        168.14         9.67 o                         
  -3  10  15         14.66         20.45         3.86 o                         
  -1  10  15         41.49         22.40         3.91 o                         
  -2   0  16        158.96        152.34         8.93 o                         
  -1   0  16         58.54         49.94         5.13 o                         
   0   0  16         18.37         12.31         3.54 o                         
  -2   1  16         61.93         53.42         5.50 o                         
  -1   1  16          0.02          1.22         3.80 o                         
   0   1  16          7.25          7.03         3.28 o                         
  -2   2  16          4.47          8.45         4.28 o                         
  -1   2  16          3.73          4.31         2.47 o                         
   0   2  16          0.38         -0.62         2.09 o                         
  -3   3  16        367.69        292.21        12.79 o                         
  -2   3  16          0.98          0.74         2.58 o                         
  -1   3  16          7.88          3.92         3.06 o                         
  -3   4  16         29.85         23.96         2.65 o                         
  -2   4  16        170.31        156.69         6.00 o                         
  -1   4  16         13.87         10.87         4.86 o                         
                                                                                
