# Supplementary material for: Ciprofloxacin salt and salt co-crystal with di­hydroxy­benzoic acids
Source: Acta Crystallogr E Crystallogr Commun. 2022 Feb 3;78(Pt 3):259–63. doi: 10.1107/S2056989022001177 (PMC8900500; doi:10.1107/S2056989022001177)
Supplement: Supplementary file 3 [file e-78-00259-IIsup3.hkl]

data_II                                                                         
_shelx_title ' cpf_35hba_a.res in P1'                                           
_shelx_refln_list_code          4                                               
_shelx_F_calc_maximum      121.79                                               
_exptl_crystal_F_000       282.00                                               
_reflns_d_resolution_high  0.8002                                               
                                                                                
loop_                                                                           
 _space_group_symop_operation_xyz                                               
 'x, y, z'                                                                      
                                                                                
_cell_length_a     7.2165                                                       
_cell_length_b     8.8298                                                       
_cell_length_c    10.1184                                                       
_cell_angle_alpha  92.997                                                       
_cell_angle_beta   95.219                                                       
_cell_angle_gamma 111.557                                                       
                                                                                
_shelx_F_squared_multiplier     1.000                                           
                                                                                
loop_                                                                           
 _refln_index_h                                                                 
 _refln_index_k                                                                 
 _refln_index_l                                                                 
 _refln_F_squared_calc                                                          
 _refln_F_squared_meas                                                          
 _refln_F_squared_sigma                                                         
 _refln_observed_status                                                         
   0  -2 -12         16.18         16.92         1.84 o                         
   1  -2 -12         59.05         66.24         2.71 o                         
   2  -2 -12         12.46         13.20         1.06 o                         
   3  -2 -12          8.89         10.90         1.61 o                         
  -1  -1 -12         28.99         29.07         2.37 o                         
   0  -1 -12        150.13        163.53         6.14 o                         
   1  -1 -12         20.76         20.11         1.69 o                         
   2  -1 -12         75.79         69.29        10.89 o                         
   3  -1 -12         51.46         47.32         3.36 o                         
  -1   0 -12          4.21          5.15         1.30 o                         
   0   0 -12         46.08         52.11         3.89 o                         
   1   0 -12          4.90          5.80         0.87 o                         
   2   0 -12         16.12         18.79         1.65 o                         
   3   0 -12         57.21         58.52         3.43 o                         
  -1   1 -12          8.03          6.41         0.97 o                         
   0   1 -12          5.69          5.20         1.55 o                         
   1   1 -12         14.56         18.31         2.41 o                         
   2   1 -12          2.99          2.80         0.86 o                         
   3   1 -12         25.44         28.39         2.44 o                         
  -1   2 -12          0.89          0.38         0.54 o                         
   2   2 -12         36.07         41.68         3.13 o                         
  -1   3 -12         48.24         51.41         3.47 o                         
   0   3 -12        158.80        168.30         6.74 o                         
   1   3 -12         10.27          7.51         1.49 o                         
   0   4 -12         89.24        107.32         4.16 o                         
   1  -4 -11         26.52         23.15         2.53 o                         
   2  -4 -11          8.86          9.53         1.27 o                         
   3  -4 -11         51.56         48.92         2.51 o                         
  -1  -3 -11         30.62         30.63         3.13 o                         
   0  -3 -11         12.24         13.51         2.11 o                         
   1  -3 -11         28.45         33.18         3.48 o                         
   2  -3 -11         43.28         45.86         2.82 o                         
   3  -3 -11         19.07         18.26         1.41 o                         
   4  -3 -11         54.12         51.37         3.59 o                         
  -2  -2 -11         12.57         11.34         1.59 o                         
  -1  -2 -11         30.15         32.92         2.26 o                         
   0  -2 -11         36.39         44.42         4.00 o                         
   1  -2 -11         16.03         14.45         2.74 o                         
   2  -2 -11         92.10        105.23         4.46 o                         
   3  -2 -11         14.78         15.05         1.04 o                         
   4  -2 -11         17.63         17.30         2.49 o                         
   5  -2 -11         23.83         23.23         2.25 o                         
  -1  -1 -11        111.51        123.05         4.42 o                         
   0  -1 -11          0.75          0.76         0.73 o                         
   1  -1 -11         15.16         16.73         1.97 o                         
   2  -1 -11         37.34         42.14         2.07 o                         
   3  -1 -11         68.27         69.57         2.51 o                         
   4  -1 -11         14.24         13.87         1.58 o                         
   5  -1 -11         74.02         70.11         2.56 o                         
  -3   0 -11         11.11          9.32         1.60 o                         
  -2   0 -11         63.62         68.43         4.36 o                         
  -1   0 -11         20.54         19.85         1.64 o                         
   0   0 -11         10.53         10.27         1.04 o                         
   1   0 -11         12.49         13.78         1.57 o                         
   2   0 -11         67.42         70.17         2.39 o                         
   3   0 -11          9.63          9.98         1.29 o                         
   4   0 -11          6.51          6.65         1.18 o                         
  -3   1 -11         56.05         53.84         5.50 o                         
  -2   1 -11         61.34         63.08         2.64 o                         
  -1   1 -11         68.31         72.90         3.14 o                         
   0   1 -11          1.85          2.38         0.67 o                         
   1   1 -11         63.70         68.81         3.16 o                         
   2   1 -11         31.31         34.15         2.17 o                         
   3   1 -11         35.68         36.08         2.59 o                         
   4   1 -11          1.96          1.26         0.78 o                         
  -3   2 -11         16.76         13.76         1.45 o                         
  -2   2 -11          6.53          6.36         1.31 o                         
  -1   2 -11          7.70          6.48         1.41 o                         
   0   2 -11          4.54          3.80         1.44 o                         
   1   2 -11         13.46         15.56         2.14 o                         
   2   2 -11         69.72         77.08         5.31 o                         
   3   2 -11         10.17         10.31         1.95 o                         
  -3   3 -11         25.30         21.21         2.48 o                         
  -2   3 -11         40.68         39.99         3.57 o                         
  -1   3 -11         29.49         34.13         2.65 o                         
   0   3 -11         81.96         73.84         5.07 o                         
   1   3 -11         28.50         30.66         3.20 o                         
   2   3 -11         40.03         35.63         3.44 o                         
   3   3 -11          8.64          7.92         1.53 o                         
  -3   4 -11         17.44         15.60         2.07 o                         
  -2   4 -11        163.81        178.00         6.51 o                         
  -1   4 -11         79.25         89.21         5.64 o                         
   0   4 -11         91.98        109.56         5.33 o                         
   1   4 -11         50.37         57.87         3.18 o                         
   2   4 -11         38.18         35.88         5.14 o                         
  -2   5 -11         15.41         15.14         1.95 o                         
  -1   5 -11          4.99          5.10         0.96 o                         
   0   5 -11          0.54          0.09         0.79 o                         
   1   5 -11          2.57          1.67         0.85 o                         
   2  -6 -10         12.22         14.64         1.86 o                         
   0  -5 -10         24.40         24.19         2.70 o                         
   1  -5 -10         16.83         18.21         1.66 o                         
   2  -5 -10         17.28         19.52         2.53 o                         
   3  -5 -10         63.08         65.17         4.43 o                         
   4  -5 -10          8.83          6.11         1.36 o                         
   5  -5 -10          6.46          7.79         1.45 o                         
  -1  -4 -10          3.93          3.91         0.56 o                         
   0  -4 -10          4.75          3.47         0.66 o                         
   1  -4 -10         37.92         35.71         2.67 o                         
   2  -4 -10          6.34          8.76         2.11 o                         
   3  -4 -10         66.94         62.99         3.31 o                         
   4  -4 -10         24.36         20.42         1.82 o                         
   5  -4 -10         46.68         43.52         3.52 o                         
  -2  -3 -10         23.19         24.05         1.28 o                         
  -1  -3 -10         82.80         84.70         2.19 o                         
   0  -3 -10         35.98         34.18         2.13 o                         
   1  -3 -10         54.22         54.00         2.70 o                         
   2  -3 -10        104.72        101.37         6.63 o                         
   3  -3 -10         60.37         56.32         5.18 o                         
   4  -3 -10         20.55         18.23         2.95 o                         
   5  -3 -10         36.44         35.61         3.05 o                         
   6  -3 -10         78.49         79.00         3.94 o                         
  -3  -2 -10          5.39          3.05         1.12 o                         
  -2  -2 -10          2.75          2.80         0.72 o                         
  -1  -2 -10         47.17         53.63         2.13 o                         
   0  -2 -10         48.06         45.10         2.05 o                         
   1  -2 -10         42.98         39.80         3.17 o                         
   2  -2 -10         35.10         35.82         2.40 o                         
   3  -2 -10         46.40         43.20         2.50 o                         
   4  -2 -10         41.93         45.00         2.63 o                         
   5  -2 -10          3.88          3.27         0.80 o                         
   6  -2 -10         60.77         59.76         3.14 o                         
  -3  -1 -10         31.86         36.02         2.42 o                         
  -2  -1 -10         64.71         70.19         3.05 o                         
  -1  -1 -10         36.17         39.82         1.76 o                         
   0  -1 -10         69.18         75.19         2.70 o                         
   1  -1 -10         64.06         66.41         3.40 o                         
   2  -1 -10          0.18         -0.12         1.03 o                         
   3  -1 -10         78.68         80.24         3.11 o                         
   4  -1 -10        107.05        117.51         4.12 o                         
   5  -1 -10        142.45        146.45         3.80 o                         
   6  -1 -10         66.05         61.68         3.42 o                         
  -4   0 -10         29.37         22.97         2.26 o                         
  -3   0 -10          7.41          7.12         1.71 o                         
  -2   0 -10         24.77         23.47         2.58 o                         
  -1   0 -10         12.26         11.98         1.36 o                         
   0   0 -10        123.04        137.21         4.83 o                         
   1   0 -10         29.15         30.86         2.44 o                         
   2   0 -10         31.56         31.71         2.11 o                         
   3   0 -10         46.14         49.07         2.50 o                         
   4   0 -10         67.18         75.34         4.07 o                         
   5   0 -10         15.74         17.28         1.45 o                         
  -4   1 -10         79.09         71.32         3.15 o                         
  -3   1 -10         24.44         21.23         1.71 o                         
  -2   1 -10        115.14        129.88         6.51 o                         
  -1   1 -10         76.85         82.82         3.73 o                         
   0   1 -10        228.63        244.18         5.04 o                         
   1   1 -10        177.91        178.89         5.12 o                         
   2   1 -10         19.35         20.21         1.55 o                         
   3   1 -10        227.53        262.01         6.50 o                         
   4   1 -10          3.64          4.85         1.80 o                         
   5   1 -10         71.96         68.73         4.38 o                         
  -4   2 -10          1.10          0.26         0.52 o                         
  -3   2 -10          1.53          1.98         0.80 o                         
  -2   2 -10         14.90         13.24         1.56 o                         
  -1   2 -10         81.07         88.16         3.97 o                         
   0   2 -10         79.37         88.39         2.98 o                         
   1   2 -10        128.37        133.22         5.88 o                         
   2   2 -10          2.31          1.62         1.09 o                         
   3   2 -10        144.92        152.59         8.13 o                         
   4   2 -10         18.05         18.70         2.72 o                         
   5   2 -10         18.76         13.38         1.65 o                         
  -4   3 -10         45.74         39.97         2.03 o                         
  -3   3 -10         11.29         10.90         1.66 o                         
  -2   3 -10         71.23         76.44         4.39 o                         
  -1   3 -10         16.54         21.23         3.58 o                         
   0   3 -10         24.00         26.15         2.79 o                         
   1   3 -10         42.60         41.30         3.19 o                         
   2   3 -10          3.66          4.24         0.91 o                         
   3   3 -10          9.42          8.37         1.03 o                         
  -4   4 -10         80.98         76.10         5.17 o                         
  -3   4 -10          1.91          2.25         1.14 o                         
  -2   4 -10        156.60        179.13         9.26 o                         
  -1   4 -10         37.97         42.21         3.25 o                         
   0   4 -10         43.49         43.55         4.62 o                         
   1   4 -10        182.50        202.30         6.69 o                         
   2   4 -10         42.49         43.49         3.11 o                         
   3   4 -10         81.57         64.69         3.75 o                         
  -4   5 -10         48.87         49.32         3.39 o                         
  -3   5 -10          2.27          1.81         0.73 o                         
  -2   5 -10          9.73         12.49         1.37 o                         
  -1   5 -10         17.88         17.55         1.62 o                         
   0   5 -10          2.89          2.81         0.74 o                         
   1   5 -10          5.78          5.71         1.71 o                         
   2   5 -10          7.92          6.29         1.46 o                         
  -3   6 -10          3.86          3.92         0.80 o                         
  -2   6 -10          7.08          6.27         0.89 o                         
  -1   6 -10         30.29         33.14         2.29 o                         
   0   6 -10          8.62         11.05         2.02 o                         
   1   6 -10         24.40         20.22         2.39 o                         
  -2   7 -10         25.02         24.55         2.21 o                         
  -1   7 -10         13.13         11.60         1.65 o                         
   0  -6  -9          5.10          5.12         0.92 o                         
   1  -6  -9         48.14         47.32         5.56 o                         
   3  -6  -9         32.33         28.75         2.79 o                         
   4  -6  -9         52.23         45.27         3.24 o                         
  -1  -5  -9          8.57          8.34         0.94 o                         
   0  -5  -9          9.92          7.96         1.07 o                         
   1  -5  -9        128.15        135.79         6.83 o                         
   2  -5  -9         96.62         80.78         5.12 o                         
   3  -5  -9         75.44         69.31         4.97 o                         
   4  -5  -9        144.35        134.34         6.56 o                         
  -2  -4  -9          5.45          6.52         0.75 o                         
  -1  -4  -9        115.44        124.56         3.37 o                         
   0  -4  -9          4.14          3.13         0.98 o                         
   1  -4  -9        123.11        112.49         4.86 o                         
   2  -4  -9         67.97         51.72         4.51 o                         
   3  -4  -9         12.36          9.62         2.29 o                         
   4  -4  -9         31.55         25.06         3.17 o                         
   5  -4  -9         20.53         17.76         2.44 o                         
   6  -4  -9         57.54         52.78         3.61 o                         
  -3  -3  -9         27.56         30.40         1.44 o                         
  -2  -3  -9         36.65         34.89         1.88 o                         
  -1  -3  -9        124.51        142.30         4.67 o                         
   0  -3  -9        137.98        131.46         4.54 o                         
   1  -3  -9        221.26        211.48         5.53 o                         
   3  -3  -9        187.23        182.91         8.92 o                         
   4  -3  -9        246.26        249.80         7.14 o                         
   5  -3  -9         75.63         76.10         4.79 o                         
   6  -3  -9         65.42         65.26         3.10 o                         
  -3  -2  -9          0.86          1.03         0.65 o                         
  -2  -2  -9         18.16         17.44         1.74 o                         
  -1  -2  -9         10.84         14.28         1.74 o                         
   0  -2  -9         41.92         32.30         2.11 o                         
   1  -2  -9         65.51         62.62         2.26 o                         
   2  -2  -9         43.11         38.61         2.37 o                         
   3  -2  -9         66.19         70.08         3.39 o                         
   4  -2  -9         40.32         35.82         2.46 o                         
   5  -2  -9         49.19         56.11         3.45 o                         
   6  -2  -9          8.27          9.86         1.50 o                         
  -4  -1  -9         33.45         35.06         1.92 o                         
  -3  -1  -9         60.36         63.79         3.04 o                         
  -2  -1  -9         46.60         45.43         2.34 o                         
  -1  -1  -9         54.64         51.66         2.15 o                         
   0  -1  -9        138.75        132.27         3.57 o                         
   1  -1  -9        358.10        351.15         5.62 o                         
   2  -1  -9         47.81         48.52         2.38 o                         
   3  -1  -9        369.14        378.40         6.45 o                         
   4  -1  -9         96.10        103.76         6.24 o                         
   5  -1  -9        314.65        341.42         8.85 o                         
   6  -1  -9        121.77        127.73         5.48 o                         
  -5   0  -9         18.97         17.47         1.35 o                         
  -4   0  -9          6.62          3.78         1.41 o                         
  -3   0  -9          1.66          2.94         1.16 o                         
  -2   0  -9        158.85        170.15         4.06 o                         
  -1   0  -9        145.02        143.69         3.30 o                         
   0   0  -9        337.97        345.95         5.22 o                         
   1   0  -9        462.88        461.75         7.54 o                         
   2   0  -9        429.52        443.75         9.07 o                         
   3   0  -9        564.23        595.56         9.86 o                         
   4   0  -9        338.38        371.48         8.26 o                         
   5   0  -9        247.70        266.15         5.25 o                         
   6   0  -9         51.80         53.44         3.80 o                         
  -5   1  -9         36.92         27.58         2.90 o                         
  -4   1  -9         17.11         20.20         1.65 o                         
  -3   1  -9        117.92        122.68         5.12 o                         
  -2   1  -9         40.11         38.02         2.04 o                         
  -1   1  -9        229.83        238.51         5.16 o                         
   0   1  -9         99.71        103.28         3.61 o                         
   1   1  -9        458.41        469.88         6.74 o                         
   2   1  -9        372.95        392.13         6.74 o                         
   3   1  -9        266.47        283.42         8.75 o                         
   4   1  -9        212.20        230.70         5.18 o                         
   5   1  -9        142.95        148.79         4.10 o                         
   6   1  -9         57.00         51.85         2.36 o                         
  -5   2  -9          4.09          2.43         0.87 o                         
  -4   2  -9         15.40         15.01         1.58 o                         
  -3   2  -9         28.41         25.59         2.15 o                         
  -2   2  -9         15.32         13.92         1.36 o                         
  -1   2  -9        104.74        109.79         3.70 o                         
   0   2  -9         44.31         44.86         1.87 o                         
   1   2  -9         68.71         72.18         2.55 o                         
   2   2  -9          2.66          2.64         1.00 o                         
   3   2  -9         60.78         63.50         2.27 o                         
   4   2  -9         46.56         46.47         1.98 o                         
   5   2  -9         40.38         40.75         2.19 o                         
  -5   3  -9         38.32         33.10         2.29 o                         
  -4   3  -9          8.73         10.09         1.18 o                         
  -3   3  -9         81.95         83.61         3.64 o                         
  -2   3  -9         12.14         13.47         1.51 o                         
  -1   3  -9          5.41          4.62         0.94 o                         
   0   3  -9         23.91         23.40         1.90 o                         
   1   3  -9         86.27         79.89         2.57 o                         
   2   3  -9         29.83         28.97         1.99 o                         
   3   3  -9         32.12         28.56         1.65 o                         
   4   3  -9         36.32         33.12         2.01 o                         
   5   3  -9         40.74         31.92         2.45 o                         
  -5   4  -9         23.17         18.86         1.39 o                         
  -4   4  -9         48.99         45.87         2.54 o                         
  -3   4  -9         36.55         30.28         2.49 o                         
  -2   4  -9         15.77         14.86         1.75 o                         
  -1   4  -9        144.33        144.01         6.33 o                         
   0   4  -9         97.90         91.90         3.89 o                         
   1   4  -9        210.04        211.32         8.46 o                         
   2   4  -9         87.18         85.89         3.87 o                         
   3   4  -9        148.92        136.72         9.68 o                         
   4   4  -9         28.66         25.03         2.62 o                         
  -5   5  -9          9.14          6.76         0.83 o                         
  -4   5  -9         72.03         74.16         2.58 o                         
  -3   5  -9         48.58         47.89         3.77 o                         
  -2   5  -9        149.34        173.73         5.38 o                         
  -1   5  -9         27.09         30.05         2.37 o                         
   0   5  -9         81.01         91.93         3.83 o                         
   1   5  -9         19.99         23.71         1.94 o                         
   2   5  -9         27.06         25.30         2.31 o                         
   3   5  -9         40.65         39.56         3.37 o                         
  -5   6  -9          8.49          4.53         1.17 o                         
  -4   6  -9         40.08         34.41         9.22 o                         
  -3   6  -9          8.05          8.50         1.41 o                         
  -2   6  -9         28.83         29.99         2.46 o                         
  -1   6  -9          6.66          5.98         1.97 o                         
   0   6  -9         27.09         27.21         1.91 o                         
   1   6  -9          1.64          0.68         1.10 o                         
   2   6  -9          4.12          3.54         0.87 o                         
  -4   7  -9         11.46          7.33         1.29 o                         
  -3   7  -9         21.98         23.93         1.97 o                         
  -2   7  -9         29.65         33.29         1.97 o                         
  -1   7  -9         11.42         11.01         1.15 o                         
   0   7  -9         94.36         92.33         3.50 o                         
   1   7  -9         34.49         29.83         1.84 o                         
  -2   8  -9         74.50        100.16         4.54 o                         
  -1   8  -9         49.99         47.65         2.14 o                         
   0  -7  -8         54.88         56.52         4.40 o                         
   1  -7  -8         16.18         16.32         1.61 o                         
   2  -7  -8         84.20         80.56         4.51 o                         
  -1  -6  -8         24.42         26.46         1.61 o                         
   0  -6  -8        117.93        126.49        10.63 o                         
   1  -6  -8         28.60         24.84         3.10 o                         
  -2  -5  -8         10.76          8.90         0.85 o                         
  -1  -5  -8         15.91         15.56         1.28 o                         
   0  -5  -8         59.22         58.86         4.99 o                         
   1  -5  -8         46.51         45.76         4.22 o                         
   6  -5  -8         67.87         59.27         4.04 o                         
   7  -5  -8         23.22         24.34         2.29 o                         
  -3  -4  -8         12.38         11.15         0.98 o                         
  -2  -4  -8         59.11         60.13         1.99 o                         
  -1  -4  -8         42.13         36.10         3.07 o                         
   0  -4  -8        185.79        177.09         9.07 o                         
   1  -4  -8        164.13        139.71         3.82 o                         
   2  -4  -8         92.09         80.69         3.82 o                         
   3  -4  -8        153.42        151.13         6.94 o                         
   5  -4  -8         15.13         15.41         2.55 o                         
   6  -4  -8         40.00         39.21         3.69 o                         
   7  -4  -8          2.17          1.77         0.70 o                         
  -4  -3  -8         38.02         37.78         1.78 o                         
  -3  -3  -8         48.54         50.88         2.23 o                         
  -2  -3  -8        187.58        173.86         4.31 o                         
  -1  -3  -8         45.19         48.65         4.03 o                         
   0  -3  -8        201.19        182.20         4.44 o                         
   1  -3  -8         68.85         67.08         2.65 o                         
   2  -3  -8        173.53        153.55        10.33 o                         
   3  -3  -8         89.80         88.76         3.42 o                         
   4  -3  -8         34.50         30.69         3.15 o                         
   5  -3  -8          0.25          0.14         1.11 o                         
   6  -3  -8        128.25        136.62         7.09 o                         
   7  -3  -8          1.55          1.80         0.77 o                         
  -4  -2  -8         41.54         46.11         2.27 o                         
  -3  -2  -8         12.22         11.06         1.50 o                         
  -2  -2  -8        177.74        182.65         5.83 o                         
  -1  -2  -8          6.09          4.97         0.89 o                         
   0  -2  -8         80.38         71.11         2.43 o                         
   1  -2  -8        182.43        161.93         3.54 o                         
   2  -2  -8         44.98         45.38         2.92 o                         
   3  -2  -8        159.17        153.82         5.20 o                         
   4  -2  -8         48.25         46.64         3.63 o                         
   5  -2  -8         57.36         59.28         3.92 o                         
   6  -2  -8         85.43         97.90         6.13 o                         
   7  -2  -8         16.12         16.29         1.11 o                         
  -5  -1  -8         46.43         51.29         2.57 o                         
  -4  -1  -8         46.77         49.92         2.30 o                         
  -3  -1  -8         77.67         80.63         3.07 o                         
  -2  -1  -8          6.62          7.32         1.15 o                         
  -1  -1  -8        220.30        211.08         4.25 o                         
   0  -1  -8         19.09         17.74         1.29 o                         
   1  -1  -8        177.43        176.61         4.10 o                         
   2  -1  -8         66.23         64.02         2.91 o                         
   3  -1  -8         15.96         16.23         1.57 o                         
   4  -1  -8        226.30        237.35         8.08 o                         
   5  -1  -8         26.41         29.20         3.08 o                         
   6  -1  -8        120.28        133.71         4.26 o                         
   7  -1  -8          9.34          8.37         0.89 o                         
  -5   0  -8         26.64         24.55         2.78 o                         
  -4   0  -8          3.27          3.18         0.82 o                         
  -3   0  -8        102.68        111.34         3.63 o                         
  -2   0  -8         16.02         16.14         1.30 o                         
  -1   0  -8        585.41        605.14         7.56 o                         
   0   0  -8        326.20        326.71         4.87 o                         
   1   0  -8        896.97        893.10         9.23 o                         
   2   0  -8        310.09        321.75         5.93 o                         
   3   0  -8        308.96        310.07         5.16 o                         
   4   0  -8        107.38        106.04         3.79 o                         
   5   0  -8        107.33        115.43         3.66 o                         
   6   0  -8         79.19         80.84         2.33 o                         
   7   0  -8         27.03         23.68         1.59 o                         
  -6   1  -8         88.87         73.52         4.01 o                         
  -5   1  -8        186.62        204.76         8.73 o                         
  -4   1  -8        297.11        330.40         8.12 o                         
  -3   1  -8        828.00        820.37        12.62 o                         
  -2   1  -8        833.56        838.44         8.49 o                         
  -1   1  -8       1341.17       1335.80        11.54 o                         
   0   1  -8        205.39        205.79         5.02 o                         
   1   1  -8        271.59        275.32         5.33 o                         
   2   1  -8         15.54         12.93         1.20 o                         
   3   1  -8         86.29         84.71         3.83 o                         
   4   1  -8          5.59          6.32         1.12 o                         
   5   1  -8          1.70          1.32         0.64 o                         
   6   1  -8          7.40          6.78         0.85 o                         
  -6   2  -8         15.70         14.37         2.05 o                         
  -5   2  -8        288.69        291.38         7.74 o                         
  -4   2  -8        152.84        152.27         4.74 o                         
  -3   2  -8        382.34        384.36         8.26 o                         
  -2   2  -8        644.88        659.27         8.74 o                         
  -1   2  -8        578.76        567.64        11.61 o                         
   0   2  -8        499.24        514.92         6.80 o                         
   1   2  -8        453.75        449.05         5.84 o                         
   2   2  -8        293.73        297.25         6.47 o                         
   3   2  -8         78.02         76.12         2.82 o                         
   4   2  -8         85.05         92.34         3.04 o                         
   5   2  -8         75.94         75.29         2.43 o                         
   6   2  -8         11.70         12.60         1.05 o                         
  -6   3  -8         73.27         63.62         4.24 o                         
  -5   3  -8         27.38         25.26         1.99 o                         
  -4   3  -8        181.31        184.21         5.54 o                         
  -3   3  -8         45.40         42.42         2.46 o                         
  -2   3  -8         85.64         81.37         3.32 o                         
  -1   3  -8         64.24         65.08         2.36 o                         
   0   3  -8         41.16         40.35         1.74 o                         
   1   3  -8         74.24         74.96         2.52 o                         
   2   3  -8         10.69         10.17         1.11 o                         
   3   3  -8         11.80         11.90         1.06 o                         
   4   3  -8         78.34         82.14         2.96 o                         
   5   3  -8          7.35          7.57         1.34 o                         
  -6   4  -8          5.33          3.13         0.82 o                         
  -5   4  -8          4.94          3.91         0.71 o                         
  -4   4  -8         53.67         56.12         2.67 o                         
  -3   4  -8          7.27          7.10         1.33 o                         
  -2   4  -8        120.26        126.73         3.72 o                         
  -1   4  -8         88.63         93.11         3.29 o                         
   0   4  -8         41.24         35.21         1.76 o                         
   1   4  -8         11.75         12.48         1.23 o                         
   2   4  -8         95.25         93.20         3.48 o                         
   3   4  -8         26.24         24.00         1.94 o                         
   4   4  -8         17.70         19.31         2.91 o                         
   5   4  -8         12.01          8.77         1.10 o                         
  -6   5  -8         10.35          7.55         1.05 o                         
  -5   5  -8         58.15         54.29         2.68 o                         
  -4   5  -8         23.13         21.26         1.48 o                         
  -3   5  -8        150.92        140.67         3.79 o                         
  -2   5  -8         24.75         16.48         1.88 o                         
  -1   5  -8        238.66        242.46         8.18 o                         
   0   5  -8         37.53         32.93         2.16 o                         
   1   5  -8        100.27         99.56         3.47 o                         
   2   5  -8         13.19         15.57         2.15 o                         
   3   5  -8         29.59         26.45         2.66 o                         
   4   5  -8          1.61          0.75         1.10 o                         
  -6   6  -8        147.85         99.93         4.38 o                         
  -5   6  -8          9.14          8.54         1.88 o                         
  -4   6  -8        200.13        207.11         8.58 o                         
  -3   6  -8         93.31         97.66         5.72 o                         
  -2   6  -8        145.53        148.44         4.72 o                         
  -1   6  -8        195.97        212.57         4.52 o                         
   0   6  -8         79.61         77.54         4.49 o                         
   1   6  -8         85.88         87.84         6.52 o                         
   2   6  -8         53.11         52.60         4.20 o                         
   3   6  -8         16.34         15.51         2.22 o                         
  -5   7  -8         16.42          9.52         0.85 o                         
  -4   7  -8          4.41          5.46         1.17 o                         
  -3   7  -8         11.52          8.82         2.32 o                         
  -2   7  -8          2.64          4.23         0.78 o                         
  -1   7  -8         11.03         12.65         1.22 o                         
   0   7  -8         10.88         11.96         1.18 o                         
   1   7  -8         35.98         29.65         4.74 o                         
   2   7  -8         18.31          8.86         1.27 o                         
  -4   8  -8          0.90          1.20         0.61 o                         
  -3   8  -8         18.71         23.53         2.81 o                         
  -2   8  -8         36.55         43.21         1.56 o                         
  -1   8  -8          7.49          8.66         0.78 o                         
   0   8  -8         33.69         35.11         2.20 o                         
   1   8  -8          5.16          4.55         1.10 o                         
   1  -8  -7         41.74         36.15         2.59 o                         
  -1  -7  -7         95.27        102.85         3.51 o                         
   0  -7  -7          1.73          1.50         0.99 o                         
   1  -7  -7         40.55         36.99         3.31 o                         
  -2  -6  -7          0.37          0.71         0.56 o                         
  -1  -6  -7         36.61         41.08         3.84 o                         
   0  -6  -7         47.75         42.37         4.01 o                         
  -3  -5  -7         12.90         13.73         0.98 o                         
  -2  -5  -7         51.66         57.03         2.34 o                         
  -1  -5  -7         59.20         54.58         5.30 o                         
   0  -5  -7         16.42         14.87         2.68 o                         
   1  -5  -7          0.86          0.84         0.77 o                         
   2  -5  -7         45.30         37.65         3.43 o                         
   3  -5  -7         35.18         38.56         3.53 o                         
   7  -5  -7         59.16         54.13         3.62 o                         
  -4  -4  -7          5.69          4.82         0.87 o                         
  -3  -4  -7         13.01         13.83         1.13 o                         
  -2  -4  -7         50.31         47.39         2.69 o                         
  -1  -4  -7         97.02         99.62         3.95 o                         
   0  -4  -7         12.13         12.12         1.57 o                         
   1  -4  -7         63.17         55.35         4.30 o                         
   2  -4  -7        140.44        157.03         5.40 o                         
   3  -4  -7         49.04         51.53         4.08 o                         
   4  -4  -7         76.12         76.65         7.24 o                         
   6  -4  -7        122.87        120.21         6.87 o                         
   7  -4  -7         33.79         32.39         3.31 o                         
  -5  -3  -7         59.83         60.22         3.25 o                         
  -4  -3  -7         22.40         24.87         1.52 o                         
  -3  -3  -7        226.46        255.39         4.49 o                         
  -2  -3  -7         43.57         35.47         2.55 o                         
  -1  -3  -7        233.60        216.63         7.38 o                         
   0  -3  -7         88.05         91.70         3.30 o                         
   1  -3  -7        120.85        118.93         3.80 o                         
   2  -3  -7         58.13         58.07         3.23 o                         
   3  -3  -7         18.29         18.50         3.69 o                         
   4  -3  -7         87.03         92.79         5.44 o                         
   5  -3  -7          0.43          0.79         1.01 o                         
   6  -3  -7         29.40         27.04         3.52 o                         
   7  -3  -7          7.86          6.09         1.26 o                         
  -5  -2  -7          3.18          3.50         1.37 o                         
  -4  -2  -7        177.18        196.02         5.39 o                         
  -3  -2  -7          4.98          4.71         0.94 o                         
  -2  -2  -7         35.73         32.66         2.09 o                         
  -1  -2  -7         16.73         17.61         1.35 o                         
   0  -2  -7         54.21         55.21         2.58 o                         
   1  -2  -7          3.27          2.27         0.65 o                         
   2  -2  -7        171.40        185.35         6.88 o                         
   3  -2  -7         47.59         48.62         2.89 o                         
   4  -2  -7        162.65        157.23         5.95 o                         
   5  -2  -7         46.20         41.74         2.87 o                         
   6  -2  -7         50.12         51.88         4.88 o                         
   7  -2  -7         27.31         32.14         2.99 o                         
  -6  -1  -7          2.51          1.86         0.68 o                         
  -5  -1  -7          6.43          7.97         1.66 o                         
  -4  -1  -7         32.30         30.39         1.77 o                         
  -3  -1  -7         23.46         26.33         1.74 o                         
  -2  -1  -7         83.27         79.50         2.32 o                         
  -1  -1  -7        289.79        283.23         4.92 o                         
   0  -1  -7        124.50        121.63         2.72 o                         
   1  -1  -7        124.42        119.63         3.01 o                         
   2  -1  -7         28.32         27.29         2.11 o                         
   3  -1  -7        231.21        226.51         5.16 o                         
   4  -1  -7          1.69          1.05         0.64 o                         
   5  -1  -7         69.34         61.53         2.51 o                         
   6  -1  -7          1.13          2.22         0.75 o                         
   7  -1  -7         32.81         34.71         1.78 o                         
  -6   0  -7          9.58          7.18         1.38 o                         
  -5   0  -7         74.74         68.86         3.51 o                         
  -4   0  -7         44.75         46.37         2.12 o                         
  -3   0  -7        102.50        102.59         3.15 o                         
  -2   0  -7          9.55          9.44         1.06 o                         
  -1   0  -7        215.05        213.13         3.92 o                         
   0   0  -7         90.26         82.80         2.38 o                         
   1   0  -7        106.86        102.81         2.54 o                         
   2   0  -7        161.40        161.89         4.13 o                         
   3   0  -7         69.40         69.78         2.52 o                         
   4   0  -7          9.20          8.46         0.98 o                         
   5   0  -7         52.33         50.05         2.58 o                         
   6   0  -7         22.56         24.53         1.41 o                         
   7   0  -7         15.78         15.65         1.04 o                         
  -6   1  -7         55.89         60.03         3.70 o                         
  -5   1  -7         65.61         78.60         4.50 o                         
  -4   1  -7        167.26        174.95         4.22 o                         
  -3   1  -7         72.10         74.47         2.50 o                         
  -2   1  -7        126.48        128.76         3.16 o                         
  -1   1  -7        154.31        157.12         2.91 o                         
   0   1  -7        208.18        188.92         3.35 o                         
   1   1  -7         11.05         10.12         0.95 o                         
   2   1  -7        110.71        106.53         3.02 o                         
   3   1  -7         10.20         10.92         1.06 o                         
   4   1  -7         13.47         12.02         1.18 o                         
   5   1  -7         67.20         67.03         2.23 o                         
   6   1  -7          9.22          7.69         1.03 o                         
   7   1  -7         10.74          8.29         1.25 o                         
  -6   2  -7         17.68         17.16         1.70 o                         
  -5   2  -7        434.70        447.89         9.61 o                         
  -4   2  -7         27.16         26.13         1.74 o                         
  -3   2  -7        609.94        616.06         8.40 o                         
  -2   2  -7         16.10         16.29         1.23 o                         
  -1   2  -7        264.59        253.30         4.99 o                         
   0   2  -7        299.29        299.04         5.36 o                         
   1   2  -7         55.53         53.75         1.75 o                         
   2   2  -7        256.14        247.98         4.97 o                         
   3   2  -7        205.08        198.35         5.08 o                         
   4   2  -7         92.77         93.77         2.47 o                         
   5   2  -7         11.90         12.04         1.06 o                         
   6   2  -7         41.26         40.56         2.68 o                         
  -6   3  -7         36.31         30.73         2.45 o                         
  -5   3  -7         57.52         58.78         2.60 o                         
  -4   3  -7        119.68        117.16         3.54 o                         
  -3   3  -7         50.74         47.14         2.27 o                         
  -2   3  -7        187.10        187.92         4.77 o                         
  -1   3  -7         61.56         62.18         2.03 o                         
   0   3  -7         99.48        102.85         2.27 o                         
   1   3  -7         73.13         72.48         2.24 o                         
   2   3  -7         30.15         29.72         1.80 o                         
   3   3  -7        133.67        134.46         3.40 o                         
   4   3  -7         10.98          9.89         1.28 o                         
   5   3  -7         11.17         11.12         1.72 o                         
   6   3  -7         23.16         22.79         1.70 o                         
  -7   4  -7         35.48         20.09         2.11 o                         
  -6   4  -7         90.99         81.77         3.34 o                         
  -5   4  -7          2.82          3.40         0.85 o                         
  -4   4  -7        100.26         95.13         5.00 o                         
  -3   4  -7         50.84         49.20         2.40 o                         
  -2   4  -7         19.42         21.67         1.77 o                         
  -1   4  -7         14.53         14.60         1.00 o                         
   0   4  -7         17.21         18.68         1.19 o                         
   1   4  -7        216.58        219.17         4.31 o                         
   2   4  -7        144.27        146.51         3.62 o                         
   3   4  -7        162.40        156.12         4.19 o                         
   4   4  -7          3.63          2.59         1.13 o                         
   5   4  -7         10.89         10.38         2.09 o                         
  -6   5  -7          6.48          4.22         0.69 o                         
  -5   5  -7          1.03          0.95         0.58 o                         
  -4   5  -7         66.73         64.26         2.42 o                         
  -3   5  -7          5.38          5.44         0.87 o                         
  -2   5  -7         50.69         53.64         2.11 o                         
  -1   5  -7         31.45         30.83         1.85 o                         
   0   5  -7         88.89         86.88         3.91 o                         
   1   5  -7        155.74        152.94         3.66 o                         
   2   5  -7         14.37         15.23         1.47 o                         
   3   5  -7         49.14         48.17         3.50 o                         
   4   5  -7         59.14         62.84         3.29 o                         
  -6   6  -7         60.25         51.65         2.89 o                         
  -5   6  -7         17.74         17.62         1.43 o                         
  -4   6  -7        108.83        123.87         3.50 o                         
  -3   6  -7          0.09          0.36         0.52 o                         
  -2   6  -7         83.99         89.42         3.28 o                         
  -1   6  -7         78.89         83.05         3.67 o                         
   0   6  -7         26.70         31.41         2.57 o                         
   1   6  -7        146.50        167.30         5.38 o                         
   2   6  -7         13.12         10.96         1.70 o                         
   3   6  -7         43.56         43.29         3.70 o                         
   4   6  -7         39.19         35.74         2.70 o                         
  -6   7  -7         28.26         15.21         4.17 o                         
  -5   7  -7         34.36         28.24         1.81 o                         
  -4   7  -7         66.19         79.72         5.99 o                         
  -3   7  -7          6.56          6.47         1.02 o                         
  -2   7  -7         58.99         64.35         2.81 o                         
  -1   7  -7          1.50          2.03         0.82 o                         
   0   7  -7         14.25         13.31         1.61 o                         
   1   7  -7         15.79         17.51         2.01 o                         
   3   7  -7         49.33         23.83         2.03 o                         
  -5   8  -7          9.63         10.56         1.71 o                         
  -4   8  -7         40.71         41.37         3.54 o                         
  -3   8  -7         10.84         13.51         2.33 o                         
  -2   8  -7         11.66         15.56         1.20 o                         
  -1   8  -7         17.86         25.81         1.48 o                         
   0   8  -7         29.64         33.98         1.79 o                         
   1   8  -7         27.34         23.35         3.02 o                         
  -3   9  -7         38.99         46.12         2.45 o                         
  -2   9  -7         16.87         18.32         1.11 o                         
  -1   9  -7         75.17         84.98         4.45 o                         
   0   9  -7         11.66          7.09         1.14 o                         
   0  -8  -6         10.56         10.88         1.61 o                         
  -2  -7  -6          3.36          3.30         0.60 o                         
  -1  -7  -6         19.21         17.44         1.88 o                         
  -3  -6  -6         53.93         55.68         1.75 o                         
  -2  -6  -6          7.18          8.00         1.45 o                         
  -1  -6  -6         12.41         11.79         2.51 o                         
   0  -6  -6         10.61         12.89         2.49 o                         
   1  -6  -6         10.53          9.61         2.66 o                         
   2  -6  -6        167.91        154.34         6.13 o                         
   3  -6  -6        142.44        140.96         9.08 o                         
  -3  -5  -6         59.49         61.72         2.09 o                         
  -2  -5  -6        238.50        257.96         6.36 o                         
  -1  -5  -6         16.33         18.48         2.35 o                         
   0  -5  -6        407.82        409.42        15.88 o                         
   1  -5  -6        281.65        276.15         9.85 o                         
   2  -5  -6        141.24        153.58         6.46 o                         
   3  -5  -6        302.66        290.14        12.08 o                         
   4  -5  -6        214.13        225.54         8.48 o                         
   5  -5  -6        135.74        148.95         7.01 o                         
   7  -5  -6         59.08         52.64         3.96 o                         
   8  -5  -6         38.14         33.76         2.74 o                         
  -4  -4  -6         16.51         17.73         1.14 o                         
  -3  -4  -6         20.00         18.96         1.61 o                         
  -2  -4  -6         20.36         24.24         1.85 o                         
  -1  -4  -6         90.70         85.04         4.67 o                         
   0  -4  -6         92.24         90.17         8.05 o                         
   1  -4  -6        126.02        134.02         6.52 o                         
   2  -4  -6         11.33         11.27         1.52 o                         
   3  -4  -6         75.69         72.31         3.55 o                         
   4  -4  -6         90.74         82.64         8.32 o                         
   5  -4  -6         58.76         58.86         4.45 o                         
   6  -4  -6         61.50         62.08         5.10 o                         
   8  -4  -6         36.71         35.95         2.13 o                         
  -5  -3  -6          1.56          1.20         0.69 o                         
  -4  -3  -6         15.31         15.51         1.42 o                         
  -3  -3  -6          2.96          3.54         1.02 o                         
  -2  -3  -6          1.91          2.93         1.01 o                         
  -1  -3  -6        227.82        228.09         7.17 o                         
   0  -3  -6         28.72         24.79         1.97 o                         
   1  -3  -6        552.13        608.58        10.12 o                         
   2  -3  -6        105.72        113.34         4.36 o                         
   3  -3  -6        136.60        142.11         8.61 o                         
   4  -3  -6        272.78        282.75         8.25 o                         
   5  -3  -6         12.36          8.99         2.72 o                         
   6  -3  -6         77.00         79.86         5.96 o                         
   7  -3  -6         13.38         11.22         1.74 o                         
   8  -3  -6         55.62         53.97         2.12 o                         
  -6  -2  -6          5.59          5.41         1.46 o                         
  -5  -2  -6          6.64          5.90         1.55 o                         
  -4  -2  -6         74.67         79.49         2.16 o                         
  -3  -2  -6         96.22         92.76         3.04 o                         
  -2  -2  -6        170.14        179.02         4.52 o                         
  -1  -2  -6        154.70        156.98         3.55 o                         
   0  -2  -6         16.93         14.58         2.62 o                         
   1  -2  -6         41.25         33.70         2.97 o                         
   2  -2  -6          1.88          2.11         0.97 o                         
   3  -2  -6         29.24         30.98         2.86 o                         
   4  -2  -6        245.00        260.38        12.23 o                         
   5  -2  -6         35.04         34.08         3.09 o                         
   6  -2  -6        117.05        118.83         5.18 o                         
   7  -2  -6          2.00          1.37         0.74 o                         
   8  -2  -6         56.02         61.85         1.91 o                         
  -6  -1  -6         20.75         20.40         1.41 o                         
  -5  -1  -6         18.01         19.50         1.73 o                         
  -4  -1  -6         15.28         15.65         1.08 o                         
  -3  -1  -6        186.87        199.03         4.22 o                         
  -2  -1  -6          8.84          8.94         0.85 o                         
  -1  -1  -6        328.19        326.66         6.94 o                         
   0  -1  -6          0.97          1.06         0.59 o                         
   1  -1  -6        535.51        555.99         9.44 o                         
   2  -1  -6        324.65        323.75        10.46 o                         
   3  -1  -6        200.15        192.23         5.22 o                         
   4  -1  -6        191.57        168.70         5.15 o                         
   5  -1  -6         65.73         64.94         2.60 o                         
   6  -1  -6         38.31         37.25         2.21 o                         
   7  -1  -6         31.60         31.29         1.59 o                         
   8  -1  -6          2.13          1.97         0.89 o                         
  -6   0  -6         56.63         59.14         3.45 o                         
  -5   0  -6         32.56         31.18         2.26 o                         
  -4   0  -6        133.32        136.66         3.09 o                         
  -3   0  -6         73.01         71.05         2.18 o                         
  -2   0  -6         24.24         21.86         1.26 o                         
  -1   0  -6        747.64        679.60         8.11 o                         
   0   0  -6        216.42        217.48         3.48 o                         
   2   0  -6        190.89        175.39         4.03 o                         
   3   0  -6        139.82        125.20         3.17 o                         
   4   0  -6        164.54        161.70         3.31 o                         
   5   0  -6         31.35         32.03         1.91 o                         
   6   0  -6         76.94         83.13         2.46 o                         
   7   0  -6         30.85         31.49         1.38 o                         
  -7   1  -6         12.05          7.46         0.94 o                         
  -6   1  -6         99.84        114.08         6.76 o                         
  -5   1  -6         37.85         38.71         2.22 o                         
  -4   1  -6         46.19         42.70         1.94 o                         
  -3   1  -6         76.91         70.56         2.29 o                         
  -2   1  -6         18.92         16.23         1.23 o                         
  -1   1  -6          8.57          5.99         0.70 o                         
   0   1  -6         69.55         69.53         1.91 o                         
   1   1  -6          4.97          4.45         0.63 o                         
   2   1  -6        142.76        137.18         3.17 o                         
   3   1  -6         55.95         52.48         1.80 o                         
   4   1  -6        175.89        188.04         4.01 o                         
   5   1  -6         17.79         20.34         1.64 o                         
   6   1  -6         70.98         76.26         3.02 o                         
   7   1  -6         18.40         18.46         1.40 o                         
  -7   2  -6         26.98         21.84         1.33 o                         
  -6   2  -6         48.26         43.66         4.01 o                         
  -5   2  -6          9.28         10.59         1.30 o                         
  -4   2  -6          9.90         10.44         1.08 o                         
  -3   2  -6        163.43        159.66         3.48 o                         
  -2   2  -6         47.46         45.94         1.64 o                         
  -1   2  -6         13.83         14.53         1.36 o                         
   0   2  -6         90.54         86.37         2.80 o                         
   1   2  -6         35.48         32.38         1.14 o                         
   2   2  -6        226.23        215.32         3.94 o                         
   3   2  -6         54.22         50.36         1.89 o                         
   4   2  -6        250.48        249.48         3.90 o                         
   5   2  -6          3.72          5.17         0.91 o                         
   6   2  -6         65.09         69.35         2.93 o                         
   7   2  -6          7.84          6.76         1.26 o                         
  -7   3  -6        129.06        102.42         6.32 o                         
  -6   3  -6         25.89         25.32         2.07 o                         
  -5   3  -6         71.18         69.11         7.34 o                         
  -4   3  -6        178.04        182.41         5.66 o                         
  -3   3  -6        182.29        182.41         8.28 o                         
  -2   3  -6        150.63        157.83         3.70 o                         
  -1   3  -6         43.13         42.37         1.45 o                         
   0   3  -6        226.80        211.79         3.84 o                         
   1   3  -6        124.29        122.71         2.91 o                         
   2   3  -6        160.02        151.62         3.59 o                         
   3   3  -6          7.55          7.79         0.77 o                         
   4   3  -6        171.90        168.81         4.39 o                         
   5   3  -6          5.64          5.27         1.43 o                         
   6   3  -6          4.66          4.22         1.03 o                         
  -7   4  -6          3.79          4.15         0.65 o                         
  -6   4  -6         27.68         31.17         2.30 o                         
  -5   4  -6         78.20         72.43         8.64 o                         
  -4   4  -6        174.37        169.82         4.66 o                         
  -3   4  -6        141.08        146.07         3.54 o                         
  -2   4  -6         29.85         25.02         1.57 o                         
  -1   4  -6        115.09        112.84         2.32 o                         
   0   4  -6         75.68         73.15         1.99 o                         
   1   4  -6         73.40         72.14         2.38 o                         
   2   4  -6         15.08         14.14         1.27 o                         
   3   4  -6         48.68         47.25         2.23 o                         
   4   4  -6         44.52         46.85         3.59 o                         
   5   4  -6         84.00         83.86         5.42 o                         
   6   4  -6          3.15          1.83         0.79 o                         
  -7   5  -6         11.67         11.70         0.85 o                         
  -6   5  -6         29.20         26.17         2.09 o                         
  -5   5  -6         37.55         35.72         1.93 o                         
  -4   5  -6         14.07         12.23         1.21 o                         
  -3   5  -6         13.06         13.25         0.96 o                         
  -2   5  -6         50.75         50.56         2.08 o                         
  -1   5  -6        111.23        122.17         3.46 o                         
   0   5  -6         18.49         18.28         1.61 o                         
   1   5  -6         69.35         65.20         2.35 o                         
   2   5  -6          3.07          2.70         0.77 o                         
   3   5  -6         90.08         84.62         7.72 o                         
   4   5  -6        129.67        137.84         7.32 o                         
   5   5  -6         84.92         75.80         3.00 o                         
  -7   6  -6          1.09          1.20         0.47 o                         
  -6   6  -6         65.56         53.49         6.54 o                         
  -5   6  -6         22.79         21.50         1.52 o                         
  -4   6  -6         58.35         63.04         4.41 o                         
  -3   6  -6         81.39         86.12         2.94 o                         
  -2   6  -6         42.57         47.43         2.25 o                         
  -1   6  -6         28.92         30.67         1.88 o                         
   0   6  -6          5.70          7.58         1.35 o                         
   1   6  -6         15.89         16.63         1.84 o                         
   2   6  -6         49.78         49.51         3.48 o                         
   3   6  -6          5.45          4.61         1.26 o                         
   4   6  -6          9.28         10.53         1.87 o                         
  -6   7  -6         94.86         72.63         5.66 o                         
  -5   7  -6         46.38         42.65         4.27 o                         
  -4   7  -6         54.10         58.58         5.67 o                         
  -3   7  -6        163.89        175.86         5.93 o                         
  -2   7  -6         24.96         28.54         2.07 o                         
  -1   7  -6        104.58        120.83         4.80 o                         
   0   7  -6         10.59         11.79         2.07 o                         
   1   7  -6         16.56         17.38         1.80 o                         
   2   7  -6         41.76         45.24         4.28 o                         
   3   7  -6         10.99         11.17         1.87 o                         
  -6   8  -6         58.73         37.29         2.13 o                         
  -5   8  -6         11.07         10.25         2.13 o                         
  -4   8  -6         46.90         52.94         3.41 o                         
  -3   8  -6         10.22         10.18         1.19 o                         
  -2   8  -6         34.11         46.04         2.38 o                         
  -1   8  -6         49.17         58.33         2.36 o                         
   0   8  -6         15.07         21.40         1.92 o                         
   1   8  -6         41.16         37.68         3.81 o                         
   2   8  -6         19.74         16.94         1.55 o                         
  -5   9  -6          2.38          2.16         0.96 o                         
  -4   9  -6         62.38         60.77         4.09 o                         
  -3   9  -6         23.15         29.17         1.85 o                         
  -2   9  -6        129.26        167.81         9.53 o                         
  -1   9  -6         17.67         24.51         1.72 o                         
   0   9  -6         75.85         75.93         4.49 o                         
  -1  -8  -5          4.22          2.86         0.77 o                         
   0  -8  -5         20.02         18.31         2.45 o                         
  -2  -7  -5         32.38         32.81         2.31 o                         
  -1  -7  -5         69.37         68.27         5.33 o                         
  -3  -6  -5         58.59         59.41         3.13 o                         
  -2  -6  -5          9.47          8.87         1.04 o                         
  -1  -6  -5        192.69        182.81         8.93 o                         
   0  -6  -5         17.99         19.72         3.71 o                         
   1  -6  -5        659.33        685.98        21.50 o                         
   2  -6  -5        251.60        249.14         6.75 o                         
   3  -6  -5        365.94        358.66        26.60 o                         
   4  -6  -5        202.79        211.19         7.84 o                         
   5  -6  -5        235.73        242.79        12.23 o                         
  -4  -5  -5         21.26         21.30         1.30 o                         
  -3  -5  -5         91.27        102.93         3.02 o                         
  -2  -5  -5        190.47        204.53         5.24 o                         
  -1  -5  -5        433.52        422.83        22.84 o                         
   1  -5  -5        277.43        286.24         9.09 o                         
   2  -5  -5        693.37        687.99        19.78 o                         
   3  -5  -5        363.25        375.21        11.41 o                         
   4  -5  -5        173.05        177.80         9.78 o                         
   5  -5  -5          9.83          7.22         2.36 o                         
   8  -5  -5          0.43          0.51         0.63 o                         
  -5  -4  -5          1.07          1.70         0.71 o                         
  -4  -4  -5         58.34         63.83         2.65 o                         
  -3  -4  -5         16.57         15.88         1.30 o                         
  -2  -4  -5          3.31          4.88         0.90 o                         
  -1  -4  -5        133.84        131.66         7.56 o                         
   0  -4  -5          0.18          0.78         0.80 o                         
   1  -4  -5        289.71        310.37        12.04 o                         
   2  -4  -5        336.70        343.13         7.24 o                         
   3  -4  -5        114.93        119.93         3.60 o                         
   4  -4  -5        242.90        253.29        11.29 o                         
   5  -4  -5         78.09         74.04         6.74 o                         
   6  -4  -5        129.15        133.00         9.39 o                         
   7  -4  -5          8.17          8.42         2.02 o                         
   8  -4  -5        103.06        108.93         4.03 o                         
  -5  -3  -5         47.36         50.86         2.29 o                         
  -4  -3  -5         18.72         20.57         1.91 o                         
  -3  -3  -5        126.09        128.24         3.13 o                         
  -2  -3  -5        133.93        126.83         3.87 o                         
  -1  -3  -5         88.24         85.15         4.11 o                         
   0  -3  -5        310.04        332.90        14.40 o                         
   1  -3  -5        193.85        217.86         5.26 o                         
   2  -3  -5        386.48        387.69         6.23 o                         
   3  -3  -5        387.83        414.92        15.84 o                         
   4  -3  -5        113.94        134.09         8.21 o                         
   5  -3  -5        327.30        331.31        14.37 o                         
   6  -3  -5         25.59         24.99         4.30 o                         
   7  -3  -5         60.10         55.89         2.95 o                         
   8  -3  -5          7.62          6.32         0.83 o                         
  -6  -2  -5          1.97          1.89         0.60 o                         
  -5  -2  -5          1.30          1.30         0.69 o                         
  -4  -2  -5         11.53         13.20         1.31 o                         
  -3  -2  -5         43.26         41.97         1.92 o                         
  -2  -2  -5        214.92        226.95         4.85 o                         
  -1  -2  -5          7.20          7.53         0.91 o                         
   0  -2  -5        456.88        494.47         9.76 o                         
   1  -2  -5        208.10        219.88         6.55 o                         
   2  -2  -5       1403.86       1478.13        19.23 o                         
   3  -2  -5        226.19        224.00        10.63 o                         
   4  -2  -5        323.35        334.02         8.91 o                         
   5  -2  -5        137.15        144.99         9.68 o                         
   6  -2  -5        185.74        186.63         6.55 o                         
   7  -2  -5         12.99         13.17         1.41 o                         
   8  -2  -5         35.37         38.90         1.36 o                         
  -6  -1  -5          7.95          9.49         1.24 o                         
  -5  -1  -5        137.99        161.84         6.48 o                         
  -4  -1  -5         20.01         19.45         1.36 o                         
  -3  -1  -5        156.69        159.62         5.26 o                         
  -2  -1  -5        409.56        420.14         5.81 o                         
  -1  -1  -5        275.97        279.96         4.86 o                         
   0  -1  -5        703.90        768.63        12.45 o                         
   1  -1  -5        214.75        218.81         4.82 o                         
   2  -1  -5        229.38        247.71         9.03 o                         
   3  -1  -5        205.33        203.59         6.54 o                         
   4  -1  -5          3.90          3.48         0.62 o                         
   5  -1  -5         20.31         17.50         1.30 o                         
   6  -1  -5         64.37         63.93         2.41 o                         
   7  -1  -5          7.43          6.74         0.95 o                         
   8  -1  -5         19.98         21.81         1.08 o                         
  -7   0  -5          9.34         10.73         1.71 o                         
  -6   0  -5         19.82         25.20         2.46 o                         
  -5   0  -5         14.02         13.00         1.20 o                         
  -4   0  -5         53.08         49.75         2.63 o                         
  -3   0  -5        160.51        157.72         2.97 o                         
  -2   0  -5        126.47        126.66         2.74 o                         
  -1   0  -5        332.38        331.59         5.55 o                         
   0   0  -5        381.08        398.59         5.38 o                         
   2   0  -5        142.10        130.22         4.76 o                         
   3   0  -5        542.54        496.27        14.69 o                         
   4   0  -5        186.80        178.72         3.67 o                         
   5   0  -5         67.14         60.24         2.53 o                         
   6   0  -5         88.62        106.03         3.34 o                         
   7   0  -5          1.14          1.71         0.58 o                         
   8   0  -5         23.12         21.88         2.11 o                         
  -7   1  -5          5.46          5.19         0.86 o                         
  -6   1  -5         97.82        108.50         5.98 o                         
  -5   1  -5         44.73         44.18         2.22 o                         
  -4   1  -5        162.85        169.12         3.59 o                         
  -3   1  -5        226.55        204.63         3.43 o                         
  -2   1  -5        248.85        227.78         3.52 o                         
  -1   1  -5         58.49         55.19         4.19 o                         
   0   1  -5         35.38         37.11         2.05 o                         
   1   1  -5        385.58        387.44         5.96 o                         
   2   1  -5         58.71         61.79         2.94 o                         
   3   1  -5        413.76        396.18         6.31 o                         
   4   1  -5         19.90         21.55         1.52 o                         
   5   1  -5        313.01        332.80         6.79 o                         
   6   1  -5          0.18          0.41         0.61 o                         
   7   1  -5        195.74        206.01         7.08 o                         
  -7   2  -5          2.88          1.67         1.11 o                         
  -6   2  -5         64.70         64.47         4.54 o                         
  -5   2  -5         31.76         32.28         2.22 o                         
  -4   2  -5         70.60         63.09         2.45 o                         
  -3   2  -5        123.57        120.53         3.08 o                         
  -2   2  -5        102.56         97.44         2.71 o                         
  -1   2  -5         34.04         44.00         3.69 o                         
   0   2  -5        253.20        280.22         6.55 o                         
   1   2  -5         52.99         60.71         2.18 o                         
   2   2  -5         55.95         58.31         2.65 o                         
   3   2  -5         91.05        100.10         2.48 o                         
   4   2  -5         66.88         63.19         1.93 o                         
   5   2  -5         28.62         28.81         1.72 o                         
   6   2  -5         17.47         19.49         1.44 o                         
   7   2  -5          5.43          3.76         0.81 o                         
  -7   3  -5          5.04          5.61         1.64 o                         
  -6   3  -5         85.27         95.13         4.16 o                         
  -5   3  -5         97.44         93.26         3.59 o                         
  -4   3  -5         73.92         76.17         3.54 o                         
  -3   3  -5          2.20          2.62         0.97 o                         
  -2   3  -5        326.41        307.86         7.03 o                         
  -1   3  -5         90.48         89.46         3.97 o                         
   0   3  -5        363.23        363.59         7.76 o                         
   1   3  -5         24.16         22.48         1.25 o                         
   2   3  -5         97.69         96.43         2.68 o                         
   3   3  -5         18.40         19.19         1.00 o                         
   4   3  -5        111.98        110.77         2.89 o                         
   5   3  -5         18.01         18.94         1.64 o                         
   6   3  -5         24.61         22.96         2.93 o                         
  -7   4  -5         38.03         37.66         2.12 o                         
  -6   4  -5         17.58         18.41         2.43 o                         
  -5   4  -5        169.12        153.68        10.68 o                         
  -4   4  -5         41.42         43.30         2.70 o                         
  -3   4  -5        134.49        136.43         3.30 o                         
  -2   4  -5        928.13        932.56         9.52 o                         
  -1   4  -5        201.67        206.87         4.03 o                         
   0   4  -5        212.80        216.58         3.80 o                         
   1   4  -5         49.55         47.29         1.58 o                         
   2   4  -5        377.20        367.66         4.94 o                         
   3   4  -5          5.52          5.99         0.83 o                         
   4   4  -5         10.48         10.05         1.48 o                         
   5   4  -5         45.20         44.91         2.55 o                         
   6   4  -5         32.53         31.52         1.95 o                         
  -7   5  -5         23.45         24.96         1.61 o                         
  -6   5  -5          9.90         10.38         1.34 o                         
  -5   5  -5         51.07         48.00         2.11 o                         
  -4   5  -5         29.09         27.25         1.80 o                         
  -3   5  -5         53.67         50.21         1.78 o                         
  -2   5  -5         32.27         28.45         1.45 o                         
  -1   5  -5         42.81         42.46         1.98 o                         
   0   5  -5         51.54         50.07         2.79 o                         
   1   5  -5        392.30        392.91         7.76 o                         
   2   5  -5        300.76        299.55         9.76 o                         
   3   5  -5        308.45        307.63        10.20 o                         
   4   5  -5        233.69        264.11         7.71 o                         
   5   5  -5         25.68         20.97         2.50 o                         
  -7   6  -5          7.15          6.88         0.87 o                         
  -6   6  -5         20.03         18.31         1.38 o                         
  -5   6  -5         15.00         13.93         1.35 o                         
  -4   6  -5         44.75         43.75         1.76 o                         
  -3   6  -5        115.00        124.84         2.85 o                         
  -2   6  -5        104.58        112.27         4.51 o                         
  -1   6  -5        725.03        765.40        16.73 o                         
   0   6  -5        244.45        253.94         4.21 o                         
   1   6  -5        781.24        806.93         9.08 o                         
   2   6  -5        151.40        158.01         3.89 o                         
   3   6  -5         85.91         81.47         3.53 o                         
   4   6  -5         60.10         49.34         2.91 o                         
  -7   7  -5          0.99          0.69         0.46 o                         
  -6   7  -5         33.34         32.61         1.91 o                         
  -5   7  -5         18.29         20.68         1.98 o                         
  -4   7  -5        161.42        192.13         9.72 o                         
  -3   7  -5         58.16         64.27         2.99 o                         
  -2   7  -5        113.21        126.57         3.85 o                         
  -1   7  -5        117.81        127.97         4.12 o                         
   0   7  -5         18.21         18.95         1.50 o                         
   1   7  -5        131.89        140.95         4.93 o                         
   2   7  -5          7.62          9.01         1.28 o                         
   3   7  -5         39.22         28.41         2.74 o                         
  -6   8  -5         76.06         66.38         3.44 o                         
  -5   8  -5          7.70          6.71         1.34 o                         
  -4   8  -5         82.95         95.74        10.42 o                         
  -3   8  -5         82.23         91.24         2.70 o                         
  -2   8  -5         36.93         45.02         2.43 o                         
  -1   8  -5        161.13        190.01         5.86 o                         
   0   8  -5         29.65         32.23         2.31 o                         
   1   8  -5         17.97         17.33         2.19 o                         
  -6   9  -5         44.33         30.59         2.56 o                         
  -5   9  -5         30.28         31.58         3.21 o                         
  -4   9  -5         55.57         61.86         7.03 o                         
  -3   9  -5          1.31          1.45         0.64 o                         
  -2   9  -5         30.04         36.73         4.14 o                         
  -1   9  -5         21.98         23.78         3.52 o                         
   0   9  -5         40.03         35.58         4.27 o                         
   1   9  -5         29.10         26.33         2.36 o                         
  -4  10  -5          5.22          3.77         0.99 o                         
  -3  10  -5          0.21          0.96         0.94 o                         
  -2  10  -5         22.69         29.49         2.74 o                         
  -1  10  -5          1.77          1.59         0.91 o                         
   0  -9  -4          2.71          2.60         1.02 o                         
  -2  -8  -4         67.92         52.62         2.73 o                         
  -1  -8  -4          0.64          0.54         1.19 o                         
  -3  -7  -4         18.26         17.40         2.18 o                         
  -2  -7  -4         22.45         21.42         1.65 o                         
  -1  -7  -4         81.29         69.71         5.68 o                         
   1  -7  -4        113.20        112.89         8.32 o                         
   2  -7  -4        365.13        369.23        15.21 o                         
   3  -7  -4         93.43         85.37         6.97 o                         
  -4  -6  -4          0.65          0.42         0.59 o                         
  -3  -6  -4         62.82         65.41         3.77 o                         
  -2  -6  -4        141.73        144.16         5.90 o                         
  -1  -6  -4        583.30        565.37        13.42 o                         
   0  -6  -4        636.21        643.08        20.71 o                         
   1  -6  -4        851.59        900.09        24.79 o                         
   2  -6  -4        315.66        329.06        12.36 o                         
   3  -6  -4        630.61        652.46        19.57 o                         
   4  -6  -4         32.78         34.49         4.58 o                         
   5  -6  -4        260.02        258.48        11.98 o                         
  -5  -5  -4        102.73         67.94         3.52 o                         
  -4  -5  -4         78.54         86.73         2.86 o                         
  -3  -5  -4        209.91        235.74         4.95 o                         
  -2  -5  -4        218.95        227.39         6.31 o                         
  -1  -5  -4        101.24        103.06         6.76 o                         
   0  -5  -4         56.20         50.93         3.45 o                         
   1  -5  -4         25.98         30.28         3.59 o                         
   2  -5  -4        127.09        138.36         5.28 o                         
   3  -5  -4         27.09         24.28         1.85 o                         
   4  -5  -4         19.92         19.61         3.24 o                         
   5  -5  -4         17.11         15.95         3.24 o                         
   6  -5  -4          8.17         11.22         2.94 o                         
   8  -5  -4          5.95          5.21         0.96 o                         
  -5  -4  -4        172.91        189.42        19.12 o                         
  -4  -4  -4        106.30        128.42         3.34 o                         
  -3  -4  -4        349.67        389.63         6.99 o                         
  -2  -4  -4        127.14        127.46         3.94 o                         
   0  -4  -4         64.39         67.43         4.99 o                         
   1  -4  -4         26.23         33.40         3.94 o                         
   2  -4  -4        167.04        163.12         4.26 o                         
   3  -4  -4         48.04         47.85         2.80 o                         
   4  -4  -4         70.32         78.90         6.06 o                         
   5  -4  -4         78.70         85.92         6.95 o                         
   6  -4  -4         22.32         20.82         3.92 o                         
   7  -4  -4        122.61        117.92         6.75 o                         
   8  -4  -4         20.97         17.51         1.44 o                         
  -6  -3  -4         26.23         25.52         1.46 o                         
  -5  -3  -4         14.34         14.33         1.63 o                         
  -4  -3  -4         67.03         68.31         2.35 o                         
  -3  -3  -4          4.31          3.83         0.72 o                         
  -2  -3  -4         19.32         19.41         1.23 o                         
  -1  -3  -4        156.26        154.85         4.45 o                         
   0  -3  -4        281.64        282.46         9.75 o                         
   1  -3  -4        212.48        182.08         7.35 o                         
   2  -3  -4        339.79        335.44         7.15 o                         
   3  -3  -4        148.36        151.24         5.04 o                         
   4  -3  -4        394.33        400.46        17.11 o                         
   5  -3  -4        112.75        108.78         5.18 o                         
   6  -3  -4        141.04        151.65         8.89 o                         
   7  -3  -4        124.93        132.28         5.88 o                         
   8  -3  -4         11.13         10.93         1.05 o                         
  -6  -2  -4         26.47         31.66         2.54 o                         
  -5  -2  -4         10.08         11.12         1.72 o                         
  -4  -2  -4        219.98        237.23         5.23 o                         
  -3  -2  -4         16.07         18.58         1.41 o                         
  -2  -2  -4        258.27        257.79         9.67 o                         
  -1  -2  -4        410.31        439.49         6.90 o                         
   0  -2  -4       1396.50       1491.68        18.50 o                         
   1  -2  -4       1102.48       1152.94        12.72 o                         
   2  -2  -4        693.13        715.39        11.21 o                         
   3  -2  -4         21.41         23.03         1.92 o                         
   4  -2  -4        385.05        393.34         9.31 o                         
   5  -2  -4         22.24         22.13         3.51 o                         
   6  -2  -4        107.33        121.96         8.07 o                         
   7  -2  -4        111.76        126.14         3.81 o                         
   8  -2  -4         23.35         26.90         1.34 o                         
  -7  -1  -4         18.79         18.75         1.09 o                         
  -6  -1  -4         13.93         15.81         1.70 o                         
  -5  -1  -4        147.08        159.50         5.98 o                         
  -4  -1  -4        246.68        280.18         4.69 o                         
  -3  -1  -4        528.79        546.87         8.10 o                         
  -2  -1  -4        308.88        338.66         7.25 o                         
  -1  -1  -4       1234.09       1241.10        13.26 o                         
   0  -1  -4        187.07        229.57         5.36 o                         
   1  -1  -4         96.43         88.25         1.91 o                         
   2  -1  -4         11.73         13.17         2.06 o                         
   3  -1  -4         49.73         51.43         2.90 o                         
   4  -1  -4         43.50         43.81         2.21 o                         
   5  -1  -4         74.20         74.32         3.61 o                         
   6  -1  -4         78.61         81.04         3.94 o                         
   7  -1  -4         16.37         19.34         1.53 o                         
   8  -1  -4         26.88         27.29         1.06 o                         
  -7   0  -4         14.98         15.47         1.60 o                         
  -6   0  -4        144.25        170.61         6.62 o                         
  -5   0  -4        115.84        119.55         3.86 o                         
  -4   0  -4        150.71        154.75         2.97 o                         
  -3   0  -4        524.27        528.75         8.24 o                         
  -2   0  -4         51.25         55.92         2.53 o                         
  -1   0  -4        618.97        611.82         7.46 o                         
   0   0  -4          3.68          2.62         0.59 o                         
   1   0  -4        142.10        152.11         3.29 o                         
   2   0  -4        370.51        349.27         8.30 o                         
   3   0  -4         61.24         65.41         4.78 o                         
   4   0  -4        157.62        148.37         3.44 o                         
   5   0  -4         78.81         78.31         3.05 o                         
   6   0  -4         76.74         80.73         3.10 o                         
   7   0  -4         78.10         93.83         2.29 o                         
   8   0  -4         12.65         14.34         0.92 o                         
  -7   1  -4         15.67         17.64         1.63 o                         
  -6   1  -4          6.54          9.18         1.75 o                         
  -5   1  -4          8.71          8.90         1.06 o                         
  -4   1  -4         18.17         16.57         1.11 o                         
  -3   1  -4        190.35        171.31         3.58 o                         
  -2   1  -4        155.60        137.12         5.73 o                         
  -1   1  -4       1205.58       1100.57        18.18 o                         
   0   1  -4        515.71        509.54         7.99 o                         
   1   1  -4        279.14        241.57         4.06 o                         
   2   1  -4        383.31        329.21         9.99 o                         
   3   1  -4        245.21        235.61         4.40 o                         
   4   1  -4         27.92         27.94         1.47 o                         
   5   1  -4        154.03        157.76         3.28 o                         
   6   1  -4         13.23         15.50         1.29 o                         
   7   1  -4         10.61         12.59         1.10 o                         
  -8   2  -4         29.78         23.53         2.17 o                         
  -7   2  -4          1.04          1.24         0.69 o                         
  -6   2  -4         81.83         79.49         7.78 o                         
  -5   2  -4         79.10         84.91         3.30 o                         
  -4   2  -4         31.34         27.29         1.40 o                         
  -3   2  -4        444.82        419.62         8.48 o                         
  -2   2  -4        305.98        305.67         9.17 o                         
   0   2  -4        748.15        739.33        23.78 o                         
   1   2  -4       2726.64       2730.54        23.33 o                         
   2   2  -4        191.63        176.66         6.64 o                         
   3   2  -4        872.85        846.60        10.58 o                         
   4   2  -4         61.21         62.60         2.00 o                         
   5   2  -4        214.12        219.87         5.78 o                         
   6   2  -4         24.42         23.77         1.61 o                         
   7   2  -4         60.47         63.97         2.54 o                         
  -8   3  -4         75.31         65.45         7.75 o                         
  -7   3  -4         70.86         76.50         5.62 o                         
  -6   3  -4         41.14         38.30         3.07 o                         
  -5   3  -4        218.77        220.88         5.45 o                         
  -4   3  -4          0.67          0.86         0.52 o                         
  -3   3  -4        984.46       1010.04        12.95 o                         
  -2   3  -4        225.13        243.31         4.99 o                         
  -1   3  -4        767.83        868.49        18.65 o                         
   0   3  -4         60.43         54.10         2.32 o                         
   1   3  -4        217.45        239.64         7.70 o                         
   2   3  -4        356.96        327.22         4.32 o                         
   3   3  -4         26.39         25.63         1.34 o                         
   4   3  -4          7.00          7.75         1.00 o                         
   5   3  -4          7.57          6.96         0.99 o                         
   6   3  -4          0.32         -0.21         1.03 o                         
  -8   4  -4         76.67         69.75         6.76 o                         
  -7   4  -4         13.48         10.03         1.43 o                         
  -6   4  -4         10.69          8.81         1.33 o                         
  -5   4  -4          7.39          7.78         0.99 o                         
  -4   4  -4         33.51         30.12         1.59 o                         
  -3   4  -4        190.44        180.73         3.81 o                         
  -2   4  -4         83.26         99.50         2.79 o                         
  -1   4  -4        306.17        299.83        10.91 o                         
   0   4  -4        294.85        278.26         4.87 o                         
   1   4  -4         88.94         85.84         2.58 o                         
   2   4  -4        423.38        402.89         5.51 o                         
   3   4  -4         77.00         72.44         2.12 o                         
   4   4  -4         63.54         65.83         2.77 o                         
   5   4  -4         37.50         36.98         2.52 o                         
   6   4  -4         35.19         33.26         2.17 o                         
  -8   5  -4         19.36         11.97         1.94 o                         
  -7   5  -4         29.28         29.98         2.18 o                         
  -6   5  -4         26.81         27.05         1.82 o                         
  -5   5  -4         85.62         83.09         2.81 o                         
  -4   5  -4        249.21        253.63         4.06 o                         
  -3   5  -4         47.13         45.31         1.52 o                         
  -2   5  -4         81.23         83.24         2.13 o                         
  -1   5  -4         68.91         73.76         4.09 o                         
   0   5  -4        405.38        413.57         4.64 o                         
   1   5  -4         53.92         51.38         1.95 o                         
   2   5  -4          8.56          9.22         0.91 o                         
   3   5  -4         31.20         27.89         1.48 o                         
   4   5  -4         58.53         57.01         3.76 o                         
   5   5  -4         54.03         46.84         2.74 o                         
  -8   6  -4         14.99         11.96         1.17 o                         
  -7   6  -4         22.31         18.79         1.77 o                         
  -6   6  -4         15.75         16.90         1.43 o                         
  -5   6  -4         37.77         38.33         1.97 o                         
  -4   6  -4        138.36        143.18         3.54 o                         
  -3   6  -4        147.44        155.96         2.97 o                         
  -2   6  -4        316.75        335.98         6.39 o                         
  -1   6  -4         37.89         39.81         1.64 o                         
   0   6  -4       1155.04       1219.57        10.43 o                         
   1   6  -4         47.49         50.93         1.73 o                         
   2   6  -4        775.93        789.65        17.46 o                         
   3   6  -4        172.59        158.99         8.58 o                         
   4   6  -4        263.86        251.02         6.77 o                         
  -7   7  -4         29.56         24.27         1.73 o                         
  -6   7  -4         96.36         94.11         3.59 o                         
  -5   7  -4        288.82        297.02        11.30 o                         
  -4   7  -4        389.33        407.60         7.00 o                         
  -3   7  -4        459.53        495.29         8.20 o                         
  -2   7  -4        771.04        856.58        10.49 o                         
  -1   7  -4        402.83        447.24         7.05 o                         
   0   7  -4        414.07        472.04         7.39 o                         
   1   7  -4         35.56         34.37         1.99 o                         
   2   7  -4         32.24         34.71         2.39 o                         
   3   7  -4         52.13         50.25         2.98 o                         
   4   7  -4          0.71          0.31         0.54 o                         
  -7   8  -4         88.71         61.45         3.44 o                         
  -6   8  -4         98.55         88.95         2.74 o                         
  -5   8  -4         70.39         72.02         5.07 o                         
  -4   8  -4         16.13         17.48         1.83 o                         
  -3   8  -4         21.99         23.40         1.37 o                         
  -2   8  -4         42.00         45.06         1.77 o                         
  -1   8  -4         31.41         35.78         1.99 o                         
   0   8  -4         58.49         66.66         2.95 o                         
   1   8  -4          3.40          4.13         1.00 o                         
   2   8  -4          8.23          6.96         1.29 o                         
   3   8  -4         13.16          9.70         1.38 o                         
  -6   9  -4         66.40         56.38         4.07 o                         
  -5   9  -4         59.79         56.29         4.69 o                         
  -4   9  -4         72.89         77.07         3.50 o                         
  -3   9  -4         46.13         47.55         2.00 o                         
  -2   9  -4         50.76         59.34         2.82 o                         
  -1   9  -4         13.71         14.60         1.35 o                         
   0   9  -4         68.79         82.13         3.75 o                         
   1   9  -4          2.09          1.15         0.75 o                         
  -5  10  -4         13.34         10.44         1.52 o                         
  -4  10  -4          5.84          7.31         1.48 o                         
  -3  10  -4         33.14         38.80         3.05 o                         
  -2  10  -4          5.20          4.50         0.86 o                         
  -1  10  -4         43.69         46.57         5.95 o                         
  -1  -9  -3          1.70         -0.14         1.06 o                         
   0  -9  -3          5.35          4.92         1.37 o                         
  -2  -8  -3          1.15          1.02         0.89 o                         
  -3  -7  -3          5.66          5.77         0.79 o                         
  -2  -7  -3         37.67         35.87         4.16 o                         
  -1  -7  -3         10.77         11.32         2.43 o                         
   1  -7  -3          3.45          3.78         1.84 o                         
   2  -7  -3         20.06         19.00         3.43 o                         
   3  -7  -3        213.50        197.68        10.36 o                         
  -4  -6  -3         18.82         16.55         1.24 o                         
  -3  -6  -3         23.62         24.19         1.73 o                         
  -2  -6  -3         47.44         48.23         2.50 o                         
  -1  -6  -3         70.73         66.40         6.44 o                         
   0  -6  -3        321.25        337.18        14.04 o                         
   1  -6  -3         67.27         71.71         6.13 o                         
   2  -6  -3        209.57        216.97         9.23 o                         
   3  -6  -3         22.32         22.89         3.37 o                         
   4  -6  -3         48.11         47.91         4.73 o                         
   5  -6  -3         57.75         47.14         5.26 o                         
  -5  -5  -3        124.80        120.42         5.99 o                         
  -4  -5  -3        105.80        112.09         7.75 o                         
  -3  -5  -3        603.72        631.49         8.74 o                         
  -2  -5  -3        255.48        252.17         6.52 o                         
  -1  -5  -3        762.84        784.24        22.05 o                         
   0  -5  -3         56.53         53.59         7.73 o                         
   1  -5  -3        170.80        165.04         7.35 o                         
   2  -5  -3        251.34        260.15         9.95 o                         
   3  -5  -3         68.19         59.07         3.07 o                         
   4  -5  -3        103.75        107.22         6.93 o                         
   5  -5  -3         13.22         14.50         3.05 o                         
   6  -5  -3         26.27         30.16         4.45 o                         
   8  -5  -3          1.14          1.14         1.12 o                         
  -6  -4  -3         13.86         10.21         0.83 o                         
  -5  -4  -3        133.32        144.68         6.54 o                         
  -4  -4  -3         47.76         51.56         2.15 o                         
  -3  -4  -3        166.63        167.70         3.94 o                         
  -2  -4  -3         33.50         28.96         1.83 o                         
  -1  -4  -3        290.46        268.36         9.54 o                         
   0  -4  -3        129.81        127.89         4.07 o                         
   1  -4  -3        117.58        117.88         5.12 o                         
   2  -4  -3         27.20         29.80         2.64 o                         
   3  -4  -3         64.62         60.77         2.31 o                         
   4  -4  -3          2.63          3.21         0.97 o                         
   5  -4  -3         28.02         32.61         2.81 o                         
   6  -4  -3         20.12         24.19         4.08 o                         
   7  -4  -3         22.94         23.07         3.28 o                         
   8  -4  -3         17.56         16.14         1.74 o                         
  -6  -3  -3         22.62         27.45         2.35 o                         
  -5  -3  -3         53.92         60.56         3.09 o                         
  -4  -3  -3         12.51         13.08         1.12 o                         
  -3  -3  -3        239.88        238.96         3.91 o                         
  -2  -3  -3        193.83        181.78         4.85 o                         
  -1  -3  -3         31.42         28.97         2.35 o                         
   0  -3  -3        374.96        355.82        14.85 o                         
   1  -3  -3         40.76         42.22         1.67 o                         
   2  -3  -3         82.12         88.14         2.74 o                         
   3  -3  -3        498.85        484.67        12.29 o                         
   4  -3  -3        184.95        195.90         4.77 o                         
   5  -3  -3        100.84         98.73         3.85 o                         
   6  -3  -3         70.96         79.34         4.80 o                         
   7  -3  -3        115.40        114.60         5.02 o                         
   8  -3  -3          7.45         10.52         1.62 o                         
  -7  -2  -3          3.30          3.71         0.45 o                         
  -6  -2  -3         24.49         25.39         3.20 o                         
  -5  -2  -3          3.03          4.40         0.81 o                         
  -4  -2  -3         10.52          8.44         0.86 o                         
  -3  -2  -3         55.10         57.58         2.03 o                         
  -2  -2  -3        619.21        600.14        13.79 o                         
  -1  -2  -3        167.00        167.34         4.80 o                         
   0  -2  -3       1885.70       1868.02        34.53 o                         
   2  -2  -3        651.05        632.26         9.51 o                         
   3  -2  -3        505.16        487.39        10.36 o                         
   4  -2  -3         40.73         36.01         2.04 o                         
   5  -2  -3         90.27        102.13         4.95 o                         
   6  -2  -3          7.09          7.88         1.40 o                         
   7  -2  -3         93.96        105.31         3.63 o                         
   8  -2  -3          2.95          3.64         0.72 o                         
  -7  -1  -3          7.44          9.50         0.94 o                         
  -6  -1  -3         88.85        101.80         3.51 o                         
  -5  -1  -3         18.99         18.87         1.25 o                         
  -4  -1  -3        239.95        254.92         5.78 o                         
  -3  -1  -3        105.03         97.52         3.00 o                         
  -2  -1  -3        843.98        863.18        12.60 o                         
  -1  -1  -3         53.81         69.32         1.79 o                         
   0  -1  -3       1074.25       1002.49        12.57 o                         
   1  -1  -3        895.71        846.91         8.88 o                         
   2  -1  -3        220.08        200.62         6.23 o                         
   3  -1  -3        205.76        193.62         6.78 o                         
   4  -1  -3         61.65         61.66         2.56 o                         
   5  -1  -3          5.10          4.13         1.25 o                         
   6  -1  -3         67.21         69.85         3.16 o                         
   7  -1  -3          6.95          9.14         1.25 o                         
   8  -1  -3         10.11         12.63         1.00 o                         
  -7   0  -3         32.45         36.50         2.12 o                         
  -6   0  -3         75.33         86.00         6.70 o                         
  -5   0  -3         19.13         22.62         1.37 o                         
  -4   0  -3         96.87         92.71         2.18 o                         
  -3   0  -3          4.72          4.49         0.95 o                         
  -2   0  -3        155.61        148.90         3.95 o                         
  -1   0  -3        263.52        254.20         4.70 o                         
   0   0  -3        211.62        212.98         6.32 o                         
   1   0  -3        480.77        498.72         8.44 o                         
   3   0  -3          9.92          8.12         1.02 o                         
   4   0  -3        302.23        307.78         5.43 o                         
   5   0  -3          6.96          6.14         0.82 o                         
   6   0  -3        144.04        157.13         3.79 o                         
   7   0  -3          3.57          5.16         0.84 o                         
   8   0  -3         34.23         41.96         1.91 o                         
  -8   1  -3         20.63         16.67         1.95 o                         
  -7   1  -3         77.64         85.42         6.82 o                         
  -6   1  -3          0.86          1.24         0.55 o                         
  -5   1  -3         75.11         75.30         2.32 o                         
  -4   1  -3         24.49         20.50         1.04 o                         
  -3   1  -3         35.76         32.37         1.72 o                         
  -2   1  -3         15.64         15.74         0.77 o                         
  -1   1  -3        151.62        138.40         2.79 o                         
   0   1  -3        205.32        206.81         3.91 o                         
   1   1  -3        498.62        460.71        12.63 o                         
   2   1  -3        183.12        160.95         7.84 o                         
   3   1  -3        230.38        212.40         6.14 o                         
   4   1  -3        317.79        311.45         5.29 o                         
   5   1  -3         56.80         60.30         2.82 o                         
   6   1  -3         10.33         10.57         1.22 o                         
   7   1  -3         11.13         12.00         1.27 o                         
  -8   2  -3         23.39         17.30         2.24 o                         
  -7   2  -3         28.61         30.09         2.65 o                         
  -6   2  -3         27.17         26.23         1.72 o                         
  -5   2  -3        175.46        165.04         3.38 o                         
  -4   2  -3        205.64        194.73         4.44 o                         
  -3   2  -3        760.16        741.83        16.25 o                         
  -2   2  -3        209.62        198.55         4.82 o                         
  -1   2  -3       2446.04       2391.53        20.81 o                         
   0   2  -3       1176.48       1151.34        11.28 o                         
   1   2  -3       1667.20       1586.28        24.96 o                         
   2   2  -3        888.58        853.98        10.18 o                         
   3   2  -3        165.15        145.86         2.48 o                         
   4   2  -3        243.98        251.91         4.52 o                         
   5   2  -3         52.72         55.81         1.77 o                         
   6   2  -3         24.85         27.75         1.79 o                         
   7   2  -3         40.87         46.77         2.43 o                         
  -8   3  -3         44.55         34.68         3.36 o                         
  -7   3  -3          5.50          5.13         0.99 o                         
  -6   3  -3         91.93         90.97         3.43 o                         
  -5   3  -3        221.63        208.03         7.22 o                         
  -4   3  -3        266.99        261.88        11.80 o                         
  -3   3  -3        875.12        888.23        18.89 o                         
  -2   3  -3        204.90        224.12         5.57 o                         
  -1   3  -3        551.14        627.71        13.73 o                         
   0   3  -3         16.75         19.00         1.18 o                         
   1   3  -3        182.89        194.08         5.58 o                         
   2   3  -3         81.47         69.33         4.97 o                         
   3   3  -3         62.04         60.99         1.97 o                         
   4   3  -3        125.45        126.18         2.86 o                         
   5   3  -3         24.07         25.70         1.94 o                         
   6   3  -3         21.09         19.97         2.37 o                         
   7   3  -3         11.48         11.17         1.69 o                         
  -8   4  -3         10.14          9.34         1.99 o                         
  -7   4  -3        211.86        222.04        20.38 o                         
  -6   4  -3          4.91          3.85         0.73 o                         
  -5   4  -3        430.09        417.57         6.68 o                         
  -4   4  -3        175.41        172.47         3.50 o                         
  -3   4  -3        507.44        538.36         8.86 o                         
  -2   4  -3          3.17          3.93         1.37 o                         
  -1   4  -3        623.19        655.16        16.43 o                         
   0   4  -3        328.30        323.16         9.31 o                         
   1   4  -3         38.63         42.26         2.69 o                         
   2   4  -3        265.42        260.49         3.71 o                         
   3   4  -3         27.78         26.90         1.72 o                         
   4   4  -3         49.27         42.62         2.21 o                         
   5   4  -3          1.21          1.84         1.01 o                         
   6   4  -3          4.16          4.11         1.08 o                         
  -8   5  -3         16.25         17.52         2.37 o                         
  -7   5  -3          7.60          6.20         1.20 o                         
  -6   5  -3         61.06         62.75         2.68 o                         
  -5   5  -3         19.65         16.58         1.43 o                         
  -4   5  -3        126.79        122.02         2.63 o                         
  -3   5  -3        274.87        273.29         4.08 o                         
  -2   5  -3         64.82         69.84         2.13 o                         
  -1   5  -3        187.63        187.57         4.12 o                         
   0   5  -3         83.89         84.30         2.14 o                         
   1   5  -3         17.41         17.20         0.94 o                         
   2   5  -3        228.15        230.78         4.01 o                         
   3   5  -3        111.06        103.10         3.68 o                         
   4   5  -3        144.81        137.97         8.09 o                         
   5   5  -3         21.55         21.82         1.95 o                         
  -7   6  -3         59.11         52.97         3.31 o                         
  -6   6  -3        275.99        276.31         5.08 o                         
  -5   6  -3         72.97         71.33         2.43 o                         
  -4   6  -3        259.67        260.81         3.55 o                         
  -3   6  -3        400.78        416.15         5.14 o                         
  -2   6  -3        148.42        150.01         3.73 o                         
  -1   6  -3         63.44         63.65         2.11 o                         
   0   6  -3        195.58        208.52         3.32 o                         
   1   6  -3        175.44        186.71         4.02 o                         
   2   6  -3        117.22        119.26         3.46 o                         
   3   6  -3         17.08         18.97         1.79 o                         
   4   6  -3         26.71         18.37         2.49 o                         
   5   6  -3         70.59         56.16         2.49 o                         
  -8   7  -3          4.21          2.17         0.84 o                         
  -7   7  -3         22.90         20.15         1.28 o                         
  -6   7  -3        128.24        127.87         3.25 o                         
  -5   7  -3         39.06         38.28         1.73 o                         
  -4   7  -3        616.17        631.69         9.30 o                         
  -3   7  -3        100.73        100.57         2.43 o                         
  -2   7  -3        668.54        756.35         9.74 o                         
  -1   7  -3        261.23        282.78         5.44 o                         
   0   7  -3        159.63        179.38         4.02 o                         
   1   7  -3        247.71        264.95         5.22 o                         
   2   7  -3         35.12         35.42         2.13 o                         
   3   7  -3         41.06         37.17         2.26 o                         
   4   7  -3         23.44         18.93         1.61 o                         
  -7   8  -3         42.83         34.21         1.75 o                         
  -6   8  -3        632.06        629.69        16.35 o                         
  -5   8  -3          4.81          5.51         0.97 o                         
  -4   8  -3        464.21        523.59         9.33 o                         
  -3   8  -3        144.18        160.38         4.62 o                         
  -2   8  -3        211.09        257.72         5.33 o                         
  -1   8  -3         78.27         89.27         5.04 o                         
   0   8  -3         67.03         82.30         4.69 o                         
   1   8  -3         32.12         36.26         3.14 o                         
   2   8  -3         29.18         29.22         2.49 o                         
   3   8  -3          3.66          2.63         0.84 o                         
  -7   9  -3         13.48          8.31         1.33 o                         
  -6   9  -3         38.53         33.19         3.44 o                         
  -5   9  -3         10.53          9.77         1.66 o                         
  -4   9  -3         32.22         32.09         2.22 o                         
  -3   9  -3         36.73         38.57         1.93 o                         
  -2   9  -3         31.71         38.16         1.81 o                         
  -1   9  -3         33.28         40.89         2.25 o                         
   0   9  -3         41.52         49.02         2.57 o                         
   1   9  -3         26.18         24.84         2.03 o                         
   2   9  -3         40.55         28.68         2.25 o                         
  -5  10  -3         28.14         25.63         2.58 o                         
  -4  10  -3          2.23          2.48         1.02 o                         
  -3  10  -3         45.33         51.48         2.50 o                         
  -2  10  -3          2.03          2.31         0.71 o                         
  -1  10  -3          3.70          2.86         0.74 o                         
   0  10  -3         11.29          8.41         0.82 o                         
  -1  -9  -2         57.16         48.68         3.58 o                         
  -2  -8  -2          9.33          9.25         2.10 o                         
  -1  -8  -2         28.11         24.10         3.02 o                         
   2  -8  -2         39.44         37.65         4.83 o                         
   3  -8  -2        103.96         88.90         6.94 o                         
  -3  -7  -2         94.37         98.97         8.41 o                         
  -2  -7  -2         65.20         63.28         3.93 o                         
  -1  -7  -2        174.19        163.51         8.77 o                         
   0  -7  -2         96.67         94.86         7.54 o                         
   1  -7  -2         68.72         57.81         5.68 o                         
   2  -7  -2        287.03        284.60        12.10 o                         
   3  -7  -2          1.14         -0.31         1.04 o                         
   5  -7  -2         25.26         20.24         3.43 o                         
  -4  -6  -2         14.04         13.07         0.92 o                         
  -3  -6  -2         65.61         72.60         2.98 o                         
  -2  -6  -2         21.58         17.76         1.44 o                         
  -1  -6  -2         91.44         80.21         5.78 o                         
   0  -6  -2         13.68         12.86         2.78 o                         
   1  -6  -2        152.35        157.11         8.59 o                         
   2  -6  -2         37.63         33.95         3.88 o                         
   4  -6  -2         95.67         99.00         6.34 o                         
   5  -6  -2         48.86         52.41         5.01 o                         
   6  -6  -2         52.62         54.03         5.83 o                         
  -5  -5  -2         10.32          8.47         0.73 o                         
  -4  -5  -2         43.81         46.37         2.48 o                         
  -3  -5  -2         17.88         17.83         1.56 o                         
  -2  -5  -2         97.15         84.81         2.63 o                         
  -1  -5  -2         91.96         87.93         4.38 o                         
   0  -5  -2        272.11        268.24        12.92 o                         
   1  -5  -2        304.62        322.24         5.77 o                         
   3  -5  -2        135.04        137.45         5.79 o                         
   4  -5  -2        595.86        621.73        16.78 o                         
   5  -5  -2         80.39         75.22         5.87 o                         
   6  -5  -2        219.80        214.50         7.85 o                         
   8  -5  -2         23.69         23.46         2.75 o                         
  -6  -4  -2         51.73         47.57         3.05 o                         
  -5  -4  -2         30.25         27.82         1.57 o                         
  -4  -4  -2         32.88         30.26         1.65 o                         
  -3  -4  -2         69.83         64.34         2.05 o                         
  -2  -4  -2         54.97         52.78         1.91 o                         
  -1  -4  -2        193.54        179.22         4.31 o                         
   0  -4  -2          5.27          7.70         0.91 o                         
   1  -4  -2        487.25        471.78         7.70 o                         
   2  -4  -2        255.78        262.02         6.61 o                         
   3  -4  -2        129.45        116.74         4.74 o                         
   4  -4  -2        295.86        278.66         7.87 o                         
   5  -4  -2         55.46         52.11         3.30 o                         
   6  -4  -2         13.09         14.00         2.02 o                         
   7  -4  -2         10.41          8.70         2.33 o                         
   8  -4  -2          5.69          5.31         1.18 o                         
  -6  -3  -2         15.64         17.47         1.31 o                         
  -5  -3  -2         36.36         38.49         2.05 o                         
  -4  -3  -2         21.46         21.35         1.24 o                         
  -3  -3  -2        258.67        261.70         3.81 o                         
  -2  -3  -2        160.74        152.64         4.96 o                         
  -1  -3  -2         94.20         92.37         3.52 o                         
   0  -3  -2        466.42        450.19         5.74 o                         
   2  -3  -2        241.70        228.75         5.31 o                         
   3  -3  -2        186.37        195.29         3.65 o                         
   4  -3  -2         44.28         44.97         2.65 o                         
   5  -3  -2         35.78         37.59         6.45 o                         
   6  -3  -2          5.95          6.99         1.25 o                         
   7  -3  -2         63.16         64.65         3.85 o                         
   8  -3  -2         62.89         65.55         4.44 o                         
  -7  -2  -2         15.38         16.62         1.10 o                         
  -6  -2  -2         10.25         12.42         1.19 o                         
  -5  -2  -2        108.07        121.72         3.32 o                         
  -4  -2  -2          1.95          2.14         0.59 o                         
  -3  -2  -2        103.20        105.48         2.27 o                         
  -2  -2  -2          4.94          5.05         1.03 o                         
  -1  -2  -2         86.91         83.00         4.29 o                         
   0  -2  -2       1222.98       1146.17        12.90 o                         
   1  -2  -2        775.77        735.22        10.45 o                         
   2  -2  -2       2112.63       1964.40        27.38 o                         
   3  -2  -2         22.09         21.58         1.04 o                         
   4  -2  -2        338.69        339.63        11.73 o                         
   5  -2  -2        472.90        490.49        11.13 o                         
   6  -2  -2        108.60        117.05         3.86 o                         
   7  -2  -2        132.65        144.23         5.86 o                         
   8  -2  -2        114.45        118.24         6.89 o                         
  -7  -1  -2          6.45          6.44         0.74 o                         
  -6  -1  -2         28.35         32.12         1.90 o                         
  -5  -1  -2        164.86        180.33         4.39 o                         
  -4  -1  -2        125.44        124.98         2.61 o                         
  -3  -1  -2        290.42        290.20         7.07 o                         
  -2  -1  -2        126.81        122.91         3.76 o                         
  -1  -1  -2        712.38        665.24         9.13 o                         
   0  -1  -2       1823.94       1602.54        19.87 o                         
   1  -1  -2        897.63        849.00         9.29 o                         
   2  -1  -2       1590.56       1493.26        13.84 o                         
   3  -1  -2        314.92        298.84         6.74 o                         
   4  -1  -2        479.50        490.82         7.61 o                         
   5  -1  -2        323.77        337.00         7.34 o                         
   6  -1  -2         43.53         42.18         1.94 o                         
   7  -1  -2         82.09         90.68         3.31 o                         
   8  -1  -2        100.13        125.23         4.66 o                         
  -8   0  -2         43.63         42.98         2.94 o                         
  -7   0  -2          6.38          6.67         1.08 o                         
  -6   0  -2        148.56        174.45         6.82 o                         
  -5   0  -2         53.76         59.81         2.24 o                         
  -4   0  -2        311.07        326.62         5.23 o                         
  -3   0  -2          5.56          6.29         1.07 o                         
  -2   0  -2        208.78        202.50         4.43 o                         
  -1   0  -2         16.93         11.60         0.72 o                         
   0   0  -2        268.01        269.96         6.11 o                         
   1   0  -2        421.55        374.64         5.59 o                         
   2   0  -2        852.65        803.98        15.49 o                         
   3   0  -2        607.91        599.78         8.09 o                         
   4   0  -2        436.97        447.69         9.70 o                         
   5   0  -2        291.64        323.53         5.14 o                         
   6   0  -2         14.14         15.25         1.41 o                         
   7   0  -2         58.33         71.35         2.64 o                         
   8   0  -2         46.54         53.71         2.30 o                         
  -8   1  -2         51.85         60.45         2.88 o                         
  -7   1  -2         39.29         43.21         1.83 o                         
  -6   1  -2         38.24         40.81         1.99 o                         
  -5   1  -2        168.50        182.10         3.86 o                         
  -4   1  -2         65.96         66.23         2.22 o                         
  -3   1  -2        326.47        314.22        14.29 o                         
  -2   1  -2        486.54        454.79         5.12 o                         
  -1   1  -2         82.40         78.97         1.20 o                         
   0   1  -2       1003.19        921.25         8.37 o                         
   1   1  -2        411.04        351.52         5.68 o                         
   2   1  -2        205.16        208.39         4.69 o                         
   3   1  -2        326.04        333.19         7.16 o                         
   4   1  -2        290.70        298.11         4.12 o                         
   5   1  -2         70.15         77.04         2.59 o                         
   6   1  -2         25.13         28.52         1.56 o                         
   7   1  -2         20.19         20.29         1.57 o                         
   8   1  -2          5.54          5.44         0.70 o                         
  -8   2  -2          6.69          6.53         0.87 o                         
  -7   2  -2         31.46         33.38         1.98 o                         
  -6   2  -2         52.47         57.00         2.53 o                         
  -5   2  -2        149.08        152.28         4.35 o                         
  -4   2  -2         66.69         64.84         5.06 o                         
  -2   2  -2        141.02        130.71         5.20 o                         
  -1   2  -2       1866.95       1795.10        27.22 o                         
   0   2  -2        504.96        493.76         7.00 o                         
   1   2  -2        698.46        681.22         8.82 o                         
   2   2  -2        461.28        436.33        15.07 o                         
   3   2  -2        470.10        457.33         7.28 o                         
   4   2  -2         50.75         48.04         1.78 o                         
   5   2  -2         66.18         67.28         2.37 o                         
   6   2  -2         82.04         90.56         4.42 o                         
   7   2  -2         10.77         10.56         1.22 o                         
  -8   3  -2         22.54         21.39         2.87 o                         
  -7   3  -2          5.57          7.32         1.16 o                         
  -6   3  -2        202.07        197.35         5.95 o                         
  -5   3  -2        133.24        126.50         3.38 o                         
  -4   3  -2        292.69        272.82        12.17 o                         
  -3   3  -2        295.29        298.36         6.90 o                         
  -2   3  -2       1254.18       1222.76        22.04 o                         
   0   3  -2        608.87        573.66         9.19 o                         
   1   3  -2        321.66        316.61         9.18 o                         
   3   3  -2          3.55          2.48         0.44 o                         
   4   3  -2         40.89         37.29         1.39 o                         
   5   3  -2        144.22        146.24         5.00 o                         
   6   3  -2         14.91         16.06         1.64 o                         
   7   3  -2         47.82         46.59         2.35 o                         
  -8   4  -2         29.38         34.97         3.81 o                         
  -7   4  -2        108.40        123.16         5.98 o                         
  -6   4  -2         80.91         71.18         3.44 o                         
  -5   4  -2        104.08         99.98         2.76 o                         
  -4   4  -2        196.50        186.45         3.48 o                         
  -3   4  -2        423.44        396.95         8.57 o                         
  -1   4  -2        402.39        400.40        10.99 o                         
   0   4  -2         52.83         49.85         2.14 o                         
   1   4  -2         24.78         23.83         2.76 o                         
   2   4  -2        193.49        191.97         3.34 o                         
   3   4  -2         52.39         48.80         2.52 o                         
   4   4  -2         38.74         35.88         1.98 o                         
   5   4  -2         40.34         40.28         3.21 o                         
   6   4  -2         27.43         27.79         2.25 o                         
  -8   5  -2         10.58         10.41         1.49 o                         
  -7   5  -2         28.48         24.83         2.23 o                         
  -6   5  -2         30.43         27.64         1.74 o                         
  -5   5  -2         37.21         34.94         1.68 o                         
  -4   5  -2         31.22         28.84         1.24 o                         
  -3   5  -2        398.22        390.14         4.60 o                         
  -2   5  -2        248.48        246.67         4.31 o                         
  -1   5  -2         17.67         23.46         1.27 o                         
   0   5  -2        100.74        108.02         3.51 o                         
   1   5  -2         27.92         24.46         1.26 o                         
   2   5  -2         12.59         10.23         1.28 o                         
   3   5  -2          2.54          2.74         1.06 o                         
   4   5  -2          7.10          6.36         1.30 o                         
   5   5  -2          9.00          8.78         1.32 o                         
  -8   6  -2         36.78         31.42         2.25 o                         
  -7   6  -2         40.66         41.79         3.08 o                         
  -6   6  -2          3.48          3.52         0.84 o                         
  -5   6  -2        300.59        285.06         4.97 o                         
  -4   6  -2         31.97         32.27         1.24 o                         
  -3   6  -2         67.52         66.93         1.58 o                         
  -2   6  -2        245.29        247.75         4.36 o                         
  -1   6  -2        111.06        117.04         2.18 o                         
   0   6  -2        300.63        319.33         4.12 o                         
   1   6  -2         10.10         10.72         0.96 o                         
   2   6  -2         14.19         17.68         1.64 o                         
   3   6  -2         25.45         22.96         1.87 o                         
   4   6  -2         11.35          8.32         2.01 o                         
   5   6  -2          2.89          3.01         0.67 o                         
  -8   7  -2         44.22         31.57         2.79 o                         
  -7   7  -2         98.20         95.63         4.38 o                         
  -6   7  -2         66.23         63.60         2.63 o                         
  -5   7  -2        603.03        599.12         7.82 o                         
  -4   7  -2         67.70         68.69         1.86 o                         
  -3   7  -2        344.17        368.02         4.49 o                         
  -2   7  -2        225.89        241.20         3.99 o                         
  -1   7  -2        338.02        378.08         5.47 o                         
   0   7  -2        214.04        234.38         3.98 o                         
   1   7  -2        283.85        286.77         6.48 o                         
   2   7  -2         12.30         14.88         1.52 o                         
   3   7  -2        129.07        121.09         8.74 o                         
   4   7  -2         14.70         10.99         1.05 o                         
  -7   8  -2         62.86         52.61         2.43 o                         
  -6   8  -2         65.82         61.47         2.60 o                         
  -5   8  -2         19.40         19.21         1.53 o                         
  -4   8  -2        105.48        108.24         3.10 o                         
  -3   8  -2         32.39         35.55         1.74 o                         
  -2   8  -2         51.68         52.25         2.20 o                         
  -1   8  -2         14.38         15.94         1.48 o                         
   0   8  -2         16.38         18.02         1.50 o                         
   1   8  -2         28.69         30.79         2.01 o                         
   2   8  -2          2.40          1.83         0.90 o                         
   3   8  -2         18.63         17.63         1.62 o                         
  -7   9  -2         10.68         10.65         1.16 o                         
  -6   9  -2         94.05        101.98         6.10 o                         
  -5   9  -2         71.02         75.99         2.86 o                         
  -4   9  -2        153.73        179.01         4.10 o                         
  -3   9  -2         34.87         36.12         1.59 o                         
  -2   9  -2        156.85        201.87         4.52 o                         
  -1   9  -2         46.25         56.81         2.97 o                         
   0   9  -2         14.55         16.07         2.24 o                         
   1   9  -2         32.31         27.11         3.29 o                         
   2   9  -2          2.17          0.85         0.87 o                         
  -6  10  -2          2.64          1.50         0.84 o                         
  -5  10  -2         10.33          8.35         1.65 o                         
  -4  10  -2          1.88          1.23         0.85 o                         
  -3  10  -2          4.21          4.56         0.93 o                         
  -2  10  -2         22.45         30.56         1.94 o                         
  -1  10  -2         24.87         25.38         1.44 o                         
   0  10  -2         18.22         19.90         1.64 o                         
  -1  -9  -1         32.20         29.95         3.20 o                         
  -3  -8  -1         26.68         21.49         1.25 o                         
  -2  -8  -1         98.03         81.18         6.31 o                         
  -1  -8  -1         23.07         20.86         2.13 o                         
   1  -8  -1          5.78          6.95         2.34 o                         
   2  -8  -1        277.27        273.34        12.77 o                         
   3  -8  -1         90.82         85.55         6.67 o                         
  -4  -7  -1          4.72          3.77         0.76 o                         
  -3  -7  -1          0.56          0.64         0.80 o                         
  -2  -7  -1          2.41          2.70         1.12 o                         
  -1  -7  -1         15.83         14.25         1.74 o                         
   0  -7  -1         21.05         22.85         3.63 o                         
   1  -7  -1         77.26         77.31         6.30 o                         
   2  -7  -1        122.21        124.15         7.14 o                         
   3  -7  -1        168.54        175.60         9.14 o                         
   4  -7  -1         20.16         21.58         3.48 o                         
   5  -7  -1         91.55         85.75         6.79 o                         
  -5  -6  -1         37.42         27.84         3.15 o                         
  -4  -6  -1         15.01         14.47         1.10 o                         
  -3  -6  -1         17.51         19.61         1.71 o                         
  -2  -6  -1         61.42         55.77         2.26 o                         
  -1  -6  -1         56.51         59.22         4.02 o                         
   0  -6  -1        167.60        160.13         5.99 o                         
   1  -6  -1         95.59         98.37         4.33 o                         
   2  -6  -1          5.23          4.46         0.99 o                         
   4  -6  -1          8.01          8.54         2.16 o                         
   5  -6  -1        233.30        235.05        11.09 o                         
   6  -6  -1         27.79         25.59         3.96 o                         
  -5  -5  -1         64.62         66.16         2.48 o                         
  -4  -5  -1         25.73         26.74         1.97 o                         
  -3  -5  -1         14.36         13.19         1.35 o                         
  -2  -5  -1        128.62        126.06         3.52 o                         
  -1  -5  -1         91.10         91.35         4.45 o                         
   0  -5  -1        204.10        205.34         6.11 o                         
   1  -5  -1        631.56        690.52        17.29 o                         
   3  -5  -1       1321.52       1347.78        23.94 o                         
   4  -5  -1         97.23         94.82         6.02 o                         
   5  -5  -1        597.78        598.21        40.86 o                         
   6  -5  -1         25.00         24.69         3.92 o                         
   8  -5  -1         10.21          8.67         1.78 o                         
  -6  -4  -1         17.31         16.40         0.93 o                         
  -5  -4  -1         15.29         16.06         1.22 o                         
  -4  -4  -1          4.44          4.24         0.88 o                         
  -3  -4  -1        167.59        172.37         3.25 o                         
  -2  -4  -1         61.13         60.05         2.12 o                         
  -1  -4  -1         73.38         87.47         2.81 o                         
   0  -4  -1        232.56        233.68         5.09 o                         
   1  -4  -1         14.77         17.81         1.33 o                         
   3  -4  -1        101.92         88.61         2.65 o                         
   4  -4  -1         72.45         78.53         2.88 o                         
   5  -4  -1        205.66        212.24         7.38 o                         
   6  -4  -1         26.64         27.64         2.83 o                         
   7  -4  -1        128.98        125.13         7.37 o                         
   8  -4  -1          3.42          4.83         1.24 o                         
   9  -4  -1         32.45         31.46         2.51 o                         
  -6  -3  -1         23.24         24.62         1.51 o                         
  -5  -3  -1        151.44        169.04         4.71 o                         
  -4  -3  -1        163.23        172.01         3.70 o                         
  -3  -3  -1        365.00        346.41         9.14 o                         
  -2  -3  -1        210.18        217.33         4.95 o                         
  -1  -3  -1        271.47        277.46         4.79 o                         
   0  -3  -1        229.70        226.66         3.80 o                         
   1  -3  -1        248.97        229.13         4.24 o                         
   2  -3  -1        210.28        195.59         3.96 o                         
   4  -3  -1         57.80         61.17         2.86 o                         
   5  -3  -1         38.33         37.74         2.30 o                         
   6  -3  -1          4.02          3.08         0.84 o                         
   7  -3  -1          1.36          1.59         1.02 o                         
   8  -3  -1         13.81         12.00         1.36 o                         
  -7  -2  -1         12.37         14.79         1.32 o                         
  -6  -2  -1         17.76         22.67         1.66 o                         
  -5  -2  -1        163.32        175.42         3.46 o                         
  -4  -2  -1         82.89         87.55         2.20 o                         
  -3  -2  -1          3.44          2.81         0.53 o                         
  -2  -2  -1        224.08        219.73         7.83 o                         
  -1  -2  -1        104.41        106.24         3.92 o                         
   0  -2  -1          1.11          0.61         0.31 o                         
   1  -2  -1        984.30        904.42        12.71 o                         
   2  -2  -1        380.49        365.02         4.54 o                         
   3  -2  -1         12.88         13.32         1.42 o                         
   4  -2  -1        863.64        942.36        14.57 o                         
   5  -2  -1         91.75         94.10         3.59 o                         
   6  -2  -1        709.53        753.02        13.64 o                         
   7  -2  -1        184.89        204.88         7.10 o                         
   8  -2  -1        418.44        495.09        14.48 o                         
  -7  -1  -1         44.00         58.32         2.21 o                         
  -6  -1  -1         13.37         16.20         1.42 o                         
  -5  -1  -1         62.74         66.06         1.97 o                         
  -4  -1  -1          9.67         11.14         0.82 o                         
  -3  -1  -1         91.58         89.92         3.04 o                         
  -2  -1  -1        576.98        554.63        12.39 o                         
  -1  -1  -1        693.75        595.97        10.00 o                         
   0  -1  -1       1870.39       1647.69        16.91 o                         
   1  -1  -1        535.94        488.77         7.89 o                         
   2  -1  -1       9487.14       8806.91        57.45 o                         
   3  -1  -1        437.69        426.09         5.92 o                         
   4  -1  -1       4166.50       4319.93        47.49 o                         
   5  -1  -1         65.36         72.67         2.01 o                         
   6  -1  -1       1194.28       1278.83        13.19 o                         
   7  -1  -1          5.07          6.32         0.90 o                         
   8  -1  -1         83.19         97.40         3.41 o                         
  -8   0  -1          7.74          7.40         1.02 o                         
  -7   0  -1         35.33         39.07         2.15 o                         
  -6   0  -1         85.07         88.85         3.53 o                         
  -5   0  -1        102.86        108.67         3.16 o                         
  -4   0  -1        477.67        486.31         7.14 o                         
  -3   0  -1        320.19        290.20         6.40 o                         
  -2   0  -1       3354.58       3297.74        32.87 o                         
  -1   0  -1        586.28        502.92         8.92 o                         
   1   0  -1         81.07         78.95         2.67 o                         
   2   0  -1       2663.72       2465.09        17.85 o                         
   3   0  -1         56.14         55.83         2.02 o                         
   4   0  -1        260.15        269.60         4.75 o                         
   5   0  -1         12.80         13.52         0.93 o                         
   6   0  -1        276.80        313.45         4.66 o                         
   7   0  -1          7.55          8.02         1.09 o                         
   8   0  -1         41.07         57.32         4.09 o                         
  -8   1  -1          1.18          1.78         0.78 o                         
  -7   1  -1         91.84        106.75         4.43 o                         
  -6   1  -1          4.82          4.40         0.79 o                         
  -5   1  -1        198.86        201.90         3.71 o                         
  -4   1  -1        214.58        228.20         9.31 o                         
  -3   1  -1        226.17        225.14         8.38 o                         
  -1   1  -1        412.29        394.57         5.35 o                         
   1   1  -1       1307.11       1208.16        13.10 o                         
   2   1  -1        692.39        604.82         8.65 o                         
   3   1  -1        257.13        269.44         4.96 o                         
   4   1  -1         61.54         66.16         1.76 o                         
   5   1  -1         54.35         60.30         1.96 o                         
   6   1  -1         81.43         92.89         2.45 o                         
   7   1  -1         10.65         11.89         1.23 o                         
  -8   2  -1         22.14         22.23         2.79 o                         
  -7   2  -1         33.20         33.55         1.70 o                         
  -6   2  -1         85.35         85.25         2.97 o                         
  -5   2  -1        149.78        147.09         3.76 o                         
  -4   2  -1        177.25        182.00         5.78 o                         
  -3   2  -1        638.81        651.24        15.46 o                         
  -2   2  -1         50.65         44.23         2.89 o                         
  -1   2  -1       1411.33       1402.50        21.65 o                         
   0   2  -1        303.90        279.90         6.09 o                         
   1   2  -1        387.83        388.00         4.82 o                         
   2   2  -1         65.17         60.17         3.06 o                         
   3   2  -1        319.98        344.52         6.25 o                         
   4   2  -1         66.99         68.57         2.08 o                         
   5   2  -1        128.37        144.04         2.91 o                         
   6   2  -1         18.84         20.15         1.49 o                         
   7   2  -1         87.57         91.07         3.72 o                         
  -8   3  -1          4.08          3.12         1.42 o                         
  -7   3  -1          0.83          1.43         0.71 o                         
  -6   3  -1         29.00         28.01         1.51 o                         
  -5   3  -1         30.00         29.22         1.22 o                         
  -4   3  -1        188.46        176.01         5.47 o                         
  -3   3  -1        207.78        216.34         8.65 o                         
  -2   3  -1        465.11        448.81         7.45 o                         
  -1   3  -1        478.88        489.30        15.74 o                         
   0   3  -1        660.97        619.02         8.95 o                         
   1   3  -1        354.45        393.48        10.52 o                         
   2   3  -1        637.10        606.79        14.24 o                         
   3   3  -1        348.49        378.36         4.79 o                         
   4   3  -1        156.91        161.67         3.43 o                         
   5   3  -1        112.15        117.16         3.22 o                         
   6   3  -1         26.41         26.92         1.90 o                         
   7   3  -1         20.84         18.46         1.47 o                         
  -8   4  -1         67.62         61.62         5.18 o                         
  -7   4  -1         14.80         15.62         1.47 o                         
  -6   4  -1         91.45         92.26         2.89 o                         
  -5   4  -1        157.06        149.05         4.23 o                         
  -4   4  -1        205.62        185.54         7.09 o                         
  -3   4  -1        247.81        245.10         6.70 o                         
  -2   4  -1        345.03        356.63         7.40 o                         
  -1   4  -1        392.25        408.03         5.82 o                         
   0   4  -1        521.23        543.30         9.45 o                         
   2   4  -1         33.35         29.62         1.46 o                         
   3   4  -1        194.59        202.34         4.65 o                         
   4   4  -1         21.86         22.88         1.75 o                         
   5   4  -1         32.99         31.66         2.73 o                         
   6   4  -1          8.03          6.69         2.08 o                         
  -8   5  -1         58.16         53.78         3.89 o                         
  -7   5  -1         26.12         27.20         2.25 o                         
  -6   5  -1         13.09         10.62         1.26 o                         
  -5   5  -1          0.90          0.97         0.49 o                         
  -4   5  -1         33.64         33.31         1.23 o                         
  -3   5  -1         38.68         34.27         1.61 o                         
  -2   5  -1         96.80         88.65         3.92 o                         
  -1   5  -1        343.42        361.28        14.52 o                         
   0   5  -1        479.20        481.54         7.50 o                         
   1   5  -1        226.59        219.58         3.66 o                         
   2   5  -1        240.87        247.74         6.50 o                         
   3   5  -1         23.23         22.64         2.65 o                         
   4   5  -1         49.42         44.21         4.92 o                         
   5   5  -1         14.90         13.46         2.39 o                         
  -8   6  -1         48.87         43.86         4.22 o                         
  -7   6  -1          9.67          7.91         1.30 o                         
  -6   6  -1         85.19         80.27         2.49 o                         
  -5   6  -1        143.32        138.12         3.34 o                         
  -4   6  -1         73.98         71.36         1.67 o                         
  -3   6  -1        269.56        266.84         2.79 o                         
  -2   6  -1        241.83        248.84         2.89 o                         
  -1   6  -1        269.84        275.04         3.59 o                         
   0   6  -1        126.06        128.04         2.19 o                         
   1   6  -1         52.17         44.31         2.17 o                         
   2   6  -1        132.65        127.50         6.21 o                         
   3   6  -1         13.72         13.74         3.06 o                         
   4   6  -1         41.39         38.14         2.87 o                         
   5   6  -1          0.65          0.57         0.51 o                         
  -8   7  -1         11.19          8.73         1.37 o                         
  -7   7  -1         67.11         66.62         3.19 o                         
  -6   7  -1         40.47         36.37         1.94 o                         
  -5   7  -1         93.54         95.14         2.67 o                         
  -4   7  -1          4.60          5.01         0.59 o                         
  -3   7  -1        187.84        201.71         2.99 o                         
  -2   7  -1         57.75         55.03         1.76 o                         
  -1   7  -1        118.86        130.68         3.07 o                         
   0   7  -1        161.80        171.45         3.92 o                         
   1   7  -1          3.66          4.36         0.75 o                         
   2   7  -1        370.72        374.21        13.82 o                         
   3   7  -1          4.28          4.40         1.21 o                         
   4   7  -1         81.32         56.59         2.55 o                         
  -8   8  -1          8.44          6.47         1.23 o                         
  -7   8  -1         47.65         41.24         2.32 o                         
  -6   8  -1         80.65         79.87         3.66 o                         
  -5   8  -1         27.30         27.90         1.76 o                         
  -4   8  -1          6.11          6.12         0.73 o                         
  -3   8  -1         24.56         27.28         1.29 o                         
  -2   8  -1          5.91          5.18         0.68 o                         
  -1   8  -1        112.05        120.18         3.23 o                         
   0   8  -1         98.44         99.41         3.28 o                         
   1   8  -1         72.18         72.87         5.01 o                         
   2   8  -1         32.01         33.03         3.82 o                         
   3   8  -1         24.84         18.73         2.22 o                         
  -7   9  -1         53.68         48.19         4.68 o                         
  -6   9  -1         17.28         15.98         2.76 o                         
  -5   9  -1         70.62         72.30         3.37 o                         
  -4   9  -1         15.18         15.05         1.30 o                         
  -3   9  -1        105.36        116.68         3.71 o                         
  -2   9  -1          1.22          2.39         0.81 o                         
  -1   9  -1         74.91         87.36         3.04 o                         
   0   9  -1         68.19         81.24         6.53 o                         
   2   9  -1          4.70          2.79         0.94 o                         
  -6  10  -1         65.84         57.12         3.65 o                         
  -5  10  -1          9.21          9.96         1.30 o                         
  -4  10  -1         39.57         45.36         2.96 o                         
  -3  10  -1         33.40         43.74         2.32 o                         
  -2  10  -1         41.45         48.28         3.19 o                         
  -1  10  -1         47.21         55.58         2.56 o                         
   0  10  -1         11.61         13.05         1.95 o                         
  -3  11  -1          6.93         10.62         1.61 o                         
  -2  -9   0          7.14          6.04         0.92 o                         
  -1  -9   0         22.34         16.44         1.52 o                         
   0  -9   0         45.21         37.56         3.77 o                         
  -3  -8   0         19.48         14.43         1.59 o                         
  -2  -8   0         55.69         45.61         2.35 o                         
  -1  -8   0         32.00         24.29         3.56 o                         
   1  -8   0         64.87         58.80         5.99 o                         
   2  -8   0        123.53        108.77         7.90 o                         
   3  -8   0         13.56         13.51         2.75 o                         
   4  -8   0        163.25        148.28         9.45 o                         
  -4  -7   0         78.22         60.38         3.27 o                         
  -3  -7   0         11.95         11.23         1.72 o                         
  -2  -7   0         25.62         22.63         2.63 o                         
  -1  -7   0         31.41         31.41         2.08 o                         
   0  -7   0         81.87         75.16         3.63 o                         
   1  -7   0         90.17         87.48         6.67 o                         
   2  -7   0         21.62         21.78         2.32 o                         
   3  -7   0        123.62        119.00         4.13 o                         
   4  -7   0        140.22        151.86         9.32 o                         
   5  -7   0        146.87        142.65         9.74 o                         
  -5  -6   0         11.03          8.94         1.12 o                         
  -4  -6   0          0.67          0.94         0.46 o                         
  -3  -6   0          7.79          6.93         1.35 o                         
  -2  -6   0         19.86         20.37         1.41 o                         
  -1  -6   0        107.92        104.31         4.24 o                         
   0  -6   0         77.79         84.90         3.55 o                         
   1  -6   0         24.15         29.10         1.95 o                         
   2  -6   0        119.60        127.63         3.83 o                         
   3  -6   0         21.66         25.13         2.07 o                         
   4  -6   0         57.84         54.58         5.23 o                         
   5  -6   0         72.17         78.44         4.68 o                         
   6  -6   0          6.02          6.99         2.39 o                         
   8  -6   0          3.53          2.18         1.08 o                         
  -5  -5   0         57.67         56.82         1.95 o                         
  -4  -5   0         31.38         32.86         2.24 o                         
  -3  -5   0        150.66        144.28         4.91 o                         
  -2  -5   0         92.48         85.31         2.84 o                         
  -1  -5   0         11.60          8.97         1.53 o                         
   0  -5   0        151.82        148.39         5.04 o                         
   1  -5   0        320.82        398.37         8.04 o                         
   2  -5   0        287.34        275.80         7.56 o                         
   3  -5   0        589.90        650.75        10.54 o                         
   4  -5   0        236.17        254.89        10.54 o                         
   5  -5   0        202.64        202.29         8.12 o                         
   6  -5   0        137.02        130.92         5.98 o                         
   7  -5   0          7.14          7.26         1.91 o                         
   8  -5   0         46.43         45.12         4.05 o                         
  -6  -4   0          5.59          5.54         0.65 o                         
  -5  -4   0         67.96         74.55         2.13 o                         
  -4  -4   0         25.53         24.55         1.38 o                         
  -3  -4   0        349.74        351.35         5.00 o                         
  -2  -4   0         48.97         49.34         1.86 o                         
  -1  -4   0       1954.31       2001.66        19.58 o                         
   0  -4   0          9.86          6.21         1.02 o                         
   1  -4   0       2744.09       2913.54        29.48 o                         
   3  -4   0       1226.15       1235.98        21.50 o                         
   4  -4   0          7.31          6.61         0.90 o                         
   5  -4   0        456.75        463.19        14.68 o                         
   6  -4   0         15.79         18.05         2.43 o                         
   7  -4   0         80.41         81.03         4.28 o                         
   8  -4   0         35.76         38.72         2.67 o                         
  -7  -3   0         33.29         25.36         1.42 o                         
  -6  -3   0         31.28         32.98         1.64 o                         
  -5  -3   0         25.33         28.46         1.43 o                         
  -4  -3   0         86.41         88.76         2.62 o                         
  -3  -3   0        194.63        198.86         3.02 o                         
  -2  -3   0        170.08        162.52         3.52 o                         
  -1  -3   0         83.63         78.09         2.34 o                         
   0  -3   0        571.87        558.93         5.72 o                         
   1  -3   0        161.74        170.38         4.66 o                         
   2  -3   0        324.85        289.05         5.61 o                         
   3  -3   0         77.02         74.15         2.37 o                         
   4  -3   0         18.18         16.96         1.37 o                         
   5  -3   0         93.51         95.50         3.66 o                         
   6  -3   0          0.35          0.80         0.74 o                         
   7  -3   0         72.36         76.71         3.41 o                         
   8  -3   0         27.97         27.51         2.42 o                         
  -7  -2   0         14.17         12.27         1.58 o                         
  -6  -2   0          7.74          7.75         1.19 o                         
  -5  -2   0         95.17        103.40         3.04 o                         
  -4  -2   0          5.28          5.03         0.86 o                         
  -3  -2   0        564.72        585.72        10.41 o                         
  -2  -2   0         28.95         34.29         1.51 o                         
  -1  -2   0       1280.97       1251.39        14.52 o                         
   0  -2   0        323.64        293.87         2.94 o                         
   2  -2   0       1124.25        997.05        15.28 o                         
   3  -2   0        261.10        245.23         4.04 o                         
   4  -2   0         10.71         15.01         1.36 o                         
   5  -2   0         24.65         23.79         1.63 o                         
   6  -2   0        121.72        130.75         3.02 o                         
   7  -2   0         49.58         53.88         2.06 o                         
   8  -2   0         87.86         97.25         3.50 o                         
  -7  -1   0         47.69         57.04         2.27 o                         
  -6  -1   0         53.12         57.28         2.28 o                         
  -5  -1   0         64.60         72.71         2.19 o                         
  -4  -1   0        340.04        335.41         4.62 o                         
  -3  -1   0        108.04         92.05         3.04 o                         
  -2  -1   0        632.01        578.53         6.96 o                         
  -1  -1   0        455.42        422.42         5.93 o                         
   0  -1   0        131.83        127.36         1.75 o                         
   1  -1   0         16.36         14.85         0.46 o                         
   2  -1   0       7207.83       6644.61        82.27 o                         
   3  -1   0        582.39        553.60        13.24 o                         
   4  -1   0       1589.23       1690.80        17.80 o                         
   5  -1   0        426.06        437.76         4.62 o                         
   6  -1   0        267.45        277.37         4.10 o                         
   7  -1   0         68.22         82.42         3.58 o                         
   8  -1   0         31.21         31.83         1.99 o                         
  -8   0   0         14.97         14.73         0.90 o                         
  -7   0   0         39.85         44.49         2.36 o                         
  -6   0   0         29.84         32.82         2.20 o                         
  -5   0   0         68.80         71.07         2.15 o                         
  -4   0   0       1644.06       1714.56        24.52 o                         
  -2   0   0      14832.35      13459.96       122.07 o                         
  -1   0   0        812.08        724.91         9.92 o                         
   1   0   0        782.02        697.58         7.88 o                         
   2   0   0      14817.40      13478.80       123.41 o                         
   3   0   0        329.18        311.78         6.53 o                         
   4   0   0       1620.90       1661.58        17.52 o                         
   5   0   0         62.48         66.92         1.72 o                         
   6   0   0         28.58         32.36         1.44 o                         
   7   0   0         34.99         36.88         2.09 o                         
   8   0   0         12.67         15.54         1.26 o                         
  -8   1   0         33.49         31.05         2.29 o                         
  -7   1   0         64.78         69.55         2.39 o                         
  -6   1   0        257.06        273.59         4.78 o                         
  -5   1   0        421.52        440.25         6.58 o                         
  -4   1   0       1546.57       1721.06        23.21 o                         
  -3   1   0        566.93        554.44        11.06 o                         
  -2   1   0       7033.31       6687.25       150.48 o                         
   1   1   0        440.65        399.85         4.30 o                         
   2   1   0        682.18        599.45         8.09 o                         
   3   1   0        121.05        114.11         2.97 o                         
   4   1   0        370.81        365.75         4.02 o                         
   5   1   0         78.22         88.12         2.10 o                         
   6   1   0         62.35         66.40         2.94 o                         
   7   1   0         47.58         50.73         3.16 o                         
  -8   2   0         98.91        117.47         6.87 o                         
  -7   2   0         43.60         46.53         1.84 o                         
  -6   2   0        139.44        151.45         4.02 o                         
  -5   2   0         27.19         25.94         1.33 o                         
  -4   2   0         18.31         26.19         2.59 o                         
  -2   2   0       1048.72       1026.72        18.22 o                         
  -1   2   0       1369.98       1265.50        20.41 o                         
   1   2   0       1242.78       1188.52        19.21 o                         
   2   2   0         18.16         25.22         1.70 o                         
   3   2   0        548.43        576.31         6.29 o                         
   4   2   0          8.90          8.59         0.78 o                         
   5   2   0         79.73         89.17         2.61 o                         
   6   2   0          7.52          8.01         1.08 o                         
   7   2   0         10.74          8.78         1.03 o                         
  -8   3   0         26.93         22.55         3.02 o                         
  -7   3   0         71.55         79.98         3.80 o                         
  -6   3   0          0.59          1.02         0.48 o                         
  -5   3   0         94.85         91.56         2.06 o                         
  -4   3   0         10.39          9.04         1.01 o                         
  -3   3   0         94.10         94.86         2.50 o                         
  -2   3   0        302.65        276.33         8.39 o                         
  -1   3   0        184.15        184.44         2.69 o                         
   0   3   0        583.27        565.14        11.34 o                         
   1   3   0         92.24         89.26         2.85 o                         
   2   3   0        183.44        173.49         6.47 o                         
   3   3   0        221.44        233.11         3.91 o                         
   4   3   0         89.35         91.56         2.51 o                         
   5   3   0         33.01         36.20         2.03 o                         
   6   3   0         32.34         35.47         2.35 o                         
  -8   4   0         41.10         42.66         4.05 o                         
  -7   4   0         75.84         78.82         4.21 o                         
  -6   4   0         18.59         19.71         1.29 o                         
  -5   4   0        460.09        450.46         8.12 o                         
  -4   4   0          4.47          3.87         0.68 o                         
  -3   4   0       1204.61       1305.52        25.86 o                         
  -2   4   0         97.36         96.57         3.46 o                         
  -1   4   0       2679.82       2845.04        32.13 o                         
   0   4   0          5.95          2.07         0.42 o                         
   1   4   0       1895.59       2099.67        35.16 o                         
   2   4   0         38.08         37.15         1.73 o                         
   3   4   0        338.25        355.28         5.07 o                         
   4   4   0         20.05         19.64         1.37 o                         
   5   4   0         68.33         76.19         8.37 o                         
   6   4   0          3.49          4.34         0.84 o                         
  -8   5   0         51.77         50.36         5.06 o                         
  -7   5   0          3.59          2.48         0.88 o                         
  -6   5   0        136.48        139.11         5.86 o                         
  -5   5   0        222.00        212.88         4.57 o                         
  -4   5   0        223.01        216.13         2.77 o                         
  -3   5   0        605.65        683.17        11.95 o                         
  -2   5   0        288.48        298.69         7.24 o                         
  -1   5   0        337.32        376.75         8.48 o                         
   0   5   0        173.42        171.56         5.54 o                         
   1   5   0         10.00          8.27         1.45 o                         
   2   5   0         99.42        100.38         3.48 o                         
   3   5   0        158.03        160.53         5.99 o                         
   4   5   0         31.80         30.79         4.06 o                         
   5   5   0         59.10         64.86         3.46 o                         
  -8   6   0          3.50          3.97         1.60 o                         
  -7   6   0         79.44         74.81         5.17 o                         
  -6   6   0          4.54          4.39         0.70 o                         
  -5   6   0         88.92         92.04         2.34 o                         
  -4   6   0         49.03         42.76         1.15 o                         
  -3   6   0         31.24         32.94         0.98 o                         
  -2   6   0        127.77        137.76         2.38 o                         
  -1   6   0         19.03         23.78         1.26 o                         
   0   6   0         69.20         75.22         2.46 o                         
   1   6   0         92.14         93.45         5.39 o                         
   2   6   0         20.10         21.19         1.80 o                         
   3   6   0          6.81          4.81         1.51 o                         
   4   6   0          0.87          0.09         0.94 o                         
   5   6   0         11.02          9.13         0.87 o                         
  -8   7   0         69.13         53.98         3.50 o                         
  -7   7   0        167.04        188.57        12.98 o                         
  -6   7   0         10.14         10.65         1.01 o                         
  -5   7   0        146.67        145.22         3.13 o                         
  -4   7   0        142.61        143.35         2.79 o                         
  -3   7   0        116.48        116.83         2.26 o                         
  -2   7   0         29.41         26.86         1.13 o                         
  -1   7   0         73.55         75.79         2.76 o                         
   0   7   0         74.80         74.97         2.95 o                         
   1   7   0         26.04         29.90         1.82 o                         
   2   7   0         20.62         18.85         1.48 o                         
   3   7   0         10.50         10.34         1.21 o                         
   4   7   0         69.83         53.92         3.38 o                         
  -8   8   0          8.07          6.43         0.95 o                         
  -7   8   0         77.23         79.10         3.25 o                         
  -6   8   0         20.77         22.01         1.97 o                         
  -5   8   0         51.15         52.72         2.06 o                         
  -4   8   0        181.89        185.49         3.06 o                         
  -3   8   0         10.02         10.24         1.06 o                         
  -2   8   0        144.85        140.13         3.53 o                         
  -1   8   0         53.30         52.03         2.11 o                         
   0   8   0        234.21        245.86         7.92 o                         
   1   8   0         24.52         20.02         2.82 o                         
   2   8   0         65.41         63.43         2.92 o                         
   3   8   0         15.89         13.56         1.12 o                         
  -7   9   0         28.49         28.50         2.08 o                         
  -6   9   0         56.38         55.99         4.91 o                         
  -5   9   0         27.95         32.67         2.37 o                         
  -4   9   0        106.28        111.97         5.60 o                         
  -3   9   0         50.31         57.80         2.95 o                         
  -2   9   0         92.04        101.99         6.14 o                         
  -1   9   0        114.06        131.10         7.78 o                         
   0   9   0         43.29         36.03         5.63 o                         
   1   9   0         24.58         26.07         1.77 o                         
   2   9   0          4.73          3.63         1.03 o                         
  -6  10   0          8.13          8.17         1.52 o                         
  -5  10   0         15.96         14.96         1.74 o                         
  -4  10   0         18.66         22.73         3.09 o                         
  -3  10   0         17.86         22.69         3.23 o                         
  -2  10   0         43.30         43.63         3.97 o                         
  -1  10   0         18.58         19.06         1.53 o                         
   0  10   0         17.87         14.06         1.30 o                         
  -3  11   0         38.50         40.31         2.76 o                         
   0 -10   1         15.69         12.43         1.59 o                         
  -2  -9   1          4.72          4.36         1.17 o                         
  -1  -9   1          6.98          4.80         1.10 o                         
  -3  -8   1         23.33         17.96         1.09 o                         
  -2  -8   1         32.94         32.02         2.05 o                         
   1  -8   1         95.57         84.06         4.04 o                         
   2  -8   1          6.07          3.31         0.82 o                         
   3  -8   1         18.34         19.29         3.31 o                         
   4  -8   1          4.76          2.33         1.64 o                         
  -4  -7   1         77.14         57.48         2.32 o                         
  -3  -7   1          6.73          7.56         1.08 o                         
  -2  -7   1        369.04        353.89        14.24 o                         
  -1  -7   1          6.47          7.10         1.64 o                         
   0  -7   1        173.33        168.40         6.90 o                         
   1  -7   1        116.51        126.47         5.76 o                         
   2  -7   1         58.09         58.16         3.09 o                         
   3  -7   1        208.84        210.86         5.59 o                         
   4  -7   1          3.20          4.17         1.99 o                         
   5  -7   1         97.63        101.86         5.64 o                         
   8  -7   1         11.45         10.40         1.59 o                         
  -5  -6   1          1.17          0.61         0.49 o                         
  -4  -6   1         34.54         32.31         2.04 o                         
  -3  -6   1         18.82         17.71         1.62 o                         
  -2  -6   1        133.78        115.97         3.47 o                         
  -1  -6   1         61.50         50.72         2.93 o                         
   0  -6   1        135.92        141.96         5.91 o                         
   1  -6   1        290.13        294.04         6.17 o                         
   2  -6   1        264.78        289.66        10.83 o                         
   3  -6   1        299.16        308.68         6.19 o                         
   4  -6   1         86.91         82.19         9.58 o                         
   5  -6   1        142.89        140.89         8.70 o                         
   6  -6   1         88.90         81.39         7.29 o                         
  -5  -5   1         13.21         13.27         0.93 o                         
  -4  -5   1         49.00         50.29         2.00 o                         
  -3  -5   1         19.67         21.44         1.64 o                         
  -2  -5   1        239.90        230.00         4.22 o                         
  -1  -5   1        199.99        193.14         6.85 o                         
   0  -5   1        464.06        483.40        10.16 o                         
   1  -5   1        333.83        343.85         8.26 o                         
   2  -5   1         78.45         73.90         3.16 o                         
   3  -5   1         26.72         25.65         1.53 o                         
   4  -5   1         23.43         25.26         3.54 o                         
   5  -5   1          1.18          1.52         0.98 o                         
   6  -5   1         17.30         16.36         3.10 o                         
   8  -5   1         58.62         52.95         2.78 o                         
  -6  -4   1          5.59          5.84         0.67 o                         
  -5  -4   1         30.01         31.42         1.58 o                         
  -4  -4   1         20.41         21.01         1.64 o                         
  -3  -4   1        172.28        180.04         3.52 o                         
  -2  -4   1         35.96         32.45         1.42 o                         
  -1  -4   1        681.29        704.10        21.54 o                         
   0  -4   1        569.52        578.77         6.76 o                         
   1  -4   1        362.51        369.23         5.44 o                         
   3  -4   1        244.25        235.99         4.11 o                         
   4  -4   1        217.16        197.48         5.67 o                         
   5  -4   1        170.83        165.60         5.23 o                         
   6  -4   1         79.84         76.39         4.80 o                         
   7  -4   1         17.02         16.59         2.75 o                         
   8  -4   1         60.66         57.49         2.45 o                         
  -7  -3   1         25.09         21.83         1.86 o                         
  -6  -3   1         21.83         24.12         1.42 o                         
  -5  -3   1        126.64        138.46         4.00 o                         
  -4  -3   1        142.57        152.67         3.65 o                         
  -3  -3   1        384.82        401.15         6.44 o                         
  -2  -3   1        596.38        581.87         7.36 o                         
  -1  -3   1        400.82        426.68         6.17 o                         
   0  -3   1        642.50        607.17         8.06 o                         
   1  -3   1        471.77        485.61         5.67 o                         
   2  -3   1        458.86        429.75         4.51 o                         
   3  -3   1        187.61        182.05         4.34 o                         
   4  -3   1        196.70        178.73         4.57 o                         
   5  -3   1         21.24         22.04         2.29 o                         
   6  -3   1         28.01         28.16         1.99 o                         
   7  -3   1          0.21          0.45         0.64 o                         
   8  -3   1          4.44          5.02         0.92 o                         
  -7  -2   1         87.54         93.04         3.40 o                         
  -6  -2   1         24.89         26.68         1.63 o                         
  -5  -2   1        123.34        132.20         3.36 o                         
  -4  -2   1         80.22         82.16         2.20 o                         
  -3  -2   1        331.78        345.25         8.46 o                         
  -2  -2   1         49.87         50.00         1.94 o                         
  -1  -2   1        400.18        396.85         4.54 o                         
   0  -2   1        305.23        272.14         3.61 o                         
   1  -2   1       1441.22       1384.63        18.29 o                         
   2  -2   1         59.22         49.35         1.05 o                         
   3  -2   1        666.78        628.91         8.28 o                         
   4  -2   1        198.76        200.93         8.04 o                         
   5  -2   1        154.46        156.55         4.65 o                         
   6  -2   1        100.67        102.90         2.70 o                         
   7  -2   1         31.28         33.12         2.08 o                         
   8  -2   1         27.01         29.39         1.58 o                         
  -8  -1   1          7.49          6.23         0.87 o                         
  -7  -1   1         14.63         15.13         1.26 o                         
  -6  -1   1         69.70         79.39         3.02 o                         
  -5  -1   1         57.77         61.78         1.87 o                         
  -4  -1   1         56.33         58.62         2.00 o                         
  -3  -1   1        260.00        262.85        11.15 o                         
  -2  -1   1        642.98        590.07         7.10 o                         
  -1  -1   1       1259.63       1208.54        10.80 o                         
   0  -1   1        373.90        349.22         3.53 o                         
   1  -1   1        386.47        363.09         4.01 o                         
   2  -1   1        249.17        238.32         3.65 o                         
   3  -1   1        253.45        240.89         5.21 o                         
   4  -1   1        218.13        226.53         5.97 o                         
   5  -1   1        220.68        224.82         4.30 o                         
   6  -1   1          7.36          7.41         0.82 o                         
   7  -1   1         98.43        120.62         3.40 o                         
   8  -1   1          1.87          2.31         0.47 o                         
  -8   0   1         39.24         42.44         2.79 o                         
  -7   0   1          4.62          5.76         0.91 o                         
  -6   0   1        265.16        285.66        11.14 o                         
  -5   0   1          7.62          7.75         0.83 o                         
  -4   0   1        224.49        257.11         9.80 o                         
  -2   0   1       2531.70       2369.74        35.48 o                         
  -1   0   1         71.48         73.75         1.72 o                         
   0   0   1        751.70        652.15         6.87 o                         
   1   0   1        541.22        489.39         5.18 o                         
   3   0   1        311.29        279.52         6.29 o                         
   4   0   1        455.54        460.96         7.12 o                         
   5   0   1         88.08         90.99         2.17 o                         
   6   0   1         73.45         80.74         2.51 o                         
   7   0   1         34.20         39.97         2.46 o                         
   8   0   1          5.85          6.52         1.40 o                         
  -8   1   1         93.84         97.92         4.85 o                         
  -7   1   1          3.30          3.07         0.71 o                         
  -6   1   1       1253.02       1351.21        30.30 o                         
  -5   1   1         50.83         59.17         1.85 o                         
  -4   1   1       4309.51       4545.94        49.06 o                         
  -3   1   1        393.95        394.71         7.28 o                         
  -2   1   1       9691.88       8857.04        81.42 o                         
  -1   1   1        477.76        467.33         8.63 o                         
   0   1   1       1975.19       1769.68        16.36 o                         
   1   1   1        658.24        619.11        11.62 o                         
   2   1   1        549.75        530.64        12.00 o                         
   3   1   1        107.87        104.12         2.72 o                         
   4   1   1         14.51         15.77         0.90 o                         
   5   1   1         58.54         61.94         2.01 o                         
   6   1   1         15.62         16.16         1.79 o                         
   7   1   1         47.91         54.24         3.65 o                         
  -8   2   1        398.85        490.67        15.04 o                         
  -7   2   1        199.80        213.24         6.94 o                         
  -6   2   1        676.27        727.86         7.20 o                         
  -5   2   1         93.56         96.57         2.50 o                         
  -4   2   1        813.64        891.59        19.34 o                         
  -3   2   1         10.53         10.23         1.45 o                         
  -2   2   1        364.61        374.27        10.81 o                         
  -1   2   1        950.59        913.28        10.30 o                         
   0   2   1          0.99          1.71         0.36 o                         
   1   2   1        118.88        112.32         3.61 o                         
   2   2   1        248.76        233.88         5.33 o                         
   3   2   1          7.94          6.93         0.66 o                         
   4   2   1         96.46        104.57         2.58 o                         
   5   2   1        159.16        169.17         3.95 o                         
   6   2   1         23.24         29.68         1.75 o                         
   7   2   1         15.15         16.14         1.23 o                         
  -8   3   1         12.54         10.33         2.07 o                         
  -7   3   1          1.55          2.07         0.65 o                         
  -6   3   1          2.91          3.26         0.57 o                         
  -5   3   1         51.20         49.68         1.63 o                         
  -4   3   1         53.71         47.62         3.05 o                         
  -3   3   1        763.92        744.54         9.55 o                         
  -2   3   1        204.57        193.19         5.30 o                         
  -1   3   1        262.52        246.59         5.84 o                         
   0   3   1        228.40        220.24         3.63 o                         
   1   3   1        262.66        272.13         4.17 o                         
   2   3   1        218.09        235.23         4.63 o                         
   3   3   1        333.90        326.97         5.19 o                         
   4   3   1        175.18        182.51         3.87 o                         
   5   3   1        142.57        164.06         5.42 o                         
   6   3   1         25.43         26.15         1.96 o                         
  -9   4   1         30.19         20.45         2.01 o                         
  -8   4   1          3.49          4.40         1.20 o                         
  -7   4   1        121.65        121.73         8.18 o                         
  -6   4   1         26.81         23.26         1.81 o                         
  -5   4   1        193.73        195.46         3.86 o                         
  -3   4   1         99.81         83.56         3.94 o                         
  -2   4   1        171.95        186.70         4.79 o                         
  -1   4   1          7.45          8.54         1.73 o                         
   0   4   1        200.28        222.44         5.47 o                         
   1   4   1         58.20         74.88         4.69 o                         
   2   4   1         49.39         50.05         2.13 o                         
   3   4   1        145.98        153.97         3.85 o                         
   4   4   1          6.23          5.78         1.35 o                         
   5   4   1         12.27         11.77         1.36 o                         
   6   4   1         13.55         12.43         1.41 o                         
  -8   5   1         12.12         15.25         1.90 o                         
  -7   5   1        224.90        226.12         9.58 o                         
  -6   5   1         28.56         28.14         1.63 o                         
  -5   5   1        627.32        642.09         9.76 o                         
  -4   5   1         93.70         82.66         1.96 o                         
  -3   5   1       1380.64       1431.17        18.92 o                         
  -2   5   1        135.74        130.60         4.96 o                         
  -1   5   1        679.30        719.84        18.09 o                         
   0   5   1        195.80        200.91         6.81 o                         
   1   5   1        106.78        117.49         2.84 o                         
   2   5   1        136.53        135.89         3.97 o                         
   3   5   1         11.78         13.51         1.49 o                         
   4   5   1         30.23         32.17         2.49 o                         
   5   5   1         65.54         69.48         3.50 o                         
  -8   6   1         72.41         78.16         5.61 o                         
  -7   6   1        122.99        128.83        11.02 o                         
  -6   6   1         27.50         24.91         1.36 o                         
  -5   6   1        209.47        217.32         3.55 o                         
  -4   6   1         12.73         12.53         0.70 o                         
  -3   6   1         55.62         47.52         1.30 o                         
  -2   6   1          1.68          1.24         0.33 o                         
  -1   6   1        114.65        121.97         2.17 o                         
   0   6   1        171.83        176.25         3.44 o                         
   1   6   1         69.66         82.72         2.85 o                         
   2   6   1         61.11         57.02         2.79 o                         
   3   6   1         14.15         16.90         2.30 o                         
   4   6   1         11.72          7.80         3.01 o                         
   5   6   1         37.17         27.66         2.24 o                         
  -8   7   1         11.00          8.02         1.90 o                         
  -7   7   1          6.06          4.17         1.21 o                         
  -6   7   1         76.66         78.72         3.27 o                         
  -5   7   1         91.96         96.08         2.73 o                         
  -4   7   1         25.25         27.64         1.14 o                         
  -3   7   1        173.46        186.02         2.93 o                         
  -2   7   1        105.67        109.59         2.44 o                         
  -1   7   1         80.86         88.49         2.32 o                         
   0   7   1         23.64         27.76         1.66 o                         
   1   7   1         14.53         15.34         1.10 o                         
   2   7   1          1.51          1.98         0.86 o                         
   3   7   1          0.81          0.10         0.54 o                         
   4   7   1          6.10          4.26         0.82 o                         
  -8   8   1          4.79          4.92         1.30 o                         
  -7   8   1         71.90         71.43         3.60 o                         
  -6   8   1         64.78         70.46         2.89 o                         
  -5   8   1        134.24        133.33         4.67 o                         
  -4   8   1         11.44         11.25         0.88 o                         
  -3   8   1         83.39         87.56         2.29 o                         
  -2   8   1        277.07        288.69         8.32 o                         
  -1   8   1          9.05          9.52         0.94 o                         
   0   8   1        215.05        232.25         5.62 o                         
   1   8   1         18.27         21.21         1.57 o                         
   2   8   1        100.70        103.87         4.20 o                         
   3   8   1         25.74         17.80         1.79 o                         
  -7   9   1         58.18         58.97         4.04 o                         
  -6   9   1         25.63         21.28         2.07 o                         
  -5   9   1        168.21        184.80         4.67 o                         
  -4   9   1         52.95         46.84         2.17 o                         
  -3   9   1        206.01        245.68         6.59 o                         
  -2   9   1         24.31         35.50         1.97 o                         
  -1   9   1          8.33          9.40         1.22 o                         
   0   9   1         20.98         23.44         1.56 o                         
   1   9   1         29.90         19.52         2.99 o                         
  -6  10   1         42.40         36.53         2.83 o                         
  -4  10   1         15.89         22.86         2.16 o                         
  -3  10   1         50.56         61.05         4.78 o                         
  -2  10   1         61.05         80.88         3.08 o                         
  -1  10   1          1.51          1.75         0.63 o                         
   0  10   1         18.86         11.46         1.05 o                         
   0 -10   2         15.51         14.45         1.29 o                         
   1 -10   2         21.88         18.69         2.18 o                         
  -2  -9   2          2.17          1.34         0.51 o                         
  -1  -9   2         33.89         27.26         1.71 o                         
   0  -9   2         20.19         18.49         2.89 o                         
  -3  -8   2         21.40         17.09         0.97 o                         
  -2  -8   2          2.54          1.71         0.61 o                         
  -1  -8   2         30.75         25.87         3.74 o                         
   1  -8   2         18.95         15.60         1.58 o                         
   2  -8   2         59.01         55.14         3.44 o                         
   3  -8   2         33.13         31.43         2.39 o                         
   4  -8   2        122.77        122.06         8.85 o                         
  -4  -7   2         12.17         10.93         1.09 o                         
  -3  -7   2        126.79        117.80         4.41 o                         
  -2  -7   2         11.26         12.75         1.65 o                         
  -1  -7   2        271.26        255.42         5.19 o                         
   0  -7   2        197.25        200.82         9.18 o                         
   1  -7   2        339.17        371.88         8.44 o                         
   2  -7   2        218.96        235.88         5.52 o                         
   3  -7   2        335.44        353.93         9.51 o                         
   4  -7   2         58.48         61.21         6.23 o                         
   5  -7   2        610.43        576.73        14.31 o                         
   7  -7   2        100.56         92.00         5.33 o                         
  -5  -6   2          1.45          0.59         0.53 o                         
  -4  -6   2         13.67         13.38         1.34 o                         
  -3  -6   2         27.08         23.43         2.14 o                         
  -2  -6   2         11.68         11.09         1.16 o                         
  -1  -6   2          8.54          7.81         0.98 o                         
   0  -6   2        288.43        308.97         9.00 o                         
   1  -6   2        129.42        138.93         3.80 o                         
   2  -6   2        238.15        245.60         5.00 o                         
   3  -6   2         60.17         60.35         2.38 o                         
   4  -6   2         35.87         35.34         7.35 o                         
   5  -6   2        315.90        297.25         9.89 o                         
   6  -6   2          6.47          6.71         2.43 o                         
   8  -6   2         40.54         34.21         2.16 o                         
  -5  -5   2         11.52         12.04         0.96 o                         
  -4  -5   2         10.61          9.76         1.05 o                         
  -3  -5   2          5.33          4.88         0.82 o                         
  -2  -5   2         10.74          8.52         0.91 o                         
  -1  -5   2         34.43         31.14         2.08 o                         
   0  -5   2        104.99        108.92         5.06 o                         
   1  -5   2         14.61         21.37         1.90 o                         
   2  -5   2        248.34        261.24         4.71 o                         
   3  -5   2        373.07        379.96         8.39 o                         
   4  -5   2         38.32         34.73         8.50 o                         
   5  -5   2         35.95         31.11         3.17 o                         
   6  -5   2         23.42         21.55         2.70 o                         
   7  -5   2         21.02         14.07         2.49 o                         
   8  -5   2         13.74         11.79         1.93 o                         
  -6  -4   2         32.02         32.02         1.91 o                         
  -5  -4   2         40.97         43.64         1.79 o                         
  -4  -4   2         45.91         45.33         1.73 o                         
  -3  -4   2         53.16         46.54         2.47 o                         
  -2  -4   2        191.69        179.89         3.81 o                         
  -1  -4   2         25.62         21.00         1.86 o                         
   0  -4   2         40.54         38.71         1.56 o                         
   1  -4   2        360.79        375.09        11.44 o                         
   2  -4   2        162.65        164.18         3.68 o                         
   3  -4   2        406.64        364.16         9.65 o                         
   4  -4   2        223.45        225.08         6.53 o                         
   5  -4   2        118.36        113.52         5.16 o                         
   6  -4   2         84.02         84.74         7.05 o                         
   7  -4   2        122.98        112.60         7.49 o                         
   8  -4   2         30.91         31.99         1.95 o                         
  -7  -3   2         47.17         40.50         3.16 o                         
  -6  -3   2         11.90         12.67         1.52 o                         
  -5  -3   2        138.18        155.37         4.82 o                         
  -4  -3   2         30.94         27.54         1.39 o                         
  -3  -3   2          5.76          4.57         0.54 o                         
  -2  -3   2        190.51        183.87         4.38 o                         
  -1  -3   2        324.63        311.37         8.61 o                         
   0  -3   2        594.67        554.26         6.84 o                         
   1  -3   2        312.30        319.23         5.89 o                         
   2  -3   2       1278.72       1214.92        10.31 o                         
   3  -3   2        266.56        270.90         8.50 o                         
   4  -3   2        283.42        258.42         7.09 o                         
   5  -3   2        119.99        113.91         4.77 o                         
   6  -3   2        197.21        203.25         4.65 o                         
   7  -3   2          2.91          3.50         0.88 o                         
   8  -3   2         20.94         20.49         1.94 o                         
  -7  -2   2          8.10          9.62         1.50 o                         
  -6  -2   2         88.57         96.72         5.57 o                         
  -5  -2   2         74.98         74.59         2.28 o                         
  -4  -2   2         59.38         55.59         1.70 o                         
  -3  -2   2        508.41        482.01         6.23 o                         
  -2  -2   2        469.14        447.88         4.98 o                         
  -1  -2   2        693.44        669.15         9.48 o                         
   0  -2   2        534.88        503.77        15.07 o                         
   1  -2   2       1787.64       1678.52        14.63 o                         
   2  -2   2        153.80        144.44         3.71 o                         
   3  -2   2        850.45        808.42        10.25 o                         
   4  -2   2         53.54         51.89         3.07 o                         
   5  -2   2        147.88        152.36         8.41 o                         
   6  -2   2         46.70         50.16         2.34 o                         
   7  -2   2         32.16         36.28         2.14 o                         
   8  -2   2          6.27          8.29         1.23 o                         
  -8  -1   2          3.57          3.02         0.94 o                         
  -7  -1   2         20.48         22.61         1.85 o                         
  -6  -1   2         25.17         26.31         1.62 o                         
  -5  -1   2         82.62         89.97         2.13 o                         
  -4  -1   2        258.33        276.17         3.84 o                         
  -3  -1   2        364.98        380.29         7.87 o                         
  -2  -1   2        180.27        186.63         4.17 o                         
  -1  -1   2        443.74        399.61         5.43 o                         
   0  -1   2       1030.26        913.29        14.91 o                         
   1  -1   2         67.74         66.50         1.75 o                         
   2  -1   2        520.54        479.08        11.98 o                         
   3  -1   2        335.05        321.15         7.01 o                         
   4  -1   2         73.26         72.90         4.28 o                         
   5  -1   2        176.56        188.61         4.19 o                         
   6  -1   2         40.56         44.77         2.08 o                         
   7  -1   2         42.58         51.59         2.22 o                         
   8  -1   2         56.18         62.53         2.73 o                         
  -8   0   2         41.44         43.53         3.50 o                         
  -7   0   2         65.26         74.02         2.99 o                         
  -6   0   2          9.07          8.40         0.89 o                         
  -5   0   2        314.55        344.18         5.09 o                         
  -4   0   2        397.45        397.31         7.44 o                         
  -2   0   2        870.80        823.90        14.42 o                         
  -1   0   2        417.35        369.42         4.65 o                         
   0   0   2        258.99        264.18         3.81 o                         
   2   0   2        201.42        199.66         4.46 o                         
   3   0   2         11.78         13.30         1.43 o                         
   4   0   2        277.54        285.92         4.86 o                         
   5   0   2         58.21         64.72         2.61 o                         
   6   0   2        133.31        156.09         3.80 o                         
   7   0   2          9.78         10.87         1.19 o                         
  -8   1   2        100.03        114.23         4.70 o                         
  -7   1   2         78.02         78.55         2.71 o                         
  -6   1   2         38.10         39.87         1.71 o                         
  -5   1   2        323.41        350.56         4.69 o                         
  -4   1   2        460.25        484.93         8.56 o                         
  -3   1   2        345.15        344.80         9.42 o                         
  -2   1   2       1654.87       1515.87        16.28 o                         
  -1   1   2        835.56        796.16        13.30 o                         
   0   1   2       1879.87       1740.12        16.75 o                         
   1   1   2        728.10        679.25         9.11 o                         
   2   1   2        150.69        148.41         4.14 o                         
   3   1   2        274.96        280.46         6.94 o                         
   4   1   2        106.19        106.28         2.78 o                         
   5   1   2        172.06        191.86         4.13 o                         
   6   1   2         21.63         21.80         1.76 o                         
   7   1   2          9.12          9.93         1.18 o                         
  -8   2   2        120.26        117.07        13.21 o                         
  -7   2   2        122.74        123.81         5.19 o                         
  -6   2   2        114.64        121.45         2.91 o                         
  -5   2   2        470.18        473.42         4.83 o                         
  -4   2   2        340.58        331.71         9.17 o                         
  -3   2   2         13.70         15.24         1.61 o                         
  -2   2   2       2122.68       2068.59        31.17 o                         
  -1   2   2        713.48        734.01         9.07 o                         
   0   2   2       1229.80       1163.56        17.97 o                         
   1   2   2         83.19         82.80         2.77 o                         
   2   2   2          9.10          7.61         1.03 o                         
   3   2   2         90.02         93.49         2.20 o                         
   4   2   2          2.91          3.44         0.59 o                         
   5   2   2        117.11        126.01         5.71 o                         
   6   2   2          7.13          7.23         1.57 o                         
   7   2   2         15.11         14.87         1.47 o                         
  -8   3   2         67.31         59.15         4.84 o                         
  -7   3   2         55.22         57.74         3.14 o                         
  -6   3   2          3.66          3.65         0.67 o                         
  -5   3   2         35.37         35.28         1.44 o                         
  -4   3   2         34.28         32.67         2.07 o                         
  -3   3   2        185.90        191.12         7.62 o                         
  -2   3   2        270.87        274.10         8.13 o                         
  -1   3   2        245.85        264.54         4.79 o                         
   0   3   2        518.72        512.50         8.40 o                         
   1   3   2        115.29        112.11         2.42 o                         
   2   3   2        184.63        176.98         3.97 o                         
   3   3   2        251.20        261.25         4.68 o                         
   4   3   2         30.06         30.09         1.63 o                         
   5   3   2         34.73         36.34         2.64 o                         
   6   3   2         12.91         14.53         1.23 o                         
  -8   4   2          6.04          5.36         1.00 o                         
  -7   4   2          9.81          9.50         1.30 o                         
  -6   4   2         12.78         13.74         1.34 o                         
  -5   4   2         67.37         67.65         2.34 o                         
  -4   4   2        288.78        286.48         5.03 o                         
  -3   4   2        122.62        118.77         6.34 o                         
  -2   4   2        270.31        276.78         9.37 o                         
  -1   4   2        479.52        437.16         9.04 o                         
   1   4   2        179.22        174.27         9.03 o                         
   2   4   2         65.55         67.28         2.28 o                         
   3   4   2         59.94         59.04         2.66 o                         
   4   4   2         38.74         38.64         2.08 o                         
   5   4   2         25.05         24.67         1.71 o                         
   6   4   2         55.20         46.79         3.66 o                         
  -8   5   2         20.30         18.15         1.59 o                         
  -7   5   2         62.66         69.13         4.39 o                         
  -6   5   2        201.97        214.36         6.80 o                         
  -5   5   2         85.02         83.17         2.32 o                         
  -4   5   2        570.73        589.70         5.46 o                         
  -3   5   2        121.73        142.47         3.45 o                         
  -2   5   2        476.04        459.75        13.84 o                         
  -1   5   2        290.48        293.88         7.46 o                         
   0   5   2        275.61        287.57         4.39 o                         
   1   5   2         87.76         88.94         2.36 o                         
   2   5   2        100.07         92.75         3.07 o                         
   3   5   2         18.51         18.22         1.49 o                         
   4   5   2         37.75         36.39         3.16 o                         
   5   5   2         13.89         13.55         1.60 o                         
  -8   6   2          0.91          0.65         0.69 o                         
  -7   6   2         15.51         16.89         1.34 o                         
  -6   6   2         45.85         49.13         2.49 o                         
  -5   6   2         62.69         65.92         2.01 o                         
  -4   6   2         82.25         81.60         2.30 o                         
  -3   6   2         10.31         10.00         0.80 o                         
  -2   6   2         32.12         33.01         1.24 o                         
  -1   6   2        157.60        160.04         2.73 o                         
   0   6   2         19.74         17.92         1.19 o                         
   1   6   2         95.29         99.41         2.52 o                         
   2   6   2         27.71         24.67         1.67 o                         
   4   6   2         13.84         11.98         2.21 o                         
  -8   7   2          1.46          1.12         0.72 o                         
  -7   7   2         16.82         20.32         2.23 o                         
  -6   7   2         23.84         23.71         1.64 o                         
  -5   7   2         30.80         27.52         1.30 o                         
  -4   7   2         71.68         69.69         2.48 o                         
  -3   7   2          3.02          2.18         0.54 o                         
  -2   7   2        298.88        306.92         4.87 o                         
  -1   7   2         77.13         71.23         2.35 o                         
   0   7   2         94.14         95.05         2.51 o                         
   1   7   2        178.46        184.10         4.49 o                         
   2   7   2         62.37         60.97         3.75 o                         
   3   7   2        100.04         98.50         5.18 o                         
  -8   8   2         43.76         28.21         2.44 o                         
  -7   8   2         21.93         22.11         1.49 o                         
  -6   8   2         33.65         32.38         2.33 o                         
  -5   8   2         21.77         23.50         1.20 o                         
  -4   8   2        178.31        178.98         3.71 o                         
  -3   8   2         88.67         91.22         2.40 o                         
  -2   8   2         34.82         37.75         2.38 o                         
  -1   8   2        234.07        241.65         4.67 o                         
   0   8   2         42.29         45.63         2.17 o                         
   1   8   2         22.20         19.20         1.32 o                         
   2   8   2          9.93          8.04         1.35 o                         
  -7   9   2         36.61         30.82         2.81 o                         
  -6   9   2         25.50         21.27         1.68 o                         
  -5   9   2         85.50         93.01         3.20 o                         
  -4   9   2         22.45         21.35         1.63 o                         
  -3   9   2         56.41         64.52         3.44 o                         
  -2   9   2         41.75         40.72         2.02 o                         
  -1   9   2        112.24        137.19         3.82 o                         
   0   9   2         27.29         23.78         1.50 o                         
   1   9   2         58.66         29.70         2.66 o                         
  -4  10   2         22.01         23.64         2.86 o                         
  -3  10   2          1.20          1.08         0.76 o                         
  -2  10   2         12.62         12.52         1.78 o                         
  -1  10   2         13.66         10.63         1.67 o                         
   0 -10   3         12.79         11.66         1.75 o                         
   1 -10   3          2.05          1.87         1.18 o                         
  -2  -9   3         40.34         28.65         1.69 o                         
  -1  -9   3         25.25         21.42         1.79 o                         
   0  -9   3         37.90         37.97         2.67 o                         
  -3  -8   3          5.28          4.05         0.57 o                         
  -2  -8   3         35.31         30.38         1.72 o                         
  -1  -8   3         33.85         30.59         2.17 o                         
   0  -8   3         77.77         73.76         5.80 o                         
   1  -8   3         81.03         85.67         7.20 o                         
   2  -8   3        227.53        256.33         7.09 o                         
   3  -8   3        140.01        137.22         8.61 o                         
  -4  -7   3         20.71         15.68         1.23 o                         
  -3  -7   3         34.44         32.06         1.70 o                         
  -2  -7   3         26.55         22.99         2.00 o                         
  -1  -7   3        230.12        223.02         6.77 o                         
   0  -7   3        141.53        148.76         6.60 o                         
   1  -7   3        231.77        248.56         6.97 o                         
   2  -7   3        632.13        706.08        14.89 o                         
   3  -7   3         90.82         87.79         4.74 o                         
   4  -7   3        579.28        658.22        21.66 o                         
   5  -7   3         50.42         47.96         4.07 o                         
   7  -7   3         23.14         19.92         2.58 o                         
  -5  -6   3         79.47         47.88         2.26 o                         
  -4  -6   3         31.92         31.28         1.91 o                         
  -3  -6   3         23.08         28.59         2.10 o                         
  -2  -6   3        133.48        130.97         4.33 o                         
  -1  -6   3        199.19        207.77         5.91 o                         
   0  -6   3        220.91        228.94         6.29 o                         
   1  -6   3         80.60         84.35         3.09 o                         
   2  -6   3        161.43        168.62         7.24 o                         
   3  -6   3        431.41        449.25         8.64 o                         
   4  -6   3        246.26        236.64         7.45 o                         
   5  -6   3         88.17         82.11         7.48 o                         
   7  -6   3         61.59         59.46         4.78 o                         
   8  -6   3         27.11         19.19         1.29 o                         
  -5  -5   3         17.96         15.02         1.12 o                         
  -4  -5   3        144.23        148.07         4.49 o                         
  -3  -5   3         99.41         88.44         2.76 o                         
  -2  -5   3        236.04        232.42         5.93 o                         
  -1  -5   3         16.91         16.57         1.63 o                         
   0  -5   3         71.58         73.05         2.72 o                         
   1  -5   3        177.68        186.77         4.87 o                         
   2  -5   3         50.38         51.62         2.54 o                         
   3  -5   3        293.64        306.31        11.28 o                         
   4  -5   3        105.61         98.46         7.64 o                         
   5  -5   3         17.92         17.60         2.52 o                         
   6  -5   3         68.78         67.81         6.72 o                         
   7  -5   3         10.93         12.14         2.62 o                         
   8  -5   3         18.75         14.66         2.07 o                         
  -6  -4   3          2.27          1.89         0.68 o                         
  -5  -4   3          2.56          4.23         0.72 o                         
  -4  -4   3         52.70         48.48         1.86 o                         
  -3  -4   3         30.43         29.09         1.49 o                         
  -2  -4   3        292.13        279.83         4.03 o                         
  -1  -4   3         42.66         49.96         3.96 o                         
   0  -4   3        337.86        333.01         6.98 o                         
   1  -4   3        626.85        671.46        11.13 o                         
   2  -4   3          8.44          9.64         1.29 o                         
   3  -4   3        513.32        520.01        10.17 o                         
   4  -4   3        150.57        146.10         7.89 o                         
   5  -4   3        421.23        414.76        10.62 o                         
   6  -4   3          8.12         10.13         1.80 o                         
   7  -4   3        206.45        201.58        12.49 o                         
   8  -4   3          6.76          6.46         1.22 o                         
  -7  -3   3         11.29          8.67         0.86 o                         
  -6  -3   3         18.03         17.15         1.48 o                         
  -5  -3   3         21.55         24.65         1.30 o                         
  -4  -3   3        114.72        111.56         2.57 o                         
  -3  -3   3         48.15         47.74         1.77 o                         
  -2  -3   3         64.11         57.52         2.47 o                         
  -1  -3   3        155.73        174.69         4.11 o                         
   0  -3   3         12.74         14.02         1.41 o                         
   1  -3   3        534.15        619.76         8.18 o                         
   2  -3   3        223.26        234.54         4.42 o                         
   3  -3   3        870.00        855.13        27.56 o                         
   4  -3   3        275.13        269.52         6.30 o                         
   5  -3   3        220.27        228.67         6.10 o                         
   6  -3   3         98.37        104.02         3.32 o                         
   7  -3   3          5.49          4.62         0.84 o                         
   8  -3   3         40.00         41.42         2.19 o                         
  -7  -2   3         39.03         43.94         2.33 o                         
  -6  -2   3         29.89         35.63         1.99 o                         
  -5  -2   3         47.11         47.64         1.63 o                         
  -4  -2   3        259.57        262.60         3.57 o                         
  -3  -2   3        161.26        148.42         3.74 o                         
  -2  -2   3        940.67        876.56        22.09 o                         
  -1  -2   3       1693.07       1609.19        15.37 o                         
   1  -2   3       2438.64       2412.27        27.57 o                         
   2  -2   3        225.91        216.83         4.34 o                         
   3  -2   3        736.36        732.14        16.94 o                         
   4  -2   3        203.58        196.55         5.32 o                         
   5  -2   3        155.44        150.71         4.24 o                         
   6  -2   3         24.25         26.65         1.65 o                         
   7  -2   3         24.84         25.91         1.79 o                         
   8  -2   3         21.05         20.65         1.36 o                         
  -7  -1   3         13.41         15.22         1.92 o                         
  -6  -1   3          7.66          7.53         1.03 o                         
  -5  -1   3         64.59         67.44         1.98 o                         
  -4  -1   3        308.15        311.64         3.55 o                         
  -3  -1   3        239.65        235.66         6.09 o                         
  -2  -1   3        178.95        168.64         5.90 o                         
  -1  -1   3        496.15        467.08        18.01 o                         
   0  -1   3        195.76        203.70         5.40 o                         
   1  -1   3        168.25        158.68         3.15 o                         
   2  -1   3         26.33         26.50         1.77 o                         
   3  -1   3         46.60         44.62         2.56 o                         
   4  -1   3         34.29         32.43         1.84 o                         
   5  -1   3         75.90         80.04         3.65 o                         
   6  -1   3          1.78          2.21         0.66 o                         
   7  -1   3         77.49         96.70         3.77 o                         
   8  -1   3         17.08         16.20         1.84 o                         
  -8   0   3         35.70         37.97         2.99 o                         
  -7   0   3          1.59          2.19         0.72 o                         
  -6   0   3        127.44        132.83         5.72 o                         
  -5   0   3          9.21          9.20         0.82 o                         
  -4   0   3        276.95        293.51         4.45 o                         
  -3   0   3         16.15         13.04         1.76 o                         
  -2   0   3        221.68        214.12         3.86 o                         
  -1   0   3        501.52        496.02         5.34 o                         
   0   0   3        218.19        224.67         7.62 o                         
   1   0   3        305.45        274.04         5.87 o                         
   3   0   3          1.89          1.87         1.04 o                         
   4   0   3        117.37        114.09         4.95 o                         
   5   0   3         17.20         20.64         1.46 o                         
   6   0   3         85.44        100.27         3.30 o                         
   7   0   3         29.45         36.51         2.68 o                         
  -8   1   3         10.23         10.77         1.03 o                         
  -7   1   3          3.93          4.38         0.90 o                         
  -6   1   3         56.66         57.04         2.34 o                         
  -5   1   3          6.39          4.78         0.75 o                         
  -4   1   3         61.00         61.27         2.06 o                         
  -3   1   3        178.73        180.39         7.50 o                         
  -2   1   3        204.27        206.79         6.26 o                         
  -1   1   3        917.17        871.04        10.14 o                         
   0   1   3       1086.24       1005.40        17.48 o                         
   2   1   3        843.35        891.13        18.23 o                         
   3   1   3        114.80        108.87         3.18 o                         
   4   1   3        240.13        265.32         4.65 o                         
   5   1   3         26.60         28.05         1.66 o                         
   6   1   3         82.58         85.96         4.67 o                         
   7   1   3          8.42          9.82         1.38 o                         
  -8   2   3          4.91          5.29         1.21 o                         
  -7   2   3         97.06        112.30         3.95 o                         
  -6   2   3          5.46          5.58         0.74 o                         
  -5   2   3        101.56        105.51         2.47 o                         
  -4   2   3         35.56         30.60         2.52 o                         
  -3   2   3        485.23        494.05        12.88 o                         
  -2   2   3        618.38        620.41        12.89 o                         
  -1   2   3        560.57        551.42        11.05 o                         
   0   2   3       1818.97       1792.29        22.02 o                         
   1   2   3        138.65        152.10         5.81 o                         
   2   2   3        595.48        616.65        14.91 o                         
   3   2   3         54.94         55.60         2.09 o                         
   4   2   3          6.18          6.13         1.51 o                         
   5   2   3          1.52          2.15         0.78 o                         
   6   2   3         24.22         26.74         2.95 o                         
   7   2   3          4.45          4.08         1.11 o                         
  -8   3   3         11.07         12.86         1.78 o                         
  -7   3   3        116.48        128.91         3.92 o                         
  -6   3   3         86.21         90.85         2.60 o                         
  -5   3   3         87.90         86.24         2.61 o                         
  -4   3   3        211.08        211.30         4.63 o                         
  -3   3   3        461.87        451.38        12.67 o                         
   0   3   3        365.74        360.92         9.30 o                         
   2   3   3        213.63        215.43         6.15 o                         
   3   3   3        260.13        272.93         5.62 o                         
   4   3   3          7.74          7.91         1.14 o                         
   5   3   3         54.96         57.06         2.61 o                         
   6   3   3         22.47         24.03         1.59 o                         
  -8   4   3         17.05         15.70         1.49 o                         
  -7   4   3         19.86         22.24         2.19 o                         
  -6   4   3         14.83         14.47         1.31 o                         
  -5   4   3         18.74         22.14         1.48 o                         
  -4   4   3          5.71          6.74         0.64 o                         
  -3   4   3         65.55         60.68         4.50 o                         
  -2   4   3         26.14         29.38         2.95 o                         
  -1   4   3        124.06        121.73         4.77 o                         
   0   4   3        135.96        149.34         5.22 o                         
   1   4   3        286.05        287.02         7.64 o                         
   2   4   3         45.30         42.57         1.96 o                         
   3   4   3        177.36        187.82         4.84 o                         
   4   4   3         39.10         40.51         2.28 o                         
   5   4   3        147.65        170.54         5.48 o                         
   6   4   3         11.04          9.39         1.46 o                         
  -8   5   3          3.08          2.62         0.67 o                         
  -7   5   3         26.23         26.78         1.89 o                         
  -6   5   3         26.96         28.49         1.72 o                         
  -5   5   3         18.54         16.44         1.20 o                         
  -4   5   3         96.10         95.76         2.32 o                         
  -3   5   3         68.33         61.92         1.55 o                         
  -2   5   3        223.75        236.83         3.76 o                         
  -1   5   3        149.64        144.32         2.68 o                         
   0   5   3         63.89         60.63         1.37 o                         
   1   5   3        726.29        771.13         8.43 o                         
   2   5   3        282.69        283.38         7.41 o                         
   3   5   3        583.08        627.29        21.72 o                         
   4   5   3        118.74        114.60        10.94 o                         
   5   5   3        116.29        108.31         5.11 o                         
  -8   6   3         50.64         52.75         3.64 o                         
  -7   6   3        111.07        109.80         5.10 o                         
  -6   6   3         19.69         26.00         1.63 o                         
  -5   6   3         62.49         61.53         2.17 o                         
  -4   6   3         42.51         43.60         1.63 o                         
  -3   6   3         29.91         30.66         1.27 o                         
  -2   6   3        198.48        205.89         3.32 o                         
  -1   6   3         62.69         60.87         1.91 o                         
   0   6   3        316.41        334.56         4.58 o                         
   1   6   3         56.88         58.29         1.94 o                         
   2   6   3         47.60         50.28         2.26 o                         
   3   6   3         21.96         20.18         2.35 o                         
   4   6   3         16.75         14.92         2.45 o                         
  -8   7   3         39.85         33.90         2.61 o                         
  -7   7   3         29.84         30.65         1.61 o                         
  -6   7   3         10.34         10.51         1.34 o                         
  -5   7   3        149.68        157.62         4.01 o                         
  -4   7   3         32.09         32.85         1.48 o                         
  -3   7   3        238.22        249.74         3.77 o                         
  -2   7   3         13.07         12.92         1.22 o                         
  -1   7   3          7.01          7.47         0.90 o                         
   0   7   3        115.17        129.04         3.35 o                         
   1   7   3          7.67          9.77         1.13 o                         
   2   7   3         40.41         36.19         2.54 o                         
   3   7   3          5.79          4.78         1.02 o                         
  -7   8   3         25.32         18.51         1.83 o                         
  -6   8   3         11.44         10.94         1.19 o                         
  -5   8   3         32.06         31.04         1.46 o                         
  -4   8   3         53.44         57.07         1.84 o                         
  -3   8   3        121.40        120.73         2.87 o                         
  -2   8   3         77.40         97.09         2.74 o                         
  -1   8   3         12.63         10.52         1.17 o                         
   0   8   3         57.63         68.57         2.74 o                         
   1   8   3          7.70          5.97         1.03 o                         
   2   8   3          1.02          1.42         0.67 o                         
  -6   9   3         38.68         37.50         3.61 o                         
  -5   9   3        237.04        233.22        22.56 o                         
  -4   9   3         26.46         27.07         1.45 o                         
  -3   9   3         80.10         81.92         2.72 o                         
  -2   9   3         47.20         51.04         2.11 o                         
  -1   9   3         10.71          9.62         1.20 o                         
   0   9   3          4.22          3.14         0.92 o                         
   1   9   3          3.01          1.65         0.81 o                         
  -4  10   3          2.06          2.90         0.80 o                         
  -3  10   3         19.79         27.52         1.63 o                         
  -2  10   3         84.58        100.60         5.14 o                         
  -1  10   3         17.65         16.60         1.78 o                         
   1 -10   4         41.66         50.99         3.67 o                         
  -1  -9   4          2.79          2.08         0.66 o                         
   0  -9   4         65.00         77.15         5.64 o                         
   1  -9   4         13.22         14.53         2.56 o                         
   2  -9   4         43.76         50.57         4.49 o                         
  -3  -8   4         11.78         10.93         1.22 o                         
  -2  -8   4          9.97          8.61         0.95 o                         
  -1  -8   4          3.29          2.94         0.96 o                         
   0  -8   4         69.71         64.46         3.80 o                         
   1  -8   4         23.67         23.31         3.61 o                         
   6  -8   4         84.76         71.12         4.74 o                         
   7  -8   4         97.71         67.20         3.67 o                         
  -4  -7   4          0.93          0.91         0.58 o                         
  -3  -7   4         56.99         55.30         2.35 o                         
  -2  -7   4         40.90         44.57         2.43 o                         
  -1  -7   4         40.71         37.96         2.56 o                         
   0  -7   4        451.67        473.29         9.71 o                         
   1  -7   4        376.25        412.56        11.50 o                         
   2  -7   4        821.85        793.30        22.42 o                         
   3  -7   4        428.24        445.81        21.70 o                         
   4  -7   4        418.46        365.16        14.54 o                         
  -5  -6   4         39.82         31.65         2.58 o                         
  -4  -6   4        253.83        262.87         5.61 o                         
  -3  -6   4        181.39        197.39         5.80 o                         
  -2  -6   4        752.84        790.16        18.50 o                         
  -1  -6   4         57.46         58.39         3.11 o                         
   0  -6   4       1127.31       1224.63        28.39 o                         
   1  -6   4         48.36         54.77         3.00 o                         
   2  -6   4        298.49        327.03        13.01 o                         
   3  -6   4        169.95        185.64         9.15 o                         
   4  -6   4        125.41        116.70         6.62 o                         
   5  -6   4         44.79         43.14         3.87 o                         
   6  -6   4         16.99         15.76         2.64 o                         
   7  -6   4         24.41         21.19         1.99 o                         
   8  -6   4         14.82          8.96         1.45 o                         
  -5  -5   4         47.13         34.34         3.10 o                         
  -4  -5   4         56.32         55.99         2.85 o                         
  -3  -5   4         30.32         28.67         1.58 o                         
  -2  -5   4          7.80          7.79         0.85 o                         
  -1  -5   4         40.65         38.37         2.14 o                         
   0  -5   4        433.05        436.85         7.21 o                         
   1  -5   4         70.73         75.13         2.70 o                         
   2  -5   4         85.21         87.98         5.77 o                         
   3  -5   4         56.74         62.36         3.88 o                         
   4  -5   4        236.22        213.09        10.60 o                         
   5  -5   4         92.02         89.10         4.11 o                         
   6  -5   4         19.87         21.86         3.46 o                         
   7  -5   4         28.73         25.31         2.19 o                         
   8  -5   4         17.06         12.24         0.90 o                         
  -6  -4   4         38.62         30.65         1.83 o                         
  -5  -4   4         40.01         38.18         1.93 o                         
  -4  -4   4         66.95         69.71         2.62 o                         
  -3  -4   4         89.41         92.17         2.18 o                         
  -2  -4   4        404.93        388.48         4.50 o                         
  -1  -4   4         92.46         84.15         2.29 o                         
   0  -4   4        305.64        294.07         7.68 o                         
   1  -4   4        311.34        316.81         6.34 o                         
   2  -4   4         65.06         78.68         5.39 o                         
   3  -4   4        188.73        177.61         6.27 o                         
   4  -4   4         38.40         35.12         2.97 o                         
   5  -4   4          4.27          3.12         1.40 o                         
   6  -4   4          8.09          7.86         2.39 o                         
   7  -4   4          9.16          7.71         1.26 o                         
   8  -4   4         77.28         68.93         4.72 o                         
  -7  -3   4          5.92          4.94         1.11 o                         
  -6  -3   4          0.24          0.42         0.65 o                         
  -5  -3   4          9.13         10.39         0.87 o                         
  -4  -3   4          6.01          6.93         0.76 o                         
  -3  -3   4         35.26         32.21         1.63 o                         
  -2  -3   4        346.79        315.56         4.66 o                         
  -1  -3   4        247.30        260.76         5.47 o                         
   0  -3   4         62.98         61.06         2.43 o                         
   1  -3   4        823.59        910.89        13.85 o                         
   2  -3   4        191.50        205.83         4.81 o                         
   3  -3   4       1044.77       1033.17        14.10 o                         
   4  -3   4          1.26          0.35         0.55 o                         
   5  -3   4        242.71        244.41         5.58 o                         
   6  -3   4         35.40         32.49         2.53 o                         
   7  -3   4         80.58         82.38         3.49 o                         
   8  -3   4         75.47         68.83         4.01 o                         
  -7  -2   4         57.32         55.79         3.54 o                         
  -6  -2   4         21.55         21.86         1.73 o                         
  -5  -2   4        198.64        205.56         4.36 o                         
  -4  -2   4         58.45         61.74         1.87 o                         
  -3  -2   4        818.92        811.00         7.87 o                         
  -2  -2   4        205.44        193.22         5.04 o                         
  -1  -2   4       2613.55       2664.22        29.32 o                         
   0  -2   4        814.78        842.62        16.35 o                         
   1  -2   4       2893.41       3035.23        47.84 o                         
   2  -2   4        341.00        339.13         5.27 o                         
   3  -2   4        421.88        417.08         7.46 o                         
   4  -2   4         37.57         35.65         1.58 o                         
   5  -2   4         72.56         74.95         2.76 o                         
   6  -2   4         73.05         81.26         3.29 o                         
   7  -2   4          2.63          3.92         0.93 o                         
   8  -2   4         26.25         22.86         2.95 o                         
  -7  -1   4         14.28         16.54         2.01 o                         
  -6  -1   4          8.98          9.64         1.09 o                         
  -5  -1   4        175.97        169.00         3.72 o                         
  -4  -1   4         24.62         25.87         0.97 o                         
  -3  -1   4        278.28        267.29         4.34 o                         
  -2  -1   4        379.64        356.45         6.30 o                         
  -1  -1   4        279.01        240.41         4.36 o                         
   0  -1   4        549.63        546.11         5.93 o                         
   1  -1   4       1168.74       1111.67        11.99 o                         
   2  -1   4        162.38        156.98         6.63 o                         
   3  -1   4        178.16        174.92         4.54 o                         
   4  -1   4         16.82         16.79         1.29 o                         
   5  -1   4         12.48         12.38         1.44 o                         
   6  -1   4          5.25          5.95         1.26 o                         
   7  -1   4         20.19         23.75         1.59 o                         
  -8   0   4         16.89         17.48         2.13 o                         
  -7   0   4         80.66        100.74         3.35 o                         
  -6   0   4         78.61         76.76         3.37 o                         
  -5   0   4         92.66         96.07         2.87 o                         
  -4   0   4        148.83        139.21         2.63 o                         
  -3   0   4         56.42         55.46         3.32 o                         
  -2   0   4        346.80        330.82         8.18 o                         
  -1   0   4        136.80        141.63         3.30 o                         
   0   0   4          9.26          6.31         1.11 o                         
   1   0   4        611.23        588.66        10.61 o                         
   2   0   4         62.58         64.35         3.52 o                         
   3   0   4        545.81        525.06        11.63 o                         
   4   0   4        159.82        176.37         6.68 o                         
   5   0   4        124.24        132.13         4.46 o                         
   6   0   4        145.24        172.32         4.63 o                         
   7   0   4         16.84         18.79         2.62 o                         
  -8   1   4         23.92         25.88         2.03 o                         
  -7   1   4         19.30         21.69         1.66 o                         
  -6   1   4         69.69         78.40         3.59 o                         
  -5   1   4         77.94         79.43         2.91 o                         
  -4   1   4         32.08         29.99         1.36 o                         
  -3   1   4         40.20         39.59         3.39 o                         
  -2   1   4         20.92         23.15         1.91 o                         
  -1   1   4         74.10         71.61         2.44 o                         
   0   1   4        180.68        207.62         5.84 o                         
   1   1   4       1199.57       1235.31        23.23 o                         
   2   1   4        289.60        335.86        10.99 o                         
   3   1   4        544.35        551.02        10.89 o                         
   4   1   4        225.97        248.25         4.53 o                         
   5   1   4        150.54        165.97         4.68 o                         
   6   1   4         10.39         12.04         2.49 o                         
   7   1   4         20.54         21.47         2.36 o                         
  -8   2   4         21.91         24.08         1.78 o                         
  -7   2   4        127.35        154.13         4.61 o                         
  -6   2   4        100.84        107.70         4.07 o                         
  -5   2   4         31.84         31.72         1.58 o                         
  -4   2   4        394.65        392.00         6.26 o                         
  -3   2   4         18.85         21.43         2.43 o                         
  -2   2   4        737.05        718.83        13.87 o                         
  -1   2   4       1038.87       1097.94        21.06 o                         
   0   2   4       1450.78       1533.29        26.67 o                         
   1   2   4        366.75        419.39        11.44 o                         
   2   2   4        274.75        288.68         8.07 o                         
   3   2   4         11.41         12.12         0.93 o                         
   4   2   4        210.79        222.57         5.37 o                         
   5   2   4          9.08          9.12         1.63 o                         
   6   2   4         25.02         32.33         3.46 o                         
  -8   3   4          7.62          6.88         1.38 o                         
  -7   3   4        137.94        136.50         7.82 o                         
  -6   3   4        130.09        130.79         6.00 o                         
  -5   3   4        124.59        122.81         2.61 o                         
  -4   3   4        400.65        390.97         4.80 o                         
  -3   3   4        167.69        163.18         5.14 o                         
  -2   3   4        333.29        322.56         9.04 o                         
  -1   3   4        188.59        181.15         6.91 o                         
   0   3   4        296.28        288.40         9.66 o                         
   1   3   4        145.26        144.43         3.78 o                         
   2   3   4         11.82         11.35         1.33 o                         
   3   3   4          3.85          3.07         0.92 o                         
   4   3   4         70.99         73.88         4.29 o                         
   5   3   4         19.14         19.91         1.78 o                         
  -8   4   4         18.96         14.84         2.56 o                         
  -7   4   4        123.09        129.44         6.39 o                         
  -6   4   4         20.28         22.60         1.95 o                         
  -5   4   4         68.71         74.84         2.23 o                         
  -4   4   4         81.89         76.49         2.22 o                         
  -3   4   4         40.89         41.89         1.47 o                         
  -2   4   4        162.83        149.16         7.32 o                         
  -1   4   4         34.50         42.31         2.10 o                         
   0   4   4         72.19         68.56         2.12 o                         
   1   4   4        255.64        272.22         4.35 o                         
   2   4   4        111.08        109.19         5.63 o                         
   3   4   4        355.61        394.52        13.81 o                         
   4   4   4        106.66        126.73         3.82 o                         
   5   4   4        167.87        188.60         3.77 o                         
  -8   5   4          3.36          3.24         0.98 o                         
  -7   5   4         19.04         18.83         1.61 o                         
  -6   5   4          7.17          9.78         1.23 o                         
  -5   5   4         24.15         21.97         1.24 o                         
  -4   5   4         29.24         29.39         1.74 o                         
  -3   5   4         38.74         33.29         1.13 o                         
  -2   5   4        132.19        138.50         2.71 o                         
  -1   5   4         21.68         23.13         1.06 o                         
   0   5   4         53.69         49.76         1.52 o                         
   1   5   4         92.48         96.18         2.33 o                         
   2   5   4        202.00        214.10         5.33 o                         
   3   5   4        207.06        233.11         7.56 o                         
   4   5   4         77.30         77.67         4.33 o                         
   5   5   4         98.73         76.77         3.58 o                         
  -8   6   4         21.72         20.55         2.22 o                         
  -7   6   4         61.60         69.73         3.93 o                         
  -6   6   4         90.42         97.25         3.35 o                         
  -5   6   4        263.87        262.76         6.79 o                         
  -4   6   4         22.60         26.18         1.41 o                         
  -3   6   4        649.18        685.90         6.65 o                         
  -2   6   4        306.12        305.49         3.94 o                         
  -1   6   4        867.95        898.57         9.48 o                         
   0   6   4        632.00        639.92        12.60 o                         
   1   6   4        593.95        629.82        12.08 o                         
   2   6   4        137.07        139.38         4.70 o                         
   3   6   4         65.85         62.60         7.21 o                         
   4   6   4          1.60          0.83         0.55 o                         
  -8   7   4         24.33         20.14         2.14 o                         
  -7   7   4         21.70         17.36         1.78 o                         
  -6   7   4        287.67        298.99         6.64 o                         
  -5   7   4         42.48         48.69         2.27 o                         
  -4   7   4        459.58        484.21         5.66 o                         
  -3   7   4         77.17         84.16         2.42 o                         
  -2   7   4        383.71        407.69         7.25 o                         
  -1   7   4        107.09        104.67         3.01 o                         
   0   7   4         43.33         41.86         1.91 o                         
   1   7   4         82.86         78.20         3.58 o                         
   2   7   4         18.80         17.30         1.58 o                         
   3   7   4         20.54         13.44         2.58 o                         
  -7   8   4         15.40         12.05         1.79 o                         
  -6   8   4         95.03         94.40         5.25 o                         
  -5   8   4         19.90         18.51         1.37 o                         
  -4   8   4         30.94         33.48         1.93 o                         
  -3   8   4         10.90         11.75         0.97 o                         
  -2   8   4        140.02        155.90         6.53 o                         
  -1   8   4          0.55          0.76         0.67 o                         
   0   8   4         54.88         46.53        12.01 o                         
   1   8   4          0.63          0.23         0.57 o                         
  -6   9   4         33.85         33.28         2.25 o                         
  -5   9   4          2.84          2.43         0.67 o                         
  -4   9   4         57.83         61.21         1.99 o                         
  -3   9   4        102.41        116.75         4.45 o                         
  -2   9   4          9.77         11.16         1.63 o                         
  -1   9   4         43.92         36.30         3.42 o                         
   0   9   4          1.40          2.46         0.73 o                         
  -4  10   4         59.47         57.28         3.16 o                         
  -3  10   4          8.64          8.67         1.08 o                         
  -2  10   4         38.52         41.68         2.89 o                         
   1 -10   5          1.49          0.07         0.81 o                         
   2 -10   5         27.78         30.36         2.39 o                         
  -1  -9   5         30.29         26.27         2.74 o                         
   0  -9   5         34.30         32.97         2.37 o                         
   1  -9   5         24.06         29.19         3.50 o                         
   2  -9   5         24.04         26.08         3.28 o                         
   3  -9   5          2.57          2.90         1.19 o                         
   4  -9   5         52.93         61.28         4.42 o                         
   5  -9   5         34.44         28.15         2.66 o                         
  -2  -8   5         57.92         54.08         2.42 o                         
  -1  -8   5         20.33         20.19         1.74 o                         
   0  -8   5         31.19         31.08         3.90 o                         
   1  -8   5        172.05        180.89         9.58 o                         
   2  -8   5         35.98         38.95         4.22 o                         
   3  -8   5         89.50         91.91         6.37 o                         
   5  -8   5          5.74          3.56         1.52 o                         
   6  -8   5         80.51         68.83         3.25 o                         
  -3  -7   5         37.07         33.47         1.58 o                         
  -2  -7   5          9.01          9.36         1.07 o                         
  -1  -7   5        120.94        121.47         3.78 o                         
   0  -7   5         21.02         20.96         1.97 o                         
   1  -7   5        125.39        125.09         7.06 o                         
   2  -7   5        107.27        117.64         5.06 o                         
   3  -7   5         72.69         78.80         3.34 o                         
   6  -7   5         34.15         33.03         3.73 o                         
   7  -7   5          1.99          2.76         1.17 o                         
  -4  -6   5         56.63         52.84         3.15 o                         
  -3  -6   5         90.89         96.80         2.76 o                         
  -2  -6   5        146.14        160.97         4.11 o                         
  -1  -6   5        769.09        759.54         8.75 o                         
   0  -6   5        240.93        246.93         8.55 o                         
   1  -6   5        724.46        757.05        15.44 o                         
   2  -6   5         86.34         92.31         3.80 o                         
   3  -6   5        114.78        128.23         4.80 o                         
   4  -6   5         43.96         38.34         2.90 o                         
   5  -6   5         19.93         18.05         3.16 o                         
   6  -6   5         17.91         13.01         2.71 o                         
   7  -6   5          9.71          9.44         1.43 o                         
  -5  -5   5         21.30         19.94         2.63 o                         
  -4  -5   5        245.76        270.83         8.09 o                         
  -3  -5   5        283.40        301.14         5.90 o                         
  -2  -5   5        316.02        328.44         6.93 o                         
  -1  -5   5        355.25        361.84         5.13 o                         
   0  -5   5         62.70         62.40         1.77 o                         
   1  -5   5         31.58         29.61         1.92 o                         
   2  -5   5         24.60         23.76         1.74 o                         
   3  -5   5         56.84         54.72         2.36 o                         
   4  -5   5         39.07         38.01         2.76 o                         
   5  -5   5         51.83         47.60         3.51 o                         
   6  -5   5          6.76          5.45         1.81 o                         
   7  -5   5         23.24         22.89         1.45 o                         
  -6  -4   5         26.56         21.53         1.71 o                         
  -5  -4   5         51.91         40.35         2.91 o                         
  -4  -4   5          7.13          7.90         1.32 o                         
  -3  -4   5          7.73          8.11         0.88 o                         
  -2  -4   5        399.10        397.34         5.82 o                         
  -1  -4   5         51.21         48.20         1.45 o                         
   0  -4   5        214.75        218.12         4.07 o                         
   1  -4   5        214.05        231.32        10.41 o                         
   2  -4   5        910.16        933.33        26.37 o                         
   3  -4   5        144.92        145.32         3.60 o                         
   4  -4   5         33.68         31.42         2.01 o                         
   5  -4   5        168.29        164.74         7.47 o                         
   6  -4   5         12.17         12.27         2.72 o                         
   7  -4   5         39.14         39.82         1.78 o                         
  -6  -3   5         25.67         25.26         2.18 o                         
  -5  -3   5         22.57         21.58         1.71 o                         
  -4  -3   5        103.99        101.86         3.43 o                         
  -3  -3   5         21.57         22.47         1.25 o                         
  -2  -3   5         95.13         93.65         2.75 o                         
  -1  -3   5         19.00         17.72         0.91 o                         
   0  -3   5        326.36        319.60         6.45 o                         
   2  -3   5        326.39        304.07         5.46 o                         
   3  -3   5          0.64          1.02         0.42 o                         
   4  -3   5         82.82         81.80         2.75 o                         
   5  -3   5         97.70         88.94         4.09 o                         
   6  -3   5         92.85        104.55         7.37 o                         
   7  -3   5          7.52          8.99         1.07 o                         
  -7  -2   5          3.16          2.30         1.12 o                         
  -6  -2   5         19.96         20.48         1.54 o                         
  -5  -2   5         23.62         22.75         1.86 o                         
  -4  -2   5         69.18         62.63         1.70 o                         
  -3  -2   5         85.50         94.67         2.16 o                         
  -2  -2   5         54.97         57.44         1.81 o                         
  -1  -2   5         47.89         61.77         2.43 o                         
   0  -2   5        221.20        246.57         4.86 o                         
   1  -2   5         42.30         53.40         2.31 o                         
   2  -2   5        105.31        103.70         3.06 o                         
   3  -2   5        102.15        104.04         2.87 o                         
   4  -2   5         74.61         71.10         2.92 o                         
   5  -2   5         34.31         35.71         2.66 o                         
   6  -2   5         67.10         76.11         3.61 o                         
   7  -2   5          4.63          4.04         0.83 o                         
  -7  -1   5        198.69        201.22        11.62 o                         
  -6  -1   5          1.35          2.08         0.58 o                         
  -5  -1   5        313.82        331.61         6.20 o                         
  -4  -1   5         19.63         22.16         1.05 o                         
  -3  -1   5        421.66        412.36         7.42 o                         
  -2  -1   5         57.86         67.29         2.66 o                         
  -1  -1   5        405.79        400.37         6.05 o                         
   0  -1   5         22.92         23.18         1.17 o                         
   1  -1   5         64.53         63.82         4.54 o                         
   2  -1   5        254.10        244.19         7.57 o                         
   3  -1   5        205.78        190.94         4.40 o                         
   4  -1   5        161.76        169.89         6.85 o                         
   5  -1   5         40.59         43.63         2.29 o                         
   6  -1   5         93.89        102.57         5.00 o                         
   7  -1   5          3.17          4.99         1.52 o                         
  -8   0   5         22.74         17.38         2.02 o                         
  -7   0   5          0.35          0.84         0.50 o                         
  -6   0   5         96.84        107.20         4.27 o                         
  -5   0   5         62.26         59.16         2.60 o                         
  -4   0   5        201.28        196.01         4.09 o                         
  -3   0   5        549.05        496.37         6.35 o                         
  -2   0   5        152.18        128.51         6.43 o                         
  -1   0   5        471.80        454.41         6.89 o                         
   0   0   5        353.95        366.89         7.58 o                         
   1   0   5        295.76        302.81         7.51 o                         
   2   0   5        108.24        108.07         3.24 o                         
   3   0   5        137.58        136.95         3.24 o                         
   4   0   5         41.62         43.64         2.45 o                         
   5   0   5         13.84         12.24         1.37 o                         
   6   0   5         16.23         19.39         2.18 o                         
   7   0   5          8.93         10.04         1.73 o                         
  -8   1   5         19.75         21.93         2.64 o                         
  -7   1   5         11.09         11.06         1.13 o                         
  -6   1   5         60.51         64.94         2.27 o                         
  -5   1   5         21.95         19.21         1.33 o                         
  -4   1   5          1.71          2.18         0.59 o                         
  -3   1   5        238.52        227.83         4.99 o                         
  -2   1   5        239.09        204.86         5.44 o                         
  -1   1   5        248.76        239.37         6.71 o                         
   0   1   5        759.26        813.28        15.29 o                         
   2   1   5        450.05        443.47         8.48 o                         
   3   1   5        165.51        164.14         5.61 o                         
   4   1   5         25.87         25.31         1.53 o                         
   5   1   5        148.30        174.05         4.79 o                         
   6   1   5          6.65          6.47         1.84 o                         
  -8   2   5         33.74         38.21         3.51 o                         
  -7   2   5          8.93          9.87         1.50 o                         
  -6   2   5        179.98        185.31         7.50 o                         
  -5   2   5        140.05        142.88         4.24 o                         
  -4   2   5        309.57        312.46         7.86 o                         
  -3   2   5        254.83        233.74         8.42 o                         
  -1   2   5        230.09        240.54         8.85 o                         
   0   2   5        432.82        468.29        13.78 o                         
   1   2   5          9.57          9.87         1.20 o                         
   2   2   5        189.40        199.89         5.73 o                         
   3   2   5         37.40         32.68         1.82 o                         
   4   2   5          8.11          9.79         1.18 o                         
   5   2   5          2.73          1.73         1.44 o                         
   6   2   5          1.27          1.28         0.54 o                         
  -8   3   5          4.29          4.31         1.52 o                         
  -7   3   5         50.96         61.57         4.13 o                         
  -6   3   5         35.65         38.84         1.88 o                         
  -5   3   5        311.01        319.32         6.29 o                         
  -4   3   5        133.52        150.38         4.05 o                         
  -3   3   5        358.75        365.87         4.87 o                         
  -2   3   5        426.26        403.70        13.04 o                         
  -1   3   5        172.08        179.04         7.27 o                         
   0   3   5        349.08        338.01         7.88 o                         
   1   3   5         79.35         74.53         4.17 o                         
   2   3   5        130.44        120.81         5.03 o                         
   3   3   5        130.70        126.63         7.72 o                         
   4   3   5         16.71         18.60         2.17 o                         
   5   3   5         47.03         48.13         3.23 o                         
  -8   4   5        100.55        109.93         5.98 o                         
  -7   4   5         12.28         11.26         2.30 o                         
  -6   4   5        131.40        152.14         5.91 o                         
  -5   4   5         80.36         75.81         2.38 o                         
  -4   4   5        225.92        228.60         3.73 o                         
  -3   4   5        103.00        103.02         2.19 o                         
  -2   4   5        342.69        339.50         5.00 o                         
  -1   4   5        256.32        255.96         3.49 o                         
   0   4   5          1.45          2.03         0.58 o                         
   1   4   5        114.15        114.47         2.61 o                         
   2   4   5          1.14          1.62         0.70 o                         
   3   4   5         13.63         11.30         1.45 o                         
   4   4   5         52.78         55.53         2.88 o                         
   5   4   5          0.25          0.33         0.47 o                         
  -8   5   5          0.75          1.42         1.02 o                         
  -7   5   5          6.33          7.23         1.50 o                         
  -6   5   5         37.76         39.98         4.28 o                         
  -5   5   5         15.70         14.25         1.42 o                         
  -4   5   5        180.99        185.41         4.00 o                         
  -3   5   5        397.15        414.30         5.24 o                         
  -2   5   5        730.69        710.07         6.97 o                         
  -1   5   5        309.41        322.11         4.07 o                         
   0   5   5        412.16        428.30         6.30 o                         
   1   5   5        463.94        483.41        10.40 o                         
   2   5   5        208.41        211.39         6.14 o                         
   3   5   5         99.51        110.33         4.48 o                         
   4   5   5         25.80         22.82         1.52 o                         
  -8   6   5         16.23         13.93         1.83 o                         
  -7   6   5        116.04        118.25         4.56 o                         
  -6   6   5          8.83          9.89         1.55 o                         
  -5   6   5        220.62        225.28         5.30 o                         
  -4   6   5        192.21        192.10         5.04 o                         
  -3   6   5        332.54        341.87         5.66 o                         
  -2   6   5        254.09        266.28         4.27 o                         
  -1   6   5        618.42        669.55         8.40 o                         
   0   6   5         18.07         19.74         1.62 o                         
   1   6   5        175.45        184.02         5.09 o                         
   2   6   5         12.26         12.48         1.47 o                         
  -7   7   5        139.97        131.40         4.64 o                         
  -6   7   5        244.39        254.34         7.87 o                         
  -5   7   5        319.08        330.31         6.57 o                         
  -4   7   5        666.43        699.96        10.57 o                         
  -3   7   5        199.59        210.81         5.30 o                         
  -2   7   5        147.81        157.41         4.07 o                         
  -1   7   5         57.74         62.70         3.51 o                         
   0   7   5         23.20         22.51         2.66 o                         
   1   7   5         72.26         75.60         5.90 o                         
   2   7   5         35.06         30.55         2.30 o                         
  -7   8   5         75.34         66.74         4.38 o                         
  -6   8   5         52.00         47.62         2.92 o                         
  -5   8   5         34.76         40.77         1.87 o                         
  -4   8   5         18.94         19.92         1.48 o                         
  -3   8   5         20.37         22.40         1.99 o                         
  -2   8   5         12.88         13.65         1.64 o                         
  -1   8   5         14.66         14.13         1.58 o                         
   0   8   5         18.73         10.46         1.75 o                         
   1   8   5          6.35          5.26         1.49 o                         
  -6   9   5          8.79          5.19         1.06 o                         
  -5   9   5         37.11         39.34         2.60 o                         
  -4   9   5         52.77         59.51         2.96 o                         
  -3   9   5         11.06         14.25         1.88 o                         
  -2   9   5         30.77         38.01         2.50 o                         
  -1   9   5         72.92         54.42        17.82 o                         
   0   9   5         40.91         30.94         2.47 o                         
   0  -9   6         68.67         66.40         3.31 o                         
   1  -9   6         14.15         18.91         2.67 o                         
   2  -9   6        116.27        150.72         9.13 o                         
   3  -9   6         25.03         32.23         3.46 o                         
   4  -9   6         52.98         51.46         3.66 o                         
   5  -9   6          3.45          3.65         1.14 o                         
  -2  -8   6         21.96         19.83         1.37 o                         
  -1  -8   6         34.14         32.54         3.61 o                         
   0  -8   6         18.70         20.27         2.40 o                         
   1  -8   6         40.48         41.62         4.66 o                         
   2  -8   6         38.88         48.50         4.55 o                         
   3  -8   6         10.24         11.81         1.41 o                         
   4  -8   6         44.42         52.18         3.12 o                         
   5  -8   6         15.65         15.64         1.62 o                         
  -3  -7   6         14.10         12.17         1.17 o                         
  -2  -7   6         42.60         40.84         2.06 o                         
  -1  -7   6         17.59         18.02         1.51 o                         
   0  -7   6         13.42         16.96         3.36 o                         
   1  -7   6         99.22        105.10         7.14 o                         
   2  -7   6         30.57         32.35         2.40 o                         
   3  -7   6        156.98        155.22         4.15 o                         
   4  -7   6         56.97         53.95         3.39 o                         
   5  -7   6         45.41         38.86         2.75 o                         
   6  -7   6         97.22         77.38         4.87 o                         
  -4  -6   6          7.75          6.45         1.04 o                         
  -3  -6   6          8.72          8.80         1.23 o                         
  -2  -6   6         56.24         55.64         2.15 o                         
  -1  -6   6         20.46         19.35         1.39 o                         
   0  -6   6          7.09          8.66         0.94 o                         
   1  -6   6         27.04         26.71         1.52 o                         
   2  -6   6         38.76         45.71         2.35 o                         
   3  -6   6         82.28         86.15         2.77 o                         
   4  -6   6         47.40         52.67         5.29 o                         
   5  -6   6         24.01         21.48         2.37 o                         
   6  -6   6         58.38         51.64         3.17 o                         
   7  -6   6          1.43          1.44         1.03 o                         
  -4  -5   6        116.04        123.67         5.13 o                         
  -3  -5   6         97.99        101.01         2.75 o                         
  -2  -5   6          6.80          8.12         0.82 o                         
  -1  -5   6         63.94         63.38         2.17 o                         
   0  -5   6         17.05         16.02         1.03 o                         
   1  -5   6         95.42        110.44         3.09 o                         
   2  -5   6         60.18         59.60         2.81 o                         
   3  -5   6          9.66          9.72         0.97 o                         
   4  -5   6         12.26         11.85         1.26 o                         
   5  -5   6         44.49         43.46         3.57 o                         
   6  -5   6         30.35         26.12         1.99 o                         
   7  -5   6         14.75         13.96         1.41 o                         
  -6  -4   6          4.57          2.33         0.48 o                         
  -5  -4   6         78.45         82.99         6.00 o                         
  -4  -4   6         44.20         44.88         3.52 o                         
  -3  -4   6         44.79         48.34         2.13 o                         
  -2  -4   6         23.42         21.89         1.44 o                         
  -1  -4   6         68.70         64.47         1.87 o                         
   0  -4   6         73.31         69.64         1.91 o                         
   1  -4   6        125.64        129.53         3.32 o                         
   2  -4   6         31.92         28.23         1.54 o                         
   3  -4   6        139.44        139.17         3.45 o                         
   4  -4   6        157.22        144.31         4.23 o                         
   5  -4   6         84.98         77.59         9.25 o                         
   6  -4   6         25.61         25.67         2.57 o                         
   7  -4   6          2.49          3.18         0.77 o                         
  -6  -3   6          4.23          2.47         0.79 o                         
  -5  -3   6          5.96          6.23         1.20 o                         
  -4  -3   6        185.40        181.83         8.47 o                         
  -3  -3   6          3.81          4.40         0.67 o                         
  -2  -3   6        176.23        177.85         3.21 o                         
  -1  -3   6        123.40        119.86         2.27 o                         
   0  -3   6        221.80        207.10         2.90 o                         
   1  -3   6         54.24         57.48         1.95 o                         
   2  -3   6        127.41        129.78         2.70 o                         
   3  -3   6        184.63        180.35         3.42 o                         
   4  -3   6        158.75        156.93         4.45 o                         
   5  -3   6         77.51         84.23         4.00 o                         
   6  -3   6         24.26         25.79         1.87 o                         
   7  -3   6        122.16        118.68         5.68 o                         
  -7  -2   6         10.12          7.28         0.94 o                         
  -6  -2   6         65.35         68.51         3.50 o                         
  -5  -2   6          5.96          7.62         1.66 o                         
  -4  -2   6        262.89        267.25         4.87 o                         
  -3  -2   6         41.75         36.73         1.88 o                         
  -2  -2   6        248.44        237.52         3.69 o                         
  -1  -2   6         34.56         32.46         1.09 o                         
   0  -2   6        110.90        103.21         2.23 o                         
   1  -2   6         14.87         15.13         0.97 o                         
   2  -2   6         50.06         48.89         1.67 o                         
   3  -2   6        171.85        165.13         3.55 o                         
   4  -2   6          6.00          6.51         0.95 o                         
   5  -2   6          9.47         11.17         1.65 o                         
   6  -2   6         48.61         56.41         2.29 o                         
   7  -2   6         21.26         20.42         1.69 o                         
  -7  -1   6         14.33         12.87         1.17 o                         
  -6  -1   6         65.00         67.15         2.64 o                         
  -5  -1   6         11.81         11.71         1.09 o                         
  -4  -1   6        175.47        184.50         4.89 o                         
  -3  -1   6         42.68         41.91         1.95 o                         
  -2  -1   6        155.13        145.70         2.80 o                         
  -1  -1   6          4.47          4.15         0.53 o                         
   0  -1   6         85.04         82.39         2.05 o                         
   1  -1   6         11.10          7.10         0.86 o                         
   2  -1   6         28.71         27.13         1.78 o                         
   3  -1   6         92.52         87.91         2.98 o                         
   4  -1   6         45.02         45.44         2.14 o                         
   5  -1   6         38.43         39.52         2.41 o                         
   6  -1   6        103.65        124.18         4.15 o                         
   7  -1   6          8.83          8.44         1.50 o                         
  -7   0   6         36.40         39.53         3.30 o                         
  -6   0   6         68.04         69.42         2.31 o                         
  -5   0   6         36.48         39.63         1.96 o                         
  -4   0   6        164.52        167.69         3.79 o                         
  -3   0   6        131.84        117.66         3.47 o                         
  -2   0   6        205.65        187.61         4.35 o                         
  -1   0   6        873.84        782.57         7.61 o                         
   0   0   6        244.09        248.87         7.05 o                         
   1   0   6        727.46        657.92        13.06 o                         
   2   0   6         29.67         29.89         1.56 o                         
   3   0   6         68.65         68.70         2.27 o                         
   4   0   6        126.52        131.46         3.51 o                         
   5   0   6         28.08         30.26         2.33 o                         
   6   0   6         56.76         71.06         4.97 o                         
  -8   1   6          2.24          1.27         0.73 o                         
  -7   1   6         32.26         35.55         2.87 o                         
  -6   1   6         39.42         43.55         2.21 o                         
  -5   1   6         73.66         73.03         4.48 o                         
  -4   1   6        193.93        181.57         3.58 o                         
  -3   1   6        186.07        172.35         3.51 o                         
  -2   1   6        326.94        307.40         6.85 o                         
  -1   1   6        526.99        492.31        15.61 o                         
   0   1   6          3.87          2.44         0.68 o                         
   1   1   6        332.16        323.62         4.50 o                         
   2   1   6          5.46          6.37         0.99 o                         
   3   1   6        202.60        211.33         5.52 o                         
   4   1   6         15.47         15.65         1.79 o                         
   5   1   6         22.81         27.26         3.55 o                         
   6   1   6         21.31         24.09         1.54 o                         
  -8   2   6         50.60         50.45         3.65 o                         
  -7   2   6          0.78          0.95         0.67 o                         
  -6   2   6        102.39        123.10         4.10 o                         
  -5   2   6         36.78         38.65         1.96 o                         
  -4   2   6        215.09        220.46         6.78 o                         
  -3   2   6         20.71         21.18         1.26 o                         
  -2   2   6          0.25          0.42         0.55 o                         
  -1   2   6         55.07         46.77         1.96 o                         
   0   2   6          9.39          9.47         1.11 o                         
   1   2   6        173.24        177.22         4.47 o                         
   2   2   6        164.67        178.58         6.71 o                         
   3   2   6        111.37        111.28         3.77 o                         
   4   2   6         66.85         68.77         5.57 o                         
   5   2   6          5.10          5.46         1.01 o                         
   6   2   6          5.13          4.38         0.75 o                         
  -8   3   6         61.09         57.68         3.97 o                         
  -6   3   6         87.65        102.01         3.08 o                         
  -5   3   6         17.20         16.63         1.51 o                         
  -4   3   6        280.02        294.16         5.20 o                         
  -3   3   6        132.68        123.30         3.22 o                         
  -2   3   6        125.48        132.20         2.88 o                         
  -1   3   6        533.40        535.93         7.26 o                         
   0   3   6         19.22         15.84         1.09 o                         
   1   3   6        226.39        222.45         7.26 o                         
   2   3   6          2.23          2.90         0.93 o                         
   3   3   6          5.99          6.39         1.06 o                         
   4   3   6         10.77         12.58         1.45 o                         
   5   3   6          2.29          2.20         0.69 o                         
  -8   4   6         30.51         32.71         3.02 o                         
  -7   4   6         84.92        103.77         5.48 o                         
  -6   4   6         48.22         52.76         3.75 o                         
  -5   4   6         54.36         60.69         2.87 o                         
  -4   4   6         89.25         83.31         2.98 o                         
  -3   4   6         60.98         55.60         2.37 o                         
  -2   4   6         18.18         16.45         1.22 o                         
  -1   4   6        118.06        124.89         2.96 o                         
   0   4   6         89.84         89.07         2.52 o                         
   1   4   6        106.00        106.34         3.07 o                         
   2   4   6         24.45         26.94         1.89 o                         
   3   4   6         23.40         21.26         2.58 o                         
   4   4   6         18.48         19.56         1.87 o                         
  -8   5   6         42.52         36.96         2.05 o                         
  -7   5   6         61.88         65.17         3.63 o                         
  -6   5   6         48.97         58.51         3.12 o                         
  -5   5   6        135.67        138.24         4.09 o                         
  -4   5   6        222.42        222.83         5.41 o                         
  -3   5   6        278.75        275.73         4.64 o                         
  -2   5   6        139.22        147.31         3.06 o                         
  -1   5   6        271.12        279.36         5.13 o                         
   0   5   6        395.79        411.13         6.36 o                         
   1   5   6         18.64         18.56         1.48 o                         
   2   5   6        228.88        235.13        17.51 o                         
   3   5   6         59.97         74.80         3.83 o                         
   4   5   6         76.08         60.61         7.84 o                         
  -7   6   6         75.05         73.12         5.48 o                         
  -6   6   6         37.73         36.85         4.38 o                         
  -5   6   6        207.41        220.86         4.81 o                         
  -4   6   6        154.26        158.96         5.92 o                         
  -3   6   6        126.59        135.03         3.80 o                         
  -2   6   6        180.73        179.29         3.71 o                         
  -1   6   6         14.17         15.21         1.47 o                         
   0   6   6         12.91         13.53         1.69 o                         
   1   6   6          8.86         10.32         1.30 o                         
   2   6   6         11.13         11.51         1.39 o                         
  -7   7   6        183.60        169.79         4.51 o                         
  -6   7   6        126.18        136.99         7.29 o                         
  -5   7   6        145.73        155.43         4.73 o                         
  -4   7   6        171.68        186.28         4.39 o                         
  -3   7   6        148.24        162.28         5.23 o                         
  -2   7   6         70.10         78.41         3.13 o                         
  -1   7   6         60.41         68.66         2.97 o                         
   0   7   6         77.61         83.19         4.17 o                         
   1   7   6         14.62         15.44         1.86 o                         
   2   7   6          3.95          3.47         1.08 o                         
  -6   8   6        100.83         96.01         3.61 o                         
  -5   8   6         10.78          9.51         1.02 o                         
  -4   8   6         13.15         11.55         1.38 o                         
  -3   8   6         21.46         23.79         1.92 o                         
  -2   8   6          4.73          3.78         0.92 o                         
  -1   8   6        139.89        147.60         7.00 o                         
   0   8   6         11.60         10.96         1.99 o                         
  -5   9   6         17.73         13.51         1.68 o                         
  -4   9   6         22.43         23.52         2.45 o                         
  -3   9   6         88.52         96.23         2.88 o                         
  -2   9   6         20.30         21.60         2.22 o                         
   0  -9   7          9.85          9.92         1.46 o                         
   1  -9   7         84.47         94.20         2.77 o                         
   2  -9   7         11.73         14.16         1.18 o                         
   4  -9   7         40.55         40.84         3.14 o                         
  -1  -8   7         24.55         26.90         2.07 o                         
   0  -8   7         30.01         31.34         2.51 o                         
   1  -8   7         17.15         21.90         3.28 o                         
   2  -8   7          8.60         11.13         1.00 o                         
   3  -8   7          7.02          8.74         1.13 o                         
   4  -8   7         43.50         44.54         2.70 o                         
   5  -8   7          6.55          6.73         0.86 o                         
  -3  -7   7         43.65         28.86         2.21 o                         
  -2  -7   7          3.78          4.07         0.86 o                         
  -1  -7   7         14.03         15.23         1.54 o                         
   0  -7   7         11.43         12.05         2.83 o                         
   1  -7   7          3.12          5.17         1.20 o                         
   2  -7   7         53.07         59.64         2.01 o                         
   3  -7   7          3.48          3.48         0.66 o                         
   4  -7   7         62.79         71.50         2.73 o                         
   5  -7   7         27.55         25.77         1.68 o                         
   6  -7   7         22.51         16.45         0.92 o                         
  -4  -6   7         42.91         35.52         2.83 o                         
  -3  -6   7         46.88         48.17         3.02 o                         
  -2  -6   7         19.01         18.76         1.38 o                         
  -1  -6   7        157.44        166.10         5.26 o                         
   0  -6   7         31.34         30.99         2.09 o                         
   1  -6   7         89.52         95.92         2.94 o                         
   2  -6   7         94.74        101.66         2.65 o                         
   3  -6   7          0.81          1.43         0.67 o                         
   4  -6   7        120.25        125.23         5.01 o                         
   5  -6   7         12.73         11.46         1.64 o                         
   6  -6   7         69.50         57.05         2.78 o                         
  -4  -5   7         61.88         67.36         3.49 o                         
  -3  -5   7         47.68         48.58         2.21 o                         
  -2  -5   7          9.52          9.14         1.27 o                         
  -1  -5   7        159.91        157.46         4.39 o                         
   0  -5   7         87.90         84.97         2.31 o                         
   1  -5   7         37.37         38.16         1.85 o                         
   2  -5   7         49.16         52.00         1.93 o                         
   3  -5   7          2.97          2.58         0.70 o                         
   4  -5   7         66.12         65.73         3.31 o                         
   5  -5   7          0.34          0.31         1.03 o                         
   6  -5   7          7.78          7.75         1.13 o                         
  -5  -4   7         12.36          9.47         1.08 o                         
  -4  -4   7          1.70          1.97         0.89 o                         
  -3  -4   7        155.11        150.43         5.65 o                         
  -2  -4   7        124.78        118.51         4.28 o                         
  -1  -4   7        224.13        227.75         4.17 o                         
   0  -4   7         10.13         14.92         1.70 o                         
   1  -4   7         20.75         21.66         1.06 o                         
   2  -4   7         13.84         14.86         1.33 o                         
   3  -4   7         60.43         63.09         2.91 o                         
   4  -4   7        104.69        109.12         4.41 o                         
   5  -4   7          5.77          7.70         2.52 o                         
   6  -4   7         91.23         87.49         4.62 o                         
   7  -4   7         34.11         24.77         1.21 o                         
  -6  -3   7         22.04         15.20         1.52 o                         
  -5  -3   7          7.95          6.62         1.41 o                         
  -4  -3   7         16.43         14.86         2.48 o                         
  -3  -3   7        122.66        127.65         3.39 o                         
  -2  -3   7         31.60         30.25         1.54 o                         
  -1  -3   7         84.32         88.54         2.21 o                         
   0  -3   7         98.89        101.09         2.36 o                         
   1  -3   7         57.12         58.62         1.92 o                         
   2  -3   7        165.95        168.56         4.21 o                         
   3  -3   7         60.26         59.90         2.59 o                         
   4  -3   7        101.82        102.75         3.75 o                         
   5  -3   7         47.79         52.32         3.08 o                         
   6  -3   7         29.28         28.89         1.98 o                         
  -6  -2   7         45.14         40.81         2.75 o                         
  -5  -2   7         11.12         12.23         2.67 o                         
  -4  -2   7        101.72        108.60         4.51 o                         
  -3  -2   7        206.50        202.50         4.98 o                         
  -2  -2   7        262.01        255.63         3.94 o                         
  -1  -2   7         62.83         60.25         1.45 o                         
   0  -2   7        305.01        300.48         4.52 o                         
   1  -2   7        277.38        268.10         4.03 o                         
   2  -2   7         19.39         19.53         1.38 o                         
   3  -2   7        651.55        642.28        11.93 o                         
   4  -2   7         20.89         19.76         1.61 o                         
   5  -2   7        456.29        494.52         9.67 o                         
   6  -2   7         14.38         12.84         1.16 o                         
  -7  -1   7          7.86          5.96         0.88 o                         
  -6  -1   7          9.47          8.96         1.09 o                         
  -5  -1   7         55.10         51.28         3.05 o                         
  -4  -1   7          9.32          8.22         1.28 o                         
  -3  -1   7          5.54          5.87         1.18 o                         
  -2  -1   7         97.53         92.68         2.90 o                         
  -1  -1   7          8.21          7.79         0.76 o                         
   0  -1   7        217.73        198.79         2.79 o                         
   1  -1   7        143.21        149.35         2.61 o                         
   2  -1   7        146.61        152.08         3.84 o                         
   3  -1   7         60.56         58.85         2.20 o                         
   4  -1   7        180.88        196.73         6.06 o                         
   5  -1   7         55.25         61.84         3.27 o                         
   6  -1   7         64.13         74.27         3.77 o                         
  -7   0   7         14.08         13.82         1.23 o                         
  -6   0   7         27.10         28.75         1.89 o                         
  -5   0   7         42.77         40.98         2.16 o                         
  -4   0   7          9.48          7.89         1.07 o                         
  -3   0   7         55.91         57.24         3.15 o                         
  -2   0   7        149.56        151.85         3.77 o                         
  -1   0   7         86.24         82.48         1.84 o                         
   0   0   7         87.59         79.48         1.81 o                         
   1   0   7        197.35        194.99         3.20 o                         
   2   0   7          6.91          8.20         0.95 o                         
   3   0   7         93.02         88.11         2.56 o                         
   4   0   7         50.88         53.01         2.61 o                         
   5   0   7         65.99         67.74         3.15 o                         
   6   0   7         12.82         13.64         1.94 o                         
  -7   1   7         38.51         40.71         2.20 o                         
  -6   1   7          3.13          4.21         0.91 o                         
  -5   1   7         79.08         80.10         5.20 o                         
  -4   1   7          0.74          0.41         0.51 o                         
  -3   1   7        247.34        235.75         4.41 o                         
  -2   1   7         35.31         35.09         2.43 o                         
  -1   1   7        115.99        108.23         2.97 o                         
   0   1   7        135.86        126.66         2.28 o                         
   1   1   7        271.57        261.86         4.85 o                         
   2   1   7         86.65         86.52         3.91 o                         
   3   1   7         17.55         20.04         1.73 o                         
   4   1   7         33.44         34.06         2.41 o                         
   5   1   7          5.59          6.50         1.27 o                         
   6   1   7          1.87          0.72         0.70 o                         
  -7   2   7         30.22         35.35         3.78 o                         
  -6   2   7         51.17         57.58         2.47 o                         
  -5   2   7         48.48         48.39         2.41 o                         
  -4   2   7        154.56        154.23         3.35 o                         
  -3   2   7         59.39         61.76         2.09 o                         
  -2   2   7        147.80        139.89         3.05 o                         
  -1   2   7          1.09          1.03         0.57 o                         
   0   2   7         45.07         45.28         1.80 o                         
   1   2   7         21.60         22.64         1.83 o                         
   2   2   7         39.45         36.70         2.70 o                         
   3   2   7          8.91          9.03         1.38 o                         
   4   2   7        180.63        195.70         6.21 o                         
   5   2   7          5.68          8.31         1.04 o                         
  -7   3   7          4.57          4.31         1.67 o                         
  -6   3   7         25.54         27.10         1.91 o                         
  -5   3   7          1.80          2.07         0.96 o                         
  -4   3   7        102.53        103.59         3.40 o                         
  -3   3   7         25.17         21.02         1.55 o                         
  -2   3   7         70.58         67.92         2.37 o                         
  -1   3   7        127.01        121.91         2.94 o                         
   0   3   7         99.55        107.39         3.01 o                         
   1   3   7        241.08        227.63         8.09 o                         
   2   3   7         33.70         27.40         2.24 o                         
   3   3   7        231.25        248.08        37.50 o                         
   4   3   7         18.07         19.43         1.67 o                         
   5   3   7         62.72         42.99         2.79 o                         
  -7   4   7         38.61         42.57         2.83 o                         
  -6   4   7        111.52        121.68         5.34 o                         
  -5   4   7         92.29         91.47         3.09 o                         
  -4   4   7         65.96         66.81         2.77 o                         
  -3   4   7         39.33         36.44         2.63 o                         
  -2   4   7        123.70        130.67         3.39 o                         
  -1   4   7         50.89         42.22         1.94 o                         
   0   4   7          8.52         11.19         0.94 o                         
   1   4   7         82.63         89.30         3.60 o                         
   2   4   7         41.95         38.49         2.55 o                         
   3   4   7         15.71         17.66         2.03 o                         
   4   4   7          4.33          4.26         1.30 o                         
  -7   5   7         63.21         67.91         2.70 o                         
  -6   5   7         42.52         46.65         3.38 o                         
  -5   5   7         14.86         13.75         1.45 o                         
  -4   5   7         28.09         28.21         1.63 o                         
  -3   5   7         32.07         35.51         2.49 o                         
  -2   5   7         50.89         49.40         1.93 o                         
  -1   5   7          1.75          2.32         0.63 o                         
   0   5   7         16.77         18.80         1.42 o                         
   1   5   7         51.23         54.38         2.38 o                         
   2   5   7         47.25         48.62         7.96 o                         
   3   5   7         14.90         16.78         1.34 o                         
  -7   6   7         83.92         73.89         3.02 o                         
  -6   6   7         75.74         78.38         5.41 o                         
  -5   6   7          8.48          7.68         1.03 o                         
  -4   6   7        260.35        261.94         5.84 o                         
  -3   6   7         14.34         14.36         1.43 o                         
  -2   6   7        198.41        194.04         4.39 o                         
  -1   6   7          6.33          7.13         1.15 o                         
   0   6   7         56.06         57.61         2.60 o                         
   1   6   7         39.89         39.49         2.83 o                         
   2   6   7          1.27          0.90         0.72 o                         
  -6   7   7         53.09         51.82         2.27 o                         
  -5   7   7         30.35         29.63         1.87 o                         
  -4   7   7         38.41         40.00         1.86 o                         
  -3   7   7         57.07         62.62         3.70 o                         
  -2   7   7         31.30         31.89         2.23 o                         
  -1   7   7         40.32         43.17         4.44 o                         
   0   7   7          0.45          0.48         0.53 o                         
  -5   8   7          4.44          4.92         0.97 o                         
  -4   8   7         52.07         53.07         2.02 o                         
  -3   8   7         35.90         41.02         2.74 o                         
  -2   8   7         19.99         19.30         1.84 o                         
  -1   8   7         34.86         26.71         2.56 o                         
  -1  -8   8          3.32          3.00         0.91 o                         
   0  -8   8         37.21         42.81         1.72 o                         
   1  -8   8          8.23          9.61         1.10 o                         
   2  -8   8         35.04         42.72         1.73 o                         
   3  -8   8         18.96         23.03         1.54 o                         
   4  -8   8          2.53          3.98         0.90 o                         
  -2  -7   8         15.79         13.76         1.14 o                         
  -1  -7   8         32.65         32.01         1.99 o                         
   0  -7   8          6.74          6.43         0.94 o                         
   1  -7   8         10.95         12.38         1.54 o                         
   2  -7   8          2.47          3.19         0.66 o                         
   3  -7   8         16.91         13.42         0.91 o                         
   4  -7   8          6.64          9.34         0.90 o                         
   5  -7   8         21.65         17.17         1.29 o                         
  -3  -6   8         13.18         13.11         1.97 o                         
  -2  -6   8         55.56         48.74         2.13 o                         
  -1  -6   8         84.89         91.44         2.86 o                         
   0  -6   8         84.75         86.92         4.86 o                         
   1  -6   8        198.79        225.57         5.39 o                         
   2  -6   8        144.08        169.05         3.49 o                         
   3  -6   8         96.18        111.40         2.71 o                         
   4  -6   8        193.83        191.40         4.47 o                         
   5  -6   8         13.03         12.60         1.02 o                         
   6  -6   8        142.04        102.07         4.49 o                         
  -4  -5   8          1.80          1.52         0.99 o                         
  -3  -5   8         23.49         21.36         1.78 o                         
  -2  -5   8         13.06         16.12         1.34 o                         
  -1  -5   8         89.70         91.97         3.11 o                         
   0  -5   8         44.53         40.87         2.40 o                         
   1  -5   8        225.45        229.60         3.79 o                         
   2  -5   8         28.28         22.74         1.46 o                         
   3  -5   8        149.37        136.31         3.82 o                         
   4  -5   8         29.79         28.34         1.68 o                         
   5  -5   8         56.19         49.60         2.17 o                         
   6  -5   8         14.70         12.54         1.12 o                         
  -4  -4   8         18.02         18.89         2.14 o                         
  -3  -4   8         31.68         31.00         1.89 o                         
  -2  -4   8        103.12        105.93         3.32 o                         
  -1  -4   8          7.22          7.60         0.95 o                         
   0  -4   8         45.22         41.03         1.68 o                         
   1  -4   8         82.06         86.42         2.21 o                         
   2  -4   8        118.65        127.61         3.19 o                         
   3  -4   8         12.78         12.51         1.35 o                         
   4  -4   8         49.01         50.70         3.36 o                         
   5  -4   8          2.57          2.37         0.68 o                         
   6  -4   8          5.29          4.58         0.77 o                         
  -5  -3   8          6.72          4.83         0.84 o                         
  -4  -3   8         65.74         67.00         4.07 o                         
  -3  -3   8         15.24         15.61         1.25 o                         
  -2  -3   8          9.40         10.65         1.19 o                         
  -1  -3   8         59.31         57.87         2.59 o                         
   0  -3   8         49.47         50.18         1.70 o                         
   1  -3   8         70.51         73.99         2.26 o                         
   2  -3   8        102.20        103.34         2.87 o                         
   3  -3   8         56.82         60.12         2.42 o                         
   4  -3   8        195.30        199.07         6.23 o                         
   5  -3   8         34.07         37.00         2.00 o                         
   6  -3   8         82.44         74.07         4.88 o                         
  -6  -2   8         13.57         10.71         1.98 o                         
  -5  -2   8         74.46         65.43         8.28 o                         
  -4  -2   8         88.93         97.22         5.07 o                         
  -3  -2   8         83.00         85.72         4.94 o                         
  -2  -2   8        287.52        299.51         5.65 o                         
  -1  -2   8        436.92        432.79         5.46 o                         
   0  -2   8        479.15        492.83         5.94 o                         
   1  -2   8        574.30        597.05         6.21 o                         
   2  -2   8        609.44        623.20         6.95 o                         
   3  -2   8        357.45        366.66         4.97 o                         
   4  -2   8        148.42        160.92         3.55 o                         
   5  -2   8        271.91        274.81        11.34 o                         
   6  -2   8         20.46         21.10         2.36 o                         
  -6  -1   8         11.28         10.02         1.13 o                         
  -5  -1   8          1.21          1.05         0.64 o                         
  -4  -1   8         10.18          9.05         1.14 o                         
  -3  -1   8         87.90         81.50         3.21 o                         
  -2  -1   8          9.36          8.10         1.31 o                         
  -1  -1   8        289.85        296.64         4.14 o                         
   0  -1   8        179.81        180.16         2.84 o                         
   1  -1   8       1403.70       1402.54        11.66 o                         
   2  -1   8        789.35        802.85         7.84 o                         
   3  -1   8        871.56        881.83        10.73 o                         
   4  -1   8        286.00        312.32         7.05 o                         
   5  -1   8        204.24        226.94         6.51 o                         
   6  -1   8         83.50         73.41         3.61 o                         
  -7   0   8         25.11         17.05         1.97 o                         
  -6   0   8         88.85         89.21         4.48 o                         
  -5   0   8        103.16        105.48         4.06 o                         
  -4   0   8        125.88        134.24         4.30 o                         
  -3   0   8        301.31        315.50         7.64 o                         
  -2   0   8        340.47        342.60         7.65 o                         
  -1   0   8        882.59        888.01         8.69 o                         
   0   0   8        336.20        336.78         4.37 o                         
   1   0   8        581.45        578.27         6.63 o                         
   2   0   8          9.69         10.09         1.16 o                         
   3   0   8         93.14         99.20         4.96 o                         
   4   0   8          5.57          6.70         1.45 o                         
   5   0   8         21.17         19.83         1.75 o                         
  -6   1   8        122.82        127.95         3.21 o                         
  -5   1   8         18.39         19.39         1.46 o                         
  -4   1   8        236.65        254.04        10.05 o                         
  -3   1   8          9.26          8.79         1.22 o                         
  -2   1   8         77.56         74.31         3.12 o                         
  -1   1   8        177.63        172.14         4.01 o                         
   0   1   8         18.07         18.18         1.31 o                         
   1   1   8        231.12        219.49         4.13 o                         
   2   1   8          9.85         10.74         1.98 o                         
   3   1   8         73.47         73.66         4.34 o                         
   4   1   8         55.81         58.17         2.65 o                         
  -7   2   8         19.13         17.17         2.18 o                         
  -6   2   8         78.78         90.42         3.21 o                         
  -5   2   8         58.62         63.80         3.34 o                         
  -4   2   8         50.67         49.28         2.11 o                         
  -3   2   8        144.76        133.61         4.03 o                         
  -2   2   8         43.86         46.42         2.48 o                         
  -1   2   8        171.41        151.12         4.90 o                         
   0   2   8         66.59         53.31         2.37 o                         
   1   2   8          2.57          1.77         0.74 o                         
   2   2   8        161.14        167.92         5.29 o                         
   3   2   8          8.24          6.51         0.98 o                         
   4   2   8         34.27         38.50         2.21 o                         
  -7   3   8          2.66          2.35         0.63 o                         
  -6   3   8        133.53        138.19         4.30 o                         
  -5   3   8          0.28          0.80         0.59 o                         
  -4   3   8         43.66         41.48         2.35 o                         
  -3   3   8         82.37         83.28         2.96 o                         
  -2   3   8        197.00        180.87         3.87 o                         
  -1   3   8         70.65         71.70         4.31 o                         
   0   3   8        224.62        209.40         4.32 o                         
   1   3   8         38.51         37.81         2.04 o                         
   2   3   8        205.21        208.01         4.59 o                         
   3   3   8         42.45         43.62         2.12 o                         
   4   3   8         44.97         42.86         2.28 o                         
  -7   4   8          3.68          3.16         0.78 o                         
  -6   4   8         38.29         38.78         2.24 o                         
  -5   4   8         17.67         17.76         1.53 o                         
  -4   4   8         68.05         66.86         6.79 o                         
  -3   4   8        174.56        172.92         5.62 o                         
  -2   4   8         84.24         77.13         2.62 o                         
  -1   4   8        187.60        164.99         4.91 o                         
   0   4   8        169.12        146.02         5.14 o                         
   1   4   8         51.30         48.93         2.31 o                         
   2   4   8         55.87         56.33         2.70 o                         
   3   4   8         13.62         11.34         2.01 o                         
  -7   5   8         26.04         23.03         2.28 o                         
  -6   5   8         69.55         72.21         2.87 o                         
  -5   5   8        244.77        261.75         9.45 o                         
  -4   5   8         47.21         50.78         3.69 o                         
  -3   5   8        249.75        252.41         6.45 o                         
  -2   5   8         17.64         18.67         1.95 o                         
  -1   5   8         41.24         44.89         2.83 o                         
   0   5   8         52.08         49.67         2.33 o                         
   1   5   8         20.55         18.09         1.43 o                         
   2   5   8          7.46          5.45         1.61 o                         
  -6   6   8         21.72         19.40         1.35 o                         
  -5   6   8         69.79         66.31         2.76 o                         
  -4   6   8         37.39         40.30         2.47 o                         
  -3   6   8         35.92         36.00         2.03 o                         
  -2   6   8         75.01         86.21         3.64 o                         
  -1   6   8         27.16         24.83         1.96 o                         
   0   6   8        128.65        138.42         6.15 o                         
   1   6   8         30.32         29.82         3.09 o                         
  -6   7   8          6.53          4.37         1.04 o                         
  -5   7   8         51.75         44.75         1.99 o                         
  -4   7   8          3.87          4.04         0.69 o                         
  -3   7   8         19.84         21.66         2.06 o                         
  -2   7   8         81.34         93.37         5.62 o                         
  -1   7   8         14.12         15.51         2.11 o                         
  -4   8   8          9.66          8.70         0.95 o                         
  -3   8   8         35.90         36.84         2.83 o                         
  -2   8   8         44.68         40.90         3.56 o                         
   1  -8   9         58.55         69.58         3.86 o                         
   2  -8   9         73.64         97.68         3.16 o                         
  -1  -7   9         35.80         41.41         2.04 o                         
   0  -7   9         83.07         98.92         3.82 o                         
   1  -7   9         12.81         15.94         1.09 o                         
   2  -7   9         22.95         23.64         1.42 o                         
   3  -7   9         18.18         18.98         1.06 o                         
   4  -7   9          8.54          6.94         0.72 o                         
  -2  -6   9          2.63          2.22         0.60 o                         
  -1  -6   9          0.47          0.49         0.51 o                         
   0  -6   9         22.37         22.30         1.92 o                         
   1  -6   9          6.41          6.32         1.02 o                         
   2  -6   9         28.89         33.84         1.40 o                         
   3  -6   9          7.77          9.35         0.89 o                         
   4  -6   9         39.93         41.75         2.67 o                         
   5  -6   9          9.24          7.14         0.80 o                         
  -3  -5   9         46.18         43.31         2.63 o                         
  -2  -5   9         34.20         32.04         1.83 o                         
  -1  -5   9         22.39         26.41         2.08 o                         
   0  -5   9         86.37        100.39         3.92 o                         
   1  -5   9         21.12         24.36         1.45 o                         
   2  -5   9        157.01        183.76         3.61 o                         
   3  -5   9         38.24         41.43         1.63 o                         
   4  -5   9         72.27         76.22         2.43 o                         
   5  -5   9          5.44          4.08         0.63 o                         
  -4  -4   9         25.19         21.54         2.71 o                         
  -3  -4   9        161.31        158.75        14.40 o                         
  -2  -4   9         74.21         72.08         2.95 o                         
  -1  -4   9        220.66        231.46         4.93 o                         
   0  -4   9         82.37         77.04         2.44 o                         
   1  -4   9        159.10        154.08         3.01 o                         
   2  -4   9         10.36          8.98         0.90 o                         
   3  -4   9         39.05         41.97         2.07 o                         
   4  -4   9         50.01         48.78         1.81 o                         
   5  -4   9         25.64         22.80         1.55 o                         
  -5  -3   9         35.72         26.58         1.49 o                         
  -4  -3   9         44.99         37.98         3.63 o                         
  -3  -3   9         24.36         22.61         2.07 o                         
  -2  -3   9         39.21         36.92         2.53 o                         
  -1  -3   9         78.54         75.97         2.59 o                         
   0  -3   9         32.64         33.61         1.53 o                         
   1  -3   9          4.25          3.68         0.91 o                         
   2  -3   9          8.50          9.37         1.14 o                         
   3  -3   9         77.22         83.81         2.63 o                         
   4  -3   9          9.02          9.71         1.03 o                         
   5  -3   9         38.09         39.05         3.56 o                         
  -5  -2   9         43.76         40.44         2.62 o                         
  -4  -2   9         36.80         39.43         2.55 o                         
  -3  -2   9         50.31         56.16         4.03 o                         
  -2  -2   9          4.45          4.25         0.92 o                         
  -1  -2   9         58.01         59.43         2.35 o                         
   0  -2   9         51.24         50.47         1.80 o                         
   1  -2   9         88.48         90.10         2.49 o                         
   2  -2   9         13.96         13.74         1.13 o                         
   3  -2   9         20.36         19.93         1.34 o                         
   4  -2   9         10.61          9.46         1.29 o                         
   5  -2   9          1.91          1.73         1.08 o                         
  -6  -1   9         63.83         49.64         3.66 o                         
  -5  -1   9        159.84        162.24         7.52 o                         
  -4  -1   9        220.05        245.30         6.45 o                         
  -3  -1   9        288.73        295.44         5.70 o                         
  -2  -1   9        392.39        406.71        12.09 o                         
  -1  -1   9        485.16        500.44         6.46 o                         
   0  -1   9         96.88         97.55         2.57 o                         
   1  -1   9        244.77        259.34         4.17 o                         
   2  -1   9         42.23         40.51         2.05 o                         
   3  -1   9        124.70        133.36         4.40 o                         
   4  -1   9         13.20         17.40         2.95 o                         
   5  -1   9         38.68         35.09         1.70 o                         
  -6   0   9         48.29         46.10         2.15 o                         
  -5   0   9        224.31        230.54        10.87 o                         
  -4   0   9        336.87        360.77         8.00 o                         
  -3   0   9        530.02        555.65        10.48 o                         
  -2   0   9        440.97        451.90         7.91 o                         
  -1   0   9        440.75        440.53         6.97 o                         
   0   0   9        341.16        351.86         6.29 o                         
   1   0   9        142.54        139.34         4.31 o                         
   2   0   9        172.32        180.60         3.82 o                         
   3   0   9          0.71          1.53         1.08 o                         
   4   0   9          8.90          8.04         1.95 o                         
   5   0   9         19.63         16.74         1.33 o                         
  -6   1   9        112.03        110.85         4.80 o                         
  -5   1   9        339.33        316.95        12.16 o                         
  -4   1   9         80.95         89.96         5.40 o                         
  -3   1   9        394.63        408.96         6.24 o                         
  -2   1   9         37.01         37.40         1.88 o                         
  -1   1   9        380.56        372.36         7.88 o                         
   0   1   9        126.95        117.41         4.34 o                         
   1   1   9         58.89         53.76         2.40 o                         
   2   1   9         45.57         43.78         2.51 o                         
   3   1   9         54.51         56.63         3.06 o                         
   4   1   9         30.01         30.79         2.26 o                         
  -6   2   9         11.99         11.99         1.16 o                         
  -5   2   9         40.59         41.26         2.78 o                         
  -4   2   9         31.65         32.81         2.11 o                         
  -3   2   9         62.62         67.69         2.85 o                         
  -2   2   9         33.04         27.39         1.92 o                         
  -1   2   9         72.77         70.80         3.07 o                         
   0   2   9         35.02         30.25         2.78 o                         
   1   2   9         12.40         14.24         1.46 o                         
   2   2   9         22.67         21.28         1.34 o                         
   3   2   9          2.50          2.55         0.65 o                         
   4   2   9          1.75          2.17         0.70 o                         
  -6   3   9         73.18         70.14         4.31 o                         
  -5   3   9         69.46         72.21         4.62 o                         
  -4   3   9        256.97        263.73        13.90 o                         
  -3   3   9        182.05        182.23         5.35 o                         
  -2   3   9        157.01        150.88         5.22 o                         
  -1   3   9        215.71        221.56         5.59 o                         
   0   3   9        138.61        129.89         4.25 o                         
   1   3   9        125.46        129.92         8.57 o                         
   2   3   9         39.54         37.36         2.24 o                         
   3   3   9         30.07         28.04         2.70 o                         
  -6   4   9         48.26         49.74         4.00 o                         
  -5   4   9         17.76         17.60         2.13 o                         
  -4   4   9         26.83         23.89         2.04 o                         
  -3   4   9         12.36          9.96         1.31 o                         
  -2   4   9         66.57         60.19         2.83 o                         
  -1   4   9        123.99        114.45         5.18 o                         
   0   4   9          7.46          6.61         1.04 o                         
   1   4   9        124.42        134.64         4.88 o                         
   2   4   9          3.09          2.28         0.65 o                         
  -6   5   9        142.45        123.41         9.56 o                         
  -5   5   9          3.87          2.90         0.76 o                         
  -4   5   9        151.96        152.41         4.44 o                         
  -3   5   9         62.12         54.36         3.45 o                         
  -2   5   9         98.77         97.72         5.05 o                         
  -1   5   9        118.04        132.20         7.25 o                         
   0   5   9         12.12          8.71         1.09 o                         
   1   5   9          6.29          7.05         1.12 o                         
  -5   6   9         11.43          9.70         0.93 o                         
  -4   6   9         45.71         48.53         2.95 o                         
  -3   6   9         25.63         26.09         1.72 o                         
  -2   6   9         37.02         38.74         2.68 o                         
  -1   6   9         46.66         52.74         3.75 o                         
   0   6   9          4.81          4.01         1.27 o                         
  -4   7   9         14.92         14.83         1.83 o                         
  -3   7   9         23.45         22.69         2.32 o                         
  -2   7   9         23.92         27.14         1.74 o                         
   1  -7  10         17.87         17.54         1.87 o                         
   2  -7  10         19.97         20.04         2.09 o                         
  -1  -6  10         26.63         23.51         1.36 o                         
   0  -6  10          8.13          9.68         1.32 o                         
   1  -6  10         29.63         38.26         1.77 o                         
   2  -6  10          5.27          4.48         0.84 o                         
   3  -6  10          6.38          7.14         0.86 o                         
  -3  -5  10         22.80         15.29         1.68 o                         
  -2  -5  10          7.21          6.36         0.99 o                         
  -1  -5  10          4.64          4.90         0.80 o                         
   0  -5  10          4.02          3.82         1.23 o                         
   1  -5  10         21.02         21.99         1.60 o                         
   2  -5  10          8.44         10.41         0.97 o                         
   3  -5  10          2.46          2.29         0.55 o                         
   4  -5  10         49.21         48.10         2.44 o                         
  -3  -4  10         79.08         79.60         3.49 o                         
  -2  -4  10         46.89         51.01         2.18 o                         
  -1  -4  10        184.76        201.69         5.35 o                         
   0  -4  10         41.93         47.40         2.75 o                         
   1  -4  10         38.43         40.66         1.76 o                         
   2  -4  10        146.12        174.73         4.39 o                         
   3  -4  10          3.87          4.55         0.82 o                         
   4  -4  10         76.34         74.96         2.61 o                         
  -4  -3  10         39.12         26.45         3.02 o                         
  -3  -3  10          8.24         10.56         1.91 o                         
  -2  -3  10          6.88          6.68         1.11 o                         
  -1  -3  10         51.08         52.81         2.47 o                         
   0  -3  10         29.61         34.43         1.86 o                         
   1  -3  10         20.15         24.76         1.67 o                         
   2  -3  10         82.89         91.05         2.45 o                         
   3  -3  10         16.39         18.19         1.17 o                         
   4  -3  10         53.99         49.24         1.88 o                         
  -5  -2  10         17.64         11.57         1.88 o                         
  -4  -2  10         16.78         16.59         1.97 o                         
  -3  -2  10        145.67        154.58         5.95 o                         
  -2  -2  10          0.61          1.23         0.69 o                         
  -1  -2  10        136.44        153.66         5.02 o                         
   0  -2  10         68.90         79.79         2.91 o                         
   1  -2  10         86.21         98.09         2.90 o                         
   2  -2  10         18.50         19.76         1.31 o                         
   3  -2  10          1.20          1.32         0.52 o                         
   4  -2  10          2.45          1.32         0.59 o                         
  -5  -1  10         67.10         63.08         3.03 o                         
  -4  -1  10          3.01          3.23         0.71 o                         
  -3  -1  10        220.10        237.18         4.75 o                         
  -2  -1  10         13.71         13.21         1.58 o                         
  -1  -1  10        177.45        188.41         5.68 o                         
   0  -1  10        219.52        244.30         5.73 o                         
   1  -1  10         86.99         97.59         2.80 o                         
   2  -1  10        110.06        121.34         3.64 o                         
   3  -1  10         29.13         29.55         2.51 o                         
   4  -1  10         73.69         68.57         2.55 o                         
  -5   0  10         13.07         13.16         1.29 o                         
  -4   0  10         78.89         82.65         3.30 o                         
  -3   0  10         38.61         38.23         1.80 o                         
  -2   0  10         23.82         22.21         1.59 o                         
  -1   0  10         27.30         23.40         2.00 o                         
   0   0  10        117.63        123.01         3.68 o                         
   1   0  10          8.26          7.90         1.25 o                         
   2   0  10         22.09         23.84         2.04 o                         
   3   0  10          6.09          6.53         1.07 o                         
   4   0  10         32.39         26.87         2.56 o                         
  -6   1  10         75.00         63.70         3.48 o                         
  -5   1  10        127.80        138.53         4.94 o                         
  -4   1  10        121.54        142.19         4.59 o                         
  -3   1  10         68.04         66.78         3.09 o                         
  -2   1  10          1.33          1.47         0.62 o                         
  -1   1  10         77.37         72.64         2.82 o                         
   0   1  10         68.52         69.80         3.39 o                         
   1   1  10         44.04         47.47         2.88 o                         
   2   1  10         63.19         68.43         3.53 o                         
   3   1  10         36.84         39.85         2.02 o                         
  -6   2  10         59.13         52.64         3.24 o                         
  -5   2  10          3.23          2.70         0.93 o                         
  -4   2  10         48.08         54.16         3.44 o                         
  -3   2  10         48.61         47.18         2.39 o                         
  -2   2  10         28.69         25.97         2.04 o                         
  -1   2  10         47.57         46.20         3.60 o                         
   0   2  10         43.74         42.63         2.06 o                         
   1   2  10         46.72         50.10         2.40 o                         
   2   2  10          2.62          2.58         0.85 o                         
   3   2  10          6.61          4.77         1.25 o                         
  -6   3  10         72.69         55.20         3.42 o                         
  -5   3  10         32.38         28.84         2.90 o                         
  -4   3  10         15.95         15.72         1.99 o                         
  -3   3  10         54.04         57.89         3.74 o                         
  -2   3  10         90.42         85.13         3.16 o                         
  -1   3  10         46.73         52.37         2.89 o                         
   0   3  10         34.56         31.04         2.06 o                         
   1   3  10         72.76         73.19         3.10 o                         
   2   3  10         21.56         18.04         3.94 o                         
  -5   4  10         55.15         48.43         2.47 o                         
  -4   4  10         26.48         20.92         2.07 o                         
  -3   4  10         74.44         75.06         5.58 o                         
  -2   4  10          3.53          4.58         1.28 o                         
  -1   4  10         46.25         49.93         2.59 o                         
   0   4  10          7.39          6.61         1.39 o                         
   1   4  10          4.41          4.96         1.36 o                         
  -5   5  10          8.80          6.49         1.15 o                         
  -4   5  10          5.70          4.65         0.86 o                         
  -3   5  10         68.42         74.02         4.96 o                         
  -2   5  10         16.40         16.82         1.74 o                         
  -1   5  10         20.74         24.11         2.47 o                         
   0   5  10         20.77         19.99         2.30 o                         
  -4   6  10          8.71          6.72         1.21 o                         
  -3   6  10         12.29          9.52         2.13 o                         
  -2   6  10          7.99          7.78         1.38 o                         
  -1  -5  11          1.04          0.96         0.47 o                         
   0  -5  11          0.81          0.09         0.80 o                         
   1  -5  11          5.91          7.43         1.56 o                         
   2  -5  11         20.58         20.60         1.61 o                         
  -2  -4  11         35.61         34.84         1.75 o                         
  -1  -4  11         53.10         61.17         3.03 o                         
   0  -4  11         87.18        112.67         5.95 o                         
   1  -4  11         80.59         70.37         4.42 o                         
   2  -4  11        162.03        185.96         8.87 o                         
   3  -4  11         14.17          9.04         1.59 o                         
  -3  -3  11          9.44          6.40         0.72 o                         
  -2  -3  11         40.99         41.19         2.19 o                         
  -1  -3  11         22.62         24.99         2.95 o                         
   0  -3  11         83.05         81.28         3.78 o                         
   1  -3  11         25.64         25.00         2.59 o                         
   2  -3  11         46.76         46.55         2.00 o                         
   3  -3  11         20.08         16.88         1.28 o                         
  -4  -2  11         13.10          7.18         0.89 o                         
  -3  -2  11         12.33          9.84         0.93 o                         
  -2  -2  11         59.17         52.76         6.03 o                         
  -1  -2  11         13.38         14.79         1.77 o                         
   0  -2  11          5.16          5.75         1.34 o                         
   1  -2  11         11.12         10.73         1.18 o                         
   2  -2  11          5.59          5.46         1.02 o                         
   3  -2  11         18.28         18.41         2.37 o                         
  -4  -1  11          2.06          1.30         0.58 o                         
  -3  -1  11         39.93         37.61         1.75 o                         
  -2  -1  11         24.33         24.86         1.58 o                         
  -1  -1  11         66.23         65.70         4.22 o                         
   0  -1  11          1.87          2.81         1.13 o                         
   1  -1  11         64.11         70.42         3.11 o                         
   2  -1  11         54.42         60.67         4.73 o                         
   3  -1  11         55.84         51.99         3.65 o                         
  -4   0  11          7.37          6.14         1.11 o                         
  -3   0  11          9.13          8.14         1.10 o                         
  -2   0  11         68.35         64.85         4.17 o                         
  -1   0  11          8.23          7.20         1.48 o                         
   0   0  11          9.50         10.19         1.33 o                         
   1   0  11         15.46         14.24         2.37 o                         
   2   0  11         55.91         57.46         3.39 o                         
   3   0  11         15.73         13.55         1.24 o                         
  -5   1  11         70.15         62.82         3.54 o                         
  -4   1  11         18.65         17.46         1.68 o                         
  -3   1  11         69.20         66.48         4.95 o                         
  -2   1  11         41.91         40.04         2.51 o                         
  -1   1  11         13.07         10.52         2.37 o                         
   0   1  11          0.93          1.39         0.72 o                         
   1   1  11        116.73        123.46         3.77 o                         
   2   1  11          9.24          7.21         1.18 o                         
  -5   2  11         18.58         17.28         1.92 o                         
  -4   2  11         22.38         22.91         1.93 o                         
  -3   2  11         13.31         15.56         1.81 o                         
  -2   2  11        100.18        107.48         6.52 o                         
  -1   2  11         11.00         10.72         1.30 o                         
   0   2  11         43.11         48.00         3.00 o                         
   1   2  11         31.69         34.72         3.33 o                         
   2   2  11         11.52         10.45         1.55 o                         
  -4   3  11         48.30         47.29         3.54 o                         
  -3   3  11         23.93         25.94         3.12 o                         
  -2   3  11         39.13         38.23         2.10 o                         
  -1   3  11         24.00         26.69         1.51 o                         
   0   3  11          9.40          9.69         1.95 o                         
   1   3  11         26.50         29.61         2.63 o                         
  -4   4  11         21.60         17.76         1.99 o                         
  -3   4  11         56.57         58.77         3.94 o                         
  -2   4  11         12.37         11.07         1.25 o                         
  -1   4  11         27.35         22.54         2.45 o                         
   0   4  11          0.42          0.33         0.60 o                         
   0  -4  12         77.85         83.49         3.59 o                         
  -1  -3  12         11.29         10.10         1.16 o                         
   0  -3  12        170.18        177.72         6.38 o                         
   1  -3  12         39.70         47.38         3.10 o                         
  -2  -2  12         29.49         25.82         2.60 o                         
  -1  -2  12         62.32         53.47         2.05 o                         
   0  -2  12         29.34         32.43         1.99 o                         
   1  -2  12          1.03          1.99         1.06 o                         
   2  -2  12         25.01         19.33         1.97 o                         
  -3  -1  12         29.11         23.10         2.29 o                         
  -2  -1  12          5.58          5.04         1.40 o                         
  -1  -1  12         20.10         20.80         2.52 o                         
   0  -1  12          2.92          3.78         1.42 o                         
   1  -1  12          8.86          7.92         1.53 o                         
  -2   0  12         17.58         15.65         2.24 o                         
  -1   0  12          5.90          9.62         1.92 o                         
   0   0  12         47.54         52.93         4.00 o                         
   1   0  12          6.81          7.30         1.03 o                         
  -3   1  12         52.92         47.23         3.31 o                         
  -2   1  12         71.35         70.63         6.54 o                         
  -1   1  12         19.15         13.74         1.84 o                         
   0   1  12        147.20        161.60         6.47 o                         
   1   1  12         32.02         25.39         2.68 o                         
  -3   2  12         12.47         11.17         1.59 o                         
  -2   2  12          9.39          9.00         1.53 o                         
  -1   2  12         67.00         63.10         2.63 o                         
                                                                                
